# Supplementary material for: Selection of candidate genes controlling veraison time in grapevine through integration of meta-QTL and transcriptomic data
Source: BMC Genomics. 2019 Oct 15;20:739. doi: 10.1186/s12864-019-6124-0 (PMC6794750; doi:10.1186/s12864-019-6124-0)
Supplement: Supplementary file 1 — Additional file 1. List of publications including grapevine QTL studies selected as suitable for integration of QTLs data. For each publication are reported reference of the genetic map used in the original publication, details about the cross population used for QTL mapping and the total number and categories of QTLs included in the analysis. [file 12864_2019_6124_MOESM1_ESM.xlsx]

## Sheet: Foglio1
QTL study reference	Genetic map reference(a)	Cross	Female Parent(b)	Male Parent(b)	Pop Type	Pop Size	QTL categories(c)	QTLs included
Azuma et al. 2015	Ban et al. 2014	line 693	626-84	Iku82	F1	74	berry metabolites	31
Ban et al. 2014	Ban et al. 2014	line 693	626-84	Iku82	F1	98	berry metabolites	10
Ban et al. 2016	Ban et al. 2014	line 693	626-84	Iku82	F1	98	berry morphology, phenology	24
Bayo Canha, PhD thesis 2015	Bayo Canha, PhD thesis 2015	MN x SY	Vv Monastrell	Vv Syrah	F1	229	phenology, berry morphology, cluster related traits, berry metabolites	40
Bellin et al. 2009	Bellin et al. 2009 (parental maps)	CH x BI	Vv Chardonnay	Bianca	F1	116	pathogen resistance	18
Bert et al. 2013	Bert et al. 2013	CS x RGM1995-1	Vv Cabernet Sauvignon	Vr Gloire de Montpellier	F1	138	vegetative traits, abiotic stress response	129
Blasi et al. 2011	Blasi et al. 2011	V. amurensis ‘Ruprecht’ S1	Va ‘Ruprecht’	Va ‘Ruprecht’	S1	232	pathogen resistance	8
Cabezas et al. 2006	Cabezas et al. 2006	D x AS	Vv Dominga	Vv Autumn Seedless	F1	118	berry morphology, seeds related traits	20
Carreño Ruiz, PhD thesis 2012	Carreño Ruiz, PhD thesis 2012	RS x M	Vv Ruby Seedless	Vv Moscatuel	F1	78	phenology, cluster related traits, berry morphology, berry metabolites, seeds related traits	72
Correa et al. 2014	Correa et al. 2014	RS x S	Vv Ruby Seedless	Vv Thompson Seedless	F1	137	cluster related traits	19
Correa et al. 2015	Correa et al. 2015	RS x S	Vv Ruby Seedless	Vv Thompson Seedless	F1	137	berry morphology, seeds related traits	40
Correa et al. 2016	Correa et al. 2016	RS x S	Vv Ruby Seedless	Vv Thompson Seedless	F1	137	berry morphology	6
Costantini et al. 2008	Costantini et al. 2008	I x BP	Vv Italia	Vv Big Perlon	F1	163	berry morphology, seeds related traits, phenology	25
Costantini et al. 2015	Costantini et al. 2015	SY x PN	Vv Syrah	Vv Pinot Noir	F1	170	berry metabolites	554
Coupel-Ledru et al. 2014	Coupel-Ledru et al. 2014	S x G (and reverse)	Vv Syrah	Vv Grenache	F1	186	vegetative traits, abiotic stress response	29
Coupel-Ledru et al. 2016	Coupel-Ledru et al. 2014	S x G (and reverse)	Vv Syrah	Vv Grenache	F1	186	vegetative traits, abiotic stress response	100
Doligez et al. 2010	Doligez et al. 2010	MTP3140	Vv MTP2223-27	Vv MTP2121-30	F1	139	cluster related traits	2
Doligez et al. 2013	Doligez et al. 2010	MTP3140	Vv MTP2223-27	Vv MTP2121-30	F1	139	berry morphology, seeds related traits	55
	Coupel-Ledru et al. 2014	S x G (and reverse)	Vv Syrah	Vv Grenache	F1	191	berry morphology, seeds related traits	77
Duchêne et al. 2009	Duchêne et al. 2009	S1 MO	Vv Muscat Ottonel	Vv Muscat Ottonel	S1	121	berry metabolites	7
Duchêne et al. 2012	Duchêne et al. 2012	RI x GW	Vv Riesling	Vv Gewürztraminer	F1	188	phenology	22
Fechter et al. 2014	Fechter et al. 2014	V3125 x Börner	Vv V3125	Börner	F1	202	phenology	22
	Zyprian et al. 2016	Gf.Ga-47-42 x Villard blanc	Gf.Ga-47-42	Villard blanc	F1	151	phenology	9
Garris et al. 2009	Garris et al. 2009	Vitis riparia x Vitis hybrid Seyval	Vr PI 588289	Seyve Villard 5-276	F2	119	vegetative traits	17
Grzeskowiak et al. 2013	Costantini et al. 2015	SY x PN	Vv Syrah	Vv Pinot Noir	F1	170	phenology, cluster related traits	27
Guo et al. 2015	Guo et al. 2015	‘87-1’ x ‘9-22’	87-1	2022-09-01	F1	149	berry metabolites	30
Herzog et al., 2015	Zyprian et al. 2016	Gf.Ga-47-42 x Villard blanc	Gf.Ga-47-42	Villard blanc	F1	151	pathogen resistance	1
Huang et al. 2012	Huang et al. 2012	S x G (and reverse)	Vv Syrah	Vv Grenache	F1	191	berry metabolites	114
Huang et al. 2014	Huang et al. 2012	S x G (and reverse)	Vv Syrah	Vv Grenache	F1	191	berry metabolites	29
Malacarne et al. 2015	Costantini et al. 2015	SY x PN	Vv Syrah	Vv Pinot Noir	F1	170	berry metabolites	200
Marguerit et al. 2012	Marguerit et al. 2012 (parental maps)	CS x RGM1995-1	Vv Cabernet Sauvignon	Vr Gloire de Montpellier	F1	138	vegetative traits, abiotic stress response	22
Mejía et al. 2007	Mejía et al. 2007	RS x S	Vv Ruby Seedless	Vv Thompson Seedless	F1	144	berry morphology, phenology, seeds related traits	26
Mejía et al. 2011	Mejía et al. 2011	RS x S	Vv Ruby Seedless	Vv Thompson Seedless	F1	139	berry morphology, seeds related traits	6
Moreira et al. 2011	Moreira et al. 2011	VN x RP	Vv White Muscat	Vr Wr 63	F1	174	pathogen resistance	26
	Moreira et al. 2011	RT x AM	VRH3082 1-42	SK77 5/3	F1	94	pathogen resistance	6
Ochssner et al. 2016	Ochssner et al. 2016	V3125 x Börner	Vv V3125	Börner	F1	202	pathogen resistance	7
Rex et al. 2014	Zhang et al. 2009	V3125 x Börner	Vv V3125	Börner	F1	188	pathogen resistance	20
Schwander et al. 2012	Schwander et al. 2012	Gf.Ga-52-42 x Solaris	Gf.Ga-52-42	Solaris	F1	265	pathogen resistance	5
VanHeerden et al. 2014	VanHeerden et al. 2014 (Regent parental map)	Regent x Red Globe	Regent	Vv Red Globe	F1	186	pathogen resistance	7
Viana et al. 2013	Viana et al. 2013	AT0023	D8909-15	Vv B90-116	F1	203	vegetative traits, phenology, cluster related traits, berry morphology, berry metabolites, seeds related traits	41
Welter et al. 2007	Welter et al. 2007	R x L	Regent	Vv Lemberger	F1	144	pathogen resistance	21
Zhang et al. 2009	Zhang et al. 2009	V3125 x Börner	Vv V3125	Börner	F1	188	pathogen resistance	2
Zhao et al. 2015	Zhao et al. 2015	‘87-1’ x ‘9-22’	87-1	2022-09-01	F1	149	berry morphology, phenology, berry metabolites	5
Zhao et al. 2016	Zhao et al. 2015	‘87-1’ x ‘9-22’	87-1	2022-09-01	F1	149	phenology	5
Zyprian et al. 2016	Zyprian et al. 2016	Gf.Ga-47-42 x Villard blanc	Gf.Ga-47-42	Villard blanc	F1	151	phenology, pathogen resistance	157
(a) The reference of the genetic map used in the QTL study is reported. If not otherwise specified the consensus genetic map was included
(b) Parental genotypes as reported in the original study
(c) Each scored phenotypic trait was manually attributed to 8 different trait categories (see material and methods section)
References
Azuma A, Ban Y, Sato A, Kono A, Shiraishi M, Yakushiji H, Kobayashi S: MYB diplotypes at the color locus affect the ratios of tri/di-hydroxylated and methylated/non-methylated anthocyanins in grape berry skin. Tree Genetics & Genomes 2015, 11(2).
Ban Y, Mitani N, Hayashi T, Sato A, Azuma A, Kono A, Kobayashi S: Exploring quantitative trait loci for anthocyanin content in interspecific hybrid grape (Vitis labruscana x Vitis vinifera). Euphytica 2014, 198(1):101-114.
Ban Y, Mitani N, Sato A, Kono A, Hayashi T: Genetic dissection of quantitative trait loci for berry traits in interspecific hybrid grape (Vitis labruscana × Vitis vinifera). Euphytica 2016, 211(3):295-310.
Bayo Canha A: Genetic analysis of traits of interest in Vitis vinifera using a progeny of wine grapes: Monastrell x Syrah. 2016.
Bellin D, Peressotti E, Merdinoglu D, Wiedemann-Merdinoglu S, Adam-Blondon AF, Cipriani G, Morgante M, Testolin R, Di Gaspero G: Resistance to Plasmopara viticola in grapevine 'Bianca' is controlled by a major dominant gene causing localised necrosis at the infection site. Theor Appl Genet 2009, 120(1):163-176.
Bert PF, Bordenave L, Donnart M, Hevin C, Ollat N, Decroocq S: Mapping genetic loci for tolerance to lime-induced iron deficiency chlorosis in grapevine rootstocks (Vitis sp.). Theor Appl Genet 2013, 126(2):451-473.
Blasi P, Blanc S, Wiedemann-Merdinoglu S, Prado E, Rühl EH, Mestre P, Merdinoglu D: Construction of a reference linkage map of Vitis amurensis and genetic mapping of Rpv8, a locus conferring resistance to grapevine downy mildew. Theoretical and Applied Genetics 2011, 123(1):43-53.
Cabezas JA, Cervera MT, Ruiz-Garcia L, Carreno J, Martinez-Zapater JM: A genetic analysis of seed and berry weight in grapevine. Genome 2006, 49(12):1572-1585.
Carreño Ruiz I: Identificación de regiones cromosómicas implicadas en el control genético de caracteres de interés para la mejora genética de la uva de mesa. Proyecto de investigación: 2012.
Correa J, Mamani M, Munoz-Espinoza C, Gonzalez-Aguero M, Defilippi BG, Campos-Vargas R, Pinto M, Hinrichsen P: New Stable QTLs for Berry Firmness in Table Grapes. American Journal of Enology and Viticulture 2016, 67(2):212-217.
Correa J, Mamani M, Munoz-Espinoza C, Laborie D, Munoz C, Pinto M, Hinrichsen P: Heritability and identification of QTLs and underlying candidate genes associated with the architecture of the grapevine cluster (Vitis vinifera L.). Theor Appl Genet 2014, 127(5):1143-1162.
Correa J, Ravest G, Laborie D, Mamani M, Torres E, Muñoz C, Pinto M, Hinrichsen P: Quantitative trait loci for the response to gibberellic acid of berry size and seed mass in tablegrape (Vitis vinifera L.). Australian Journal of Grape and Wine Research 2015, 21(3):496-507.
Costantini L, Battilana J, Lamaj F, Fanizza G, Grando M: Berry and phenology-related traits in grapevine (Vitis vinifera L.): From Quantitative Trait Loci to underlying genes. BMC Plant Biology 2008, 8(1):38.
Costantini L, Malacarne G, Lorenzi S, Troggio M, Mattivi F, Moser C, Grando MS: New candidate genes for the fine regulation of the colour of grapes. J Exp Bot 2015, 66(15):4427-4440.
Coupel-Ledru A, Lebon E, Christophe A, Doligez A, Cabrera-Bosquet L, Pechier P, Hamard P, This P, Simonneau T: Genetic variation in a grapevine progeny (Vitis vinifera L. cvs GrenachexSyrah) reveals inconsistencies between maintenance of daytime leaf water potential and response of transpiration rate under drought. J Exp Bot 2014, 65(21):6205-6218.
Coupel-Ledru A, Lebon E, Christophe A, Gallo A, Gago P, Pantin F, Doligez A, Simonneau T: Reduced nighttime transpiration is a relevant breeding target for high water-use efficiency in grapevine. Proc Natl Acad Sci U S A 2016, 113(32):8963-8968.
Doligez A, Bertrand Y, Dias S, Grolier M, Ballester J-F, Bouquet A, This P: QTLs for fertility in table grape (Vitis vinifera L.). Tree Genetics & Genomes 2010, 6(3):413-422.
Doligez A, Bertrand Y, Farnos M, Grolier M, Romieu C, Esnault F, Dias S, Berger G, Francois P, Pons T et al: New stable QTLs for berry weight do not colocalize with QTLs for seed traits in cultivated grapevine (Vitis vinifera L.). BMC Plant Biol 2013, 13:217.
Duchêne E, Butterlin G, Claudel P, Dumas V, Jaegli N, Merdinoglu D: A grapevine (Vitis vinifera L.) deoxy-d-xylulose synthase gene colocates with a major quantitative trait loci for terpenol content. Theoretical and Applied Genetics 2009, 118(3):541-552.
Duchêne E, Butterlin G, Dumas V, Merdinoglu D: Towards the adaptation of grapevine varieties to climate change: QTLs and candidate genes for developmental stages. Theoretical and Applied Genetics 2012, 124(4):623-635.
Fechter I, Hausmann L, Zyprian E, Daum M, Holtgräwe D, Weisshaar B, Töpfer R: QTL analysis of flowering time and ripening traits suggests an impact of a genomic region on linkage group 1 in Vitis. Theoretical and Applied Genetics 2014, 127(9):1857-1872.
Garris A, Clark L, Owens C, Mckay S, Luby J, Mathiason K, Fennell A: Mapping of Photoperiod-induced Growth Cessation in the Wild Grape Vitis riparia. Journal of the American Society for Horticultural Science 2009, 134(2):261-272.
Grzeskowiak L, Costantini L, Lorenzi S, Grando MS: Candidate loci for phenology and fruitfulness contributing to the phenotypic variability observed in grapevine. Theoretical and Applied Genetics 2013, 126(11):2763-2776.
Guo YS, Xue RY, Lin H, Su K, Zhao YH, Zhendong L, Ma HF, Shi GL, Niu ZZ, Li K et al: Genetic Analysis and Qtl Mapping for Fruit Skin Anthocyanidin in Grape (Vitis Vinifera). Pak J Bot 2015, 47(5):1765-1771.
Herzog K, Wind R, Topfer R: Impedance of the Grape Berry Cuticle as a Novel Phenotypic Trait to Estimate Resistance to Botrytis Cinerea. Sensors-Basel 2015, 15(6):12498-12512.
Huang YF, Doligez A, Fournier-Level A, Le Cunff L, Bertrand Y, Canaguier A, Morel C, Miralles V, Veran F, Souquet JM et al: Dissecting genetic architecture of grape proanthocyanidin composition through quantitative trait locus mapping. BMC Plant Biology 2012, 12.
Huang YF, Vialet S, Guiraud JL, Torregrosa L, Bertrand Y, Cheynier V, This P, Terrier N: A negative MYB regulator of proanthocyanidin accumulation, identified through expression quantitative locus mapping in the grape berry. New Phytologist 2014, 201(3):795-809.
Malacarne G, Costantini L, Coller E, Battilana J, Velasco R, Vrhovsek U, Grando MS, Moser C: Regulation of flavonol content and composition in (SyrahxPinot Noir) mature grapes: integration of transcriptional profiling and metabolic quantitative trait locus analyses. J Exp Bot 2015, 66(15):4441-4453.
Marguerit E, Brendel O, Lebon E, Van Leeuwen C, Ollat N: Rootstock control of scion transpiration and its acclimation to water deficit are controlled by different genes. New Phytol 2012, 194(2):416-429.
Mejia N, Gebauer M, Munoz L, Hewstone N, Munoz C, Hinrichsen P: Identification of QTLs for seedlessness, berry size, and ripening date in a. seedless x seedless table grape progeny. American Journal of Enology and Viticulture 2007, 58(4):499-507.
Mejia N, Soto B, Guerrero M, Casanueva X, Houel C, Miccono Mde L, Ramos R, Le Cunff L, Boursiquot JM, Hinrichsen P et al: Molecular, genetic and transcriptional evidence for a role of VvAGL11 in stenospermocarpic seedlessness in grapevine. BMC Plant Biol 2011, 11:57.
Moreira FM, Madini A, Marino R, Zulini L, Stefanini M, Velasco R, Kozma P, Grando MS: Genetic linkage maps of two interspecific grape crosses (Vitis spp.) used to localize quantitative trait loci for downy mildew resistance. Tree Genetics & Genomes 2010, 7(1):153-167.
Ochssner I, Hausmann L, Topfer R: Rpv14, a new genetic source for Plasmopara viticola resistance conferred by Vitis cinerea. Vitis 2016, 55(2):79-81.
Rex M, Welter LJ, Topfer R, Zyprian E: Dissecting the Genetic Determinants of Powdery Mildew Resistance in Grape. Acta Hortic 2014, 1046:79-84.
Schwander F, Eibach R, Fechter I, Hausmann L, Zyprian E, Topfer R: Rpv10: a new locus from the Asian Vitis gene pool for pyramiding downy mildew resistance loci in grapevine. Theor Appl Genet 2012, 124(1):163-176.
van Heerden CJ, Burger P, Vermeulen A, Prins R: Detection of downy and powdery mildew resistance QTL in a ‘Regent’ × ‘RedGlobe’ population. Euphytica 2014, 200(2):281-295.
Viana AP, Riaz S, Walker MA: Genetic dissection of agronomic traits within a segregating population of breeding table grapes. Genetics and molecular research : GMR 2013, 12(2):951-964.
Welter LJ, Göktürk-Baydar N, Akkurt M, Maul E, Eibach R, Töpfer R, Zyprian EM: Genetic mapping and localization of quantitative trait loci affecting fungal disease resistance and leaf morphology in grapevine (Vitis vinifera L). Molecular Breeding 2007, 20(4):359-374.
Zhang J, Hausmann L, Eibach R, Welter LJ, Topfer R, Zyprian EM: A framework map from grapevine V3125 (Vitis vinifera 'Schiava grossa' x 'Riesling') x rootstock cultivar 'Borner' (Vitis riparia x Vitis cinerea) to localize genetic determinants of phylloxera root resistance. Theor Appl Genet 2009, 119(6):1039-1051.
Zhao YH, Guo YS, Lin H, Liu ZD, Ma HF, Guo XW, Li K, Yang XX, Niu ZZ, Shi GG: Quantitative trait locus analysis of grape weight and soluble solid content. Genetics and molecular research : GMR 2015, 14(3):9872-9881.
Zhao YH, Su K, Guo YH, Ma HF, Guo XW: Molecular genetic map construction and QTL analysis of fruit maturation period in grapevine. Genetics and molecular research : GMR 2016, 15(2).
Zyprian E, Ochßner I, Schwander F, Šimon S, Hausmann L, Bonow-Rex M, Moreno-Sanz P, Grando MS, Wiedemann-Merdinoglu S, Merdinoglu D et al: Quantitative trait loci affecting pathogen resistance and ripening of grapevines. Molecular Genetics and Genomics 2016, 291(4):1573-1594.
