# Supplementary material for: Selection of candidate genes controlling veraison time in grapevine through integration of meta-QTL and transcriptomic data
Source: BMC Genomics. 2019 Oct 15;20:739. doi: 10.1186/s12864-019-6124-0 (PMC6794750; doi:10.1186/s12864-019-6124-0)
Supplement: Supplementary file 2 — Additional file 2. List of phenotypes scored in the selected QTL studies, grouped according to the study. The list includes the original QTL short name attributed in the reference to each phenotype, as well as a short description. The main trait for which the phenotype was considered to be a descriptor and the trait category are also indicated for each phenotype. [file 12864_2019_6124_MOESM2_ESM.xlsx]

## Sheet: Trait list
QTL study	QTL short (a)	QTL description (a)	Main related trait (b)	Trait Category(c)
Azuma et al. 2015	Log10_ratio_tri/di-hydro_anthocyanins	log10 (Ratio of methylated /non-methylated anthocyanins)	anthocyanins	berry metabolites
	TH	percentage of tri-hydroxylated anthocyanins	anthocyanins	berry metabolites
	DH	percentage of di-hydroxylated anthocyanins	anthocyanins	berry metabolites
	M	percentage of methylated anthocyanins	anthocyanins	berry metabolites
	NM	percentage of non-methylated anthocyanins	anthocyanins	berry metabolites
	Cy	percentage of cyanidin derivatives	anthocyanins	berry metabolites
	Pn	percentage of peonidin derivatives	anthocyanins	berry metabolites
	Dp	percentage od delphinidin derivatives	anthocyanins	berry metabolites
	Pt	percentage of petunidin derivatives	anthocyanins	berry metabolites
	Mv	percentage of malvidin derivatives	anthocyanins	berry metabolites
Ban et al. 2014	Ca	Anthocyanin content	anthocyanins	berry metabolites
Ban et al. 2016	bc	Berry cracking	firmness	berry morphology
	bw	berry weight	berry weight	berry morphology
	fm	firmness	firmness	berry morphology
	ssc	solubile solids concentration	ripening	phenology
	ta	total acid	ripening	phenology
	bwr	berry weight residual	berry weight	berry morphology
	bcr	berry cracking residual	firmness	berry morphology
BayoCanha et al. 2015	Sp	sprouting	bud break	phenology
	Fw	flowering	flowering	phenology
	Vr	veraison	veraison	phenology
	Rp	ripening	ripening	phenology
	Vr-Rp	veraison-ripening period	interval	phenology
	Fi	fertility inedx	fertility	cluster related traits
	Bw	berry weight	berry weight	berry morphology
	CC	cluster compactness	cluster architecture	cluster related traits
	Ac	total acidity	ripening	phenology
	Tss/Ac	ratio of total soluble solids to total acidity	ripening	phenology
	Ma	malic acid	ripening	phenology
	Tar/Ma	ratio of tartaric acid to malic acid	ripening	phenology
	Ant	total anthocyanins	anthocyanins	berry metabolites
Bellin et al. 2009	OIV	OIV 452 descriptor	downy mildew	pathogen resistance
	SD_5dpi	sporangiophore density at 5 dpi	downy mildew	pathogen resistance
	SPcm	Sporangia cm^2	downy mildew	pathogen resistance
	MG_4dpi	mycelium growth at 4 dpi	downy mildew	pathogen resistance
	SPO	sum of weekly scores of presence/absence of sporulation	downy mildew	pathogen resistance
	NoSL	counts of leaves with fungal sporulation	downy mildew	pathogen resistance
Bert et al. 2013	pics	pouget index on chlorosis soil	chlorosis	abiotic stress response
	snc	SPAD on non-chlorosis soil	growth	vegetative traits
	sc	SPAD on chlorosis soil	chlorosis	abiotic stress response
	ldwgc	leaves dry weight grafted on chlorosis soil	chlorosis	abiotic stress response
	ldwngc	leaves dry weight non grafted on chlorosis soil	chlorosis	abiotic stress response
	ldwngnc	leaves dry weight non grafted on non chlorosis soil	growth	vegetative traits
	nlgc	number of leaves grafted on chlorosis soil	chlorosis	abiotic stress response
	pigc	puoget index grafted on chlorosing soil	chlorosis	abiotic stress response
	rdwgc	roots dry weight grafted on chlorosis soil	chlorosis	abiotic stress response
	swdgc	steam dry weight grafted on chlorosis soil	chlorosis	abiotic stress response
	sdwgnc	steam dry weight grafted on non chlorosis soil	growth	vegetative traits
	sdwgnnc	steam dry weight non grafted on non chlorosis soil	growth	vegetative traits
	sdwngc	steam dry weight non grafted on chlorosis soil	chlorosis	abiotic stress response
	slgc	steam lenght grafted on chlorosing soil	chlorosis	abiotic stress response
	slgnc	steam lenght grafted on non chlorosing soil	growth	vegetative traits
	slngc	steam lenght non grafted on chlorosing soil	chlorosis	abiotic stress response
	slngnc	steam lenght non grafted on non chlorosing soil	growth	vegetative traits
	spadgc	SPAD grafted on chlorosing soil	chlorosis	abiotic stress response
Blasi et al. 2011	SDSC	Percentage of sporulating leaf discs	downy mildew	pathogen resistance
	SPNB	Number of sporangia per cm2 of leaf disc measured with a Z2 Coulter Counter (Beckman Coulter)	downy mildew	pathogen resistance
	OIV452	Symptom-based semi-quantitative scoring of downy mildew resistance adapted from the criteria of the OYce International de la Vigne et du Vin	downy mildew	pathogen resistance
	NSURF	Visual semi-quantitative scoring of necrotized surface	downy mildew	pathogen resistance
	NDSC	Percentage of necrotized discs	downy mildew	pathogen resistance
Cabezas et al. 2006	BW	berry weight	berry weight	berry morphology
	SFW	seed fresh weight	seed fresh weight	seeds related traits
	SN	number of seeds	seeds number	seeds related traits
Carreno et al. 2012	FT	flowering time	flowering	phenology
	VT	veraison time	veraison	phenology
	RT	ripening time	ripening	phenology
	MCW	mean cluster weight	cluster weight	cluster related traits
	MBW	mean berry weight	berry weight	berry morphology
	MBD	mean berry diameter	berry diameter	berry morphology
	BB	bud break	bud break	phenology
	CN	number of clusters	fertility	cluster related traits
	BT	texture of the berry	firmness	berry morphology
	BC	color of the berry (Carreno phd)	anthocyanins	berry metabolites
	SN	number of seeds	seeds number	seeds related traits
	SFW	seed fresh weight	seed fresh weight	seeds related traits
	SDW	seed dry weight	seed dry weight	seeds related traits
	STN	total number of seeds	seeds number	seeds related traits
Correa et al. 2014	rl/nr:GA	Rachis length/node number of central axis with gibberellic acid	cluster response to GA	cluster related traits
	pd:GA	peduncle diameter with gibberellic acid	cluster response to GA	cluster related traits
	pd	peduncle diameter	peduncle	cluster related traits
	rw/nr	Rachis fresh weight/node number of central axis	cluster architecture	cluster related traits
	rw	Rachis fresh weight	cluster architecture	cluster related traits
	s1l/rl:GA	First shoulder length/rachis length with gibberellic acid	cluster response to GA	cluster related traits
	tb/nr	Total number of berries/node number of central axis	cluster architecture	cluster related traits
	tb:GA	Total number of berries with gibberellic acid	cluster response to GA	cluster related traits
	rl	Rachis length	cluster architecture	cluster related traits
	nr	node number of central axis	cluster architecture	cluster related traits
	nr:GA	node number of central axis with gibberellic acid	cluster response to GA	cluster related traits
	tb	Total number of berries	berry number	cluster related traits
	rl/nr	Rachis length/node number of central axis	cluster architecture	cluster related traits
	tb/nr:GA	Total number of berries/ node number of central axis with gibberellic acid	cluster response to GA	cluster related traits
	rl/rw	Rachis length/rachis fresh weight	cluster architecture	cluster related traits
Correa et al. 2015	BED	berry equatorial diameter	berry diameter	berry morphology
	BFM	Berry fresh mass	berry weight	berry morphology
	BPD	berry polar diameter	berry diameter	berry morphology
	SDM	seed dry mass	seed dry weight	seeds related traits
	SDM:GA	seed dry mass with gibberellic acid	seeds response to GA	seeds related traits
	BED:GA	berry equatorial diameter with gibberellic acid	berry response to GA	berry morphology
	BFM:GA	Berry fresh mass with gibberellic acid	berry response to GA	berry morphology
	BPD:GA	berry polar diameter with gibberellic acid	berry response to GA	berry morphology
	BFV	berry fresh volume	berry size	berry morphology
	BFV:GA	berry fresh volume with gibberellic acid	berry response to GA	berry morphology
Correa et al. 2016	firmness	berry firmness	firmness	berry morphology
Costantini et al. 2008	FT	flowering time	flowering	phenology
	VT	veraison time	veraison	phenology
	VP	veraison period	veraison	phenology
	R	ripening	ripening	phenology
	F-V	flowering-veraison interval	interval	phenology
	F-R	flowering ripening interval	interval	phenology
	V-R	veraison ripening interval	interval	phenology
	MBW	mean berry weight	berry weight	berry morphology
	MSN	mean seed number	seed number	seeds related traits
	MSFW	mean seed fresh weight	seeds fresh weight	seeds related traits
	MSDW	mean seed dry weight	seed dry weight	seeds related traits
Costantini et al. 2015	Cya3M-wp	cyanidin 3-monoglucoside whole progeny	anthocyanins	berry metabolites
	Cya3M-cp	cyanidin 3-monoglucoside colored progeny	anthocyanins	berry metabolites
	Peo3M-wp	peonidin 3-monoglucoside whole progeny	anthocyanins	berry metabolites
	Peo3M-cp	peonidin 3-monoglucoside colored progeny	anthocyanins	berry metabolites
	Del3M-wp	delphinidin 3-monoglucoside whole progeny	anthocyanins	berry metabolites
	Del3M-cp	delphinidin 3-monoglucoside colored progeny	anthocyanins	berry metabolites
	Pet3M-wp	petunidin 3-monoglucoside whole progeny	anthocyanins	berry metabolites
	Pet3M-cp	petunidin 3-monoglucoside colored progeny	anthocyanins	berry metabolites
	Mal3M-wp	malvidin 3-monoglucoside whole progeny	anthocyanins	berry metabolites
	Mal3M-cp	malvidin 3-monoglucoside colored progeny	anthocyanins	berry metabolites
	Cya3MAc-wp	cyanidin 3-monoglucoside whole progeny with acetate	anthocyanins	berry metabolites
	Cya3MAc-cp	cyanidin 3-monoglucoside colored progeny with acetate	anthocyanins	berry metabolites
	Peo3MAc-wp	peonidin 3-monoglucoside whole progeny with acetate	anthocyanins	berry metabolites
	Peo3MAc-cp	peonidin 3-monoglucoside colored progeny with acetate	anthocyanins	berry metabolites
	Del3MAc-wp	delphinidin 3-monoglucoside whole progeny with acetate	anthocyanins	berry metabolites
	Del3MAc-cp	delphinidin 3-monoglucoside colored progeny with acetate	anthocyanins	berry metabolites
	Pet3MAc-wp	petunidin 3-monoglucoside whole progeny with acetate	anthocyanins	berry metabolites
	Pet3MAc-cp	petunidin 3-monoglucoside colored progeny with acetate	anthocyanins	berry metabolites
	Mal3MAc-wp	malvidin 3-monoglucoside whole progeny with acetate	anthocyanins	berry metabolites
	Mal3MAc-cp	malvidin 3-monoglucoside colored progeny with acetate	anthocyanins	berry metabolites
	Cya3MCou-wp	cyanidin 3-monoglucoside whole progeny with p-coumarate	anthocyanins	berry metabolites
	Cya3MCou-cp	cyanidin 3-monoglucoside colored progeny with p-coumarate	anthocyanins	berry metabolites
	Peo3MCou-wp	peonidin 3-monoglucoside whole progeny with p-coumarate	anthocyanins	berry metabolites
	Peo3MCou-cp	peonidin 3-monoglucoside colored progeny with p-coumarate	anthocyanins	berry metabolites
	Del3MCou-wp	delphinidin 3-monoglucoside whole progeny with p-coumarate	anthocyanins	berry metabolites
	Del3MCou-cp	delphinidin 3-monoglucoside colored progeny with p-coumarate	anthocyanins	berry metabolites
	Pet3MCou-wp	petunidin 3-monoglucoside whole progeny with p-coumarate	anthocyanins	berry metabolites
	Pet3MCou-cp	petunidin 3-monoglucoside colored progeny with p-coumarate	anthocyanins	berry metabolites
	Mal3MCou-wp	malvidin 3-monoglucoside whole progeny with p-coumarate	anthocyanins	berry metabolites
	Mal3MCou-cp	malvidin 3-monoglucoside colored progeny with p-coumarate	anthocyanins	berry metabolites
	Tot3M-wp	total 3 monoglucoside whole progeny	anthocyanins	berry metabolites
	Tot3M-cp	total 3 monoglucoside colored progeny	anthocyanins	berry metabolites
	Tot3MAc-wp	total 3 monoglucoside whole progeny with acetate	anthocyanins	berry metabolites
	Tot3MAc-cp	total 3 monoglucoside colored progeny with acetate	anthocyanins	berry metabolites
	Tot3MCou-wp	total 3 monoglucoside whole progeny with p-coumarate	anthocyanins	berry metabolites
	Tot3MCou-cp	total 3 monoglucoside colored progeny with p-coumarate	anthocyanins	berry metabolites
	Tot_Anth-wp	total anthocyanin whole progeny	anthocyanins	berry metabolites
	Tot_Anth-cp	total anthocyanin colored progeny	anthocyanins	berry metabolites
	CyaDer-cp	cyanidin derivatives colored progeny	anthocyanins	berry metabolites
	PeoDer-cp	peonidin derivatives colored progeny	anthocyanins	berry metabolites
	DelDer-cp	delphinidin derivatives colored progeny	anthocyanins	berry metabolites
	PetDer-cp	petunidin 3-monoglucoside derivatives colored progeny	anthocyanins	berry metabolites
	MalDer-cp	malvidin derivatives colored progeny	anthocyanins	berry metabolites
	Cya3MAc/Cya3M-cp	cyanidin 3-monoglucoside with acetate and cyanidin 3-monoglucoside ratio in colored progeny	anthocyanins	berry metabolites
	Peo3MAc/Peo3M-cp	peonidin 3-monoglucoside with acetate and peonidin 3-monoglucoside ratio in colored progeny	anthocyanins	berry metabolites
	Del3MAc/Del3M-cp	delphinidin 3-monoglucoside with acetate and delphinidin 3-monoglucoside ratio in colored progeny	anthocyanins	berry metabolites
	Pet3MAc/Pet3M-cp	petunidin 3-monoglucoside with acetate and petunidin 3-monoglucoside ratio in colored progeny	anthocyanins	berry metabolites
	Mal3MAc/Mal3M-cp	malvidin 3-monoglucoside with acetate and malvidin 3-monoglucoside ratio in colored progeny	anthocyanins	berry metabolites
	Tot3MAc/Tot3M-cp	total 3 monoglucoside with acetate and total 3 monoglucoside ratio in colored progeny	anthocyanins	berry metabolites
	Cya3MCou/Cya3M-cp	cyanidin 3-monoglucoside with p-coumarate and cyanidin 3-monoglucoside in colored progeny	anthocyanins	berry metabolites
	Peo3MCou/Peo3M-cp	peonidin 3-monoglucoside with p-coumarate and peonidin 3-monoglucoside ratio in colored progeny	anthocyanins	berry metabolites
	Del3MCou/Del3M-cp	delphinidin 3-monoglucoside with p-coumarate and delphinidin 3-monoglucoside ratio in colored progeny	anthocyanins	berry metabolites
	Pet3MCou/Pet3M-cp	petunidin 3-monoglucoside with p-coumarate and petunidin 3-monoglucoside ratio in colored progeny	anthocyanins	berry metabolites
	Mal3MCou/Mal3M-cp	malvidin 3-monoglucoside with p-coumarate and malvidin 3-monoglucoside ratio in colored progeny	anthocyanins	berry metabolites
	Tot3MCou/Tot3M-cp	total 3 monoglucoside with p-coumarate and total 3 monoglucoside ratio in colored progeny	anthocyanins	berry metabolites
	Tot3MCou/Tot3MAc-cp	total 3 monoglucoside with p-coumarate and total 3 monoglucoside with acetate ratio in colored progeny	anthocyanins	berry metabolites
	Meth/non_Meth-cp	monoglucoside and non-monoglucoside ratio in colored progeny	anthocyanins	berry metabolites
	3'Meth/3'OH-cp	peonidin 3-monoglucoside/cyanidin 3-monoglucoside colored progeny	anthocyanins	berry metabolites
	3'5'Meth/3'5'OH-cp	malvidin 3-monoglucoside/delphinidin 3-monoglucoside colored progeny	anthocyanins	berry metabolites
	triOH/diOH-cp	(delphinidin + petunidin + malvidin 3-monoglucoside)/(cyanidin + peonidin 3-monoglucoside) colored progeny	anthocyanins	berry metabolites
Coupel-Ledru et al. 2014	TrWW	traspiration on a whole plant, well-watered	water use efficiency	vegetative traits
	TrWD	traspiration on a whole plant, water deficit	drought stress	abiotic stress response
	TrSall	traspiration on a leaf area basis using all water treatment data sets	water use efficiency	vegetative traits
	TrSWW	traspiration on a leaf area basis, well-watered	water use efficiency	vegetative traits
	TrSWD	traspiration on a leaf area basis, water deficit	drought stress	abiotic stress response
	KWD	soil-to-leaf hydraulic conductance on whole plant, water deficit	drought stress	abiotic stress response
	KSWD	soil-to-leaf hydraulic conductance specific, water deficit	drought stress	abiotic stress response
	psiMall	daytime leaf water potential using all water treatment data sets	water use efficiency	vegetative traits
	psiMWD	daytime leaf water potential, water deficit	drought stress	abiotic stress response
	Red_psiMWD-WW	red psiM, water deficit and well-watered	water use efficiency	vegetative traits
	deltapsiWD	difference between soil water potential and ΨM, water deficit	drought stress	abiotic stress response
	LAall	leaf area using all water treatment data sets	leaf area	vegetative traits
Coupel-Ledru et al. 2016	EnWW	Nighttime transpiration in the controlled chamber, well watered	water use efficiency	vegetative traits
	EnWD	Nighttime transpiration in the controlled chamber, water deficit	drought stress	abiotic stress response
	EnWW+WD	Nighttime transpiration in the controlled chamber, well watered and water deficit	water use efficiency	vegetative traits
	EdWW	Daytime transpiration in the controlled chamber, well watered	water use efficiency	vegetative traits
	EdWD	Daytime transpiration in the controlled chamber, water deficit	drought stress	abiotic stress response
	EdWW+WD	Daytime transpiration in the controlled chamber, well watered and water deficit	water use efficiency	vegetative traits
	psipdWW	Predawn leaf water potential in the controlled chamber, well watered	water use efficiency	vegetative traits
	psipdWD	Predawn leaf water potential in the controlled chamber, water deficit	drought stress	abiotic stress response
	psipdWW+WD	Predawn leaf water potential in the controlled chamber, well watered and water deficit	water use efficiency	vegetative traits
	TEWW	Whole plant transpiration efficiency in the greenhouse, well watered	water use efficiency	vegetative traits
	TEWD	Whole plant transpiration efficiency in the greenhouse, water deficit	drought stress	abiotic stress response
	TEWW+WD	Whole plant transpiration efficiency in the greenhouse, well watered and water deficit	water use efficiency	vegetative traits
	LAWW+WD	Leaf area on the day of measurements in the chamber, well watered and water deficit	leaf area	vegetative traits
	deltaBiomassWW	Shoot growth rate, well watered	growth	vegetative traits
	deltaBiomassWD	Shoot growth rate, water deficit	drought stress	abiotic stress response
	deltaBiomassWW+WD	Shoot growth rate, well watered and water deficit	growth	vegetative traits
Doligez et al. 2010	Fert	Fertility	fertility	cluster related traits
Doligez et al. 2013	MBW	mean berry weight	berry weight	berry morphology
	RESFW	residual berry weight unexplained by total seed fresh weight	berry weight	berry morphology
	RESN	residual berry weight unexplained by seed number	berry weight	berry morphology
	MSN	mean seed number	seeds number	seeds related traits
	TSFW	total seed fresh weight	seeds fresh weight	seeds related traits
	MSFW	mean seed fresh weight	seeds fresh weight	seeds related traits
	SDM	seed dry matter	seeds dry weight	seeds related traits
Duchene et al. 2009	c5t	concentration of the 5 terpenols	terpenols	berry metabolites
	col	concentration of linalool	terpenols	berry metabolites
	cot	concentration ofalpha-terpineol	terpenols	berry metabolites
	cog	concentration of geraniol	terpenols	berry metabolites
Duchene et al. 2012	B-F	Budbreak–flowering/Flo	interval	phenology
	F-V	Flowering–veraison/Ver	interval	phenology
	B-B	February–budbreak/Bud	bud break	phenology
Fechter et al. 2014	FBL	time of full bloom	flowering	phenology
	FS	Start of flowering	flowering	phenology
	VT	veraison time	veraison	phenology
Garris et al. 2009	Cph	critical photoperiod	growth	vegetative traits
Grzeskowiak et al. 2013	FB	flowering beginning	flowering	phenology
	VB	veraison beginning	veraison	phenology
	VE	veraison end	veraison	phenology
	BB	budburst	bud break	phenology
	TF	total fertility index	fertility	cluster related traits
Guo et al. 2015	sesu	fruit skin anthocyanidin	anthocyanins	berry metabolites
Herzog et al. 2015	CCW	impedance of cuticle without epicuticular waxes + intact cuticle	botrytis	pathogen resistance
Huang et al. 2012	sk-concP	skin:mg/g fresh tissue	tannins	berry metabolites
	sk-concB	skin:mg/berry	tannins	berry metabolites
	sk-concK	skin:mg/Kg berries	tannins	berry metabolites
	sk-catEx	skin:(+)-catechin Extension subunit	tannins	berry metabolites
	sk-galEx	skin:(-)-epicatechin-3-O-gallate Extension subunit	tannins	berry metabolites
	sk-egcEx	skin:(-)-epigallocatechin Extension subunit	tannins	berry metabolites
	sk-epiEx	skin:(-)-epicatechin Extension subunit	tannins	berry metabolites
	sk-catT	skin:(+)-catechin Terminal subunit/monomer	tannins	berry metabolites
	sk-epiT	skin:(-)-epicatechin Terminal subunit/monomer	tannins	berry metabolites
	sk-mDP	skin:mean Degree of Polymerisation(Total number of extension and terminal/monomer subunits)/(Number of terminal subunit/monomer)	tannins	berry metabolites
	sk-F3pr35	skin:(catEx + epiEx + galEx + catT + epiT)/(egcEx)	tannins	berry metabolites
	sk-Ft_Ex	Skin:catEx/(epiEx + galEx + egcEx)	tannins	berry metabolites
	sk-Ft_T	Skin: catT/epiT	tannins	berry metabolites
	sk-Ft_all	Skin: (catEx + catT)/(epiEx + galEx + egcEx + epiT)	tannins	berry metabolites
	sd-concP	seed:mg/g fresh tissue	tannins	berry metabolites
	sd-concB	seed:mg/berry	tannins	berry metabolites
	sd-concK	seed:mg/Kg berries	tannins	berry metabolites
	sd-catEx	seed:(+)-catechin Extension subunit	tannins	berry metabolites
	sd-epiEx	seed:(-)-epicatechin-3-O-gallate Extension subunit	tannins	berry metabolites
	sd-galEx	seed:(-)-epigallocatechin Extension subunit	tannins	berry metabolites
	sd-catT	seed:(-)-epicatechin Extension subunit	tannins	berry metabolites
	sd-epiT	seed:(+)-catechin Terminal subunit/monomer	tannins	berry metabolites
	sd-galT	seed:(-)-epicatechin Terminal subunit/monomer	tannins	berry metabolites
	sd-mDP	seed:mean Degree of Polymerisation(Total number of extension and terminal/monomer subunits)/(Number of terminal subunit/monomer)	tannins	berry metabolites
	sd-Ft_Ex	Seed: catEx/(epiEx + galEx)	tannins	berry metabolites
	sd-Ft_T	Seed: catT/(epiT + galT)	tannins	berry metabolites
	sd-Ft_all	Seed: (catEx + catT)/(epiEx + galEx + epiT + galT)	tannins	berry metabolites
Huang et al. 2014	eDFR	dihydroflavonol reductase expression	tannins	berry metabolites
	eLDOX	leucoanthocyanidin dioxygenase expression	tannins	berry metabolites
	eLAR1	leucoanthocyanidin reductase 1 expression	tannins	berry metabolites
	eLAR2	leucoanthocyanidin reductase 2 expression	tannins	berry metabolites
	eANR	anthocyanidin reductase expression	tannins	berry metabolites
Malacarne et al. 2015	Kaemp_wp	Kaempferol whole progeny	flavonols	berry metabolites
	Que_wp	Quercetin whole progeny	flavonols	berry metabolites
	Que_whp	Quercetin white progeny	flavonols	berry metabolites
	Isor_wp	Isoramnetin whole progeny	flavonols	berry metabolites
	Isor_whp	Isoramnetin white progeny	flavonols	berry metabolites
	Myr_wp	Myricetin whole progeny	flavonols	berry metabolites
	Lar_wp	Laricitrin whole progeny	flavonols	berry metabolites
	Syr_wp	Syringetin whole progeny	flavonols	berry metabolites
	Tot_Flav_wp	total tri-hydroxylated whole progeny	flavonols	berry metabolites
	Kaemp/Que+Isor_cp	Kaempferol/quercetin + Isoramnetin colored progeny	flavonols	berry metabolites
	Kaemp/Myr+Lar+Syr_cp	Kaempferol/myricetin + Laricitrin + syringetin colored progeny	flavonols	berry metabolites
	Kaemp/Tot_Anth_cp	Kaempferol/total anthocyanins colored progeny	flavonols	berry metabolites
	Que/Myr+Lar+Syr_cp	Quercetin/myricetin + Laricitrin + Syringetin colored progeny	flavonols	berry metabolites
	Que/Tot_Anth_cp	Quercetin/total anthocyanins colored progeny	flavonols	berry metabolites
	Meth/non-Meth_Flav_cp	methylated and non methylated flavonols colored progeny	flavonols	berry metabolites
	3'5'Meth/3'5'OH_Flav_cp=Syr/Myr_cp	syringetin/myricetin colored progeny=syringetin/myricetin colored progeny	flavonols	berry metabolites
	3'Meth/3'OH_Flav_cp=Isor/Que_cp	isoramnetin/quercetin colored progeny=isoramnetin/quercetin colored progeny	flavonols	berry metabolites
	3'Meth/3'OH_Flav_whp=Isor/Que_whp	isoramnetin/quercetin white progeny=isoramnetin/quercetin colored progeny	flavonols	berry metabolites
	3'Meth/3'OH_Flav_cp=Lar/Myr_cp	isoramnetin/quercetincolored progeny=laricitrin/myricetin colored progeny	flavonols	berry metabolites
	Tri-OH/di-OH_Flav_cp	tri-hydroxylated (myricetin + laricitrin + syringetin)/ dihydroxylated (quercetin+isoramnetin) colred progeny	flavonols	berry metabolites
Marguerit et al. 2011	Tr_C	mean transpiration rate under control condition	water use efficiency	vegetative traits
	d13C_WD	carbon isotope composition under a stable water deficit	drought stress	abiotic stress response
	Tr_WD	mean transpiration rate under a stable water deficit	drought stress	abiotic stress response
	d13C_C	carbon isotope composition under control condition	water use efficiency	vegetative traits
	TE_C	transpiration efficiency under control condition	water use efficiency	vegetative traits
	TE_WD	transpiration efficiency under a stable water deficit	drought stress	abiotic stress response
	TTSW	water extraction capacity	water use efficiency	vegetative traits
	Coefl	acclimation of transpiration rate to water deficit, calculated with mu	drought stress	abiotic stress response
	NTRFTSW60	values of NTR when FTSW reached 60%	drought stress	abiotic stress response
	NTRFTSW40	values of NTR when FTSW reached 40%	drought stress	abiotic stress response
	NTRFTSW20	values of NTR when FTSW reached 20%	drought stress	abiotic stress response
Meija et al. 2007	MBS	mean berry size	berry size	berry morphology
	W25	weight of 25 randomly sampled berries	berry weight	berry morphology
	RDA	ripening date	ripening	phenology
	SED	number of fully developed seeds	seeds number	seeds related traits
	TFW	total fresh weight	seeds fresh weight	seeds related traits
	TDW	total dry weight	seeds dry weight	seeds related traits
	DM	percentage of seed dry matter	seeds dry weight	seeds related traits
	S&R	seed traces	seeds number	seeds related traits
Meija et al. 2011	SFW	seed fresh weight	seeds fresh weight	seeds related traits
	BW	berry weight	berry weight	berry morphology
Moreira et al. 2011	FD	Field diameter of infection spot	downy mildew	pathogen resistance
	FSu	field surface of infection spot	downy mildew	pathogen resistance
	GS	greenhouse infected leaf surface	downy mildew	pathogen resistance
	OIV	OIV 452 descriptor	downy mildew	pathogen resistance
Ochssner et al. 2016	Pvr-fd	Plasmopara viticola resistance-field data	downy mildew	pathogen resistance
	Pvr-ld	Plasmopara viticola resistance-Leaf disc assays	downy mildew	pathogen resistance
	Pvr-ldf	Plasmopara viticola resistance-Leaf discs + field	downy mildew	pathogen resistance
Rex et al 2014	Brres	Black Rot resistance	black rot	pathogen resistance
Schwander et al. 2012	Pr	Plasmopara resistance	downy mildew	pathogen resistance
VanHeerden et al. 2014	Ren-15	resistance locus against powdery mildew in lg15	powdery mildew	pathogen resistance
	RpV3-18	resistance locus against downy mildew in lg 18	downy mildew	pathogen resistance
	RpV3-1	resistance locus against downy mildew in lg 1	downy mildew	pathogen resistance
Viana et al. 2013	NC	number of clusters	fertility	cluster related traits
	LS	Leaf score	leaf morpholgy	vegetative traits
	Bpc	Brix per cluster	ripening	phenology
	At	tartaric acid	ripening	phenology
	Lop	lenght of peduncle	peduncle	cluster related traits
	Locp	Lenght of cluster to peduncle	cluster architecture	cluster related traits
	Nb	number of berries	berry number	cluster related traits
	w10b	weight of 10 berries	berry weight	berry morphology
	Sn	number of seeds	seeds number	seeds related traits
	Bc	Berry cracking	firmness	berry morphology
	Ba	berry anthocyanina	anthocyanins	berry metabolites
Welter et al. 2007	lrOIV	P. viticola leaf resistance (OIV-452)	downy mildew	pathogen resistance
	lrson	P. viticola leaf resistance (size of necrose)	downy mildew	pathogen resistance
	brOIV	P. viticola berry resistance (OIV-453)	downy mildew	pathogen resistance
	nlrOIV	E. necator leaf resistance (OIV-455)	powdery mildew	pathogen resistance
	nbrOIV	E. necator berry resistance (OIV-456)	powdery mildew	pathogen resistance
Zhang et al. 2009	PhRR	Phylloxera root resistance	phylloxera	pathogen resistance
Zhao et al. 2015	BW	berry weight	berry weight	berry morphology
	SSC	soluble solids content	ripening	phenology
Zhao et al. 2016	cma	fruit maturation period	ripening	phenology
Zyprian et al. 2016	VT	veraison time	veraison	phenology
	F-V	flowering veraison interval	interval	phenology
	PL	plasmopara leaf	downy mildew	pathogen resistance
	PLp	plasmopara leaf percentage	downy mildew	pathogen resistance
	PLn	plasmopara leaf necrosis	downy mildew	pathogen resistance
	Pb	plasmopara berry	downy mildew	pathogen resistance
	Pbp	plasmopara berry percentage	downy mildew	pathogen resistance
	Sdsp	Sporangia density per sporulation plot	downy mildew	pathogen resistance
	Scm	Sporangia per cm^2 leaf surface	downy mildew	pathogen resistance
	Sml	Sporangia per ml	downy mildew	pathogen resistance
	Ss	Sporangia size	downy mildew	pathogen resistance
	Apn	Absence/presence of necrosis	downy mildew	pathogen resistance
	Nf	Necrosis frequency	downy mildew	pathogen resistance
	Ns	Necrosis size	downy mildew	pathogen resistance
	Apns	Absence/presence of necrotic spots	downy mildew	pathogen resistance
	Nnid	number of necrotic leaf discs/innoculated leaf discs	downy mildew	pathogen resistance
	EOiv	Evaluation adapted to OIV descriptor 452-1	downy mildew	pathogen resistance
	LOiv	Leaf disc assays average of triplicate OIV 452-1	downy mildew	pathogen resistance
	EL	Erysiphe leaf	powdery mildew	pathogen resistance
	EB	Erisiphe berry	powdery mildew	pathogen resistance
	EBp	Erisiphe berry percentage	powdery mildew	pathogen resistance
(a) as reported in the original publication
(b) all detected phenotypes were attibuted to 39 main traits
(c) traits were divided in 8 trait categories
References
Azuma A, Ban Y, Sato A, Kono A, Shiraishi M, Yakushiji H, Kobayashi S: MYB diplotypes at the color locus affect the ratios of tri/di-hydroxylated and methylated/non-methylated anthocyanins in grape berry skin. Tree Genetics & Genomes 2015, 11(2).
Ban Y, Mitani N, Hayashi T, Sato A, Azuma A, Kono A, Kobayashi S: Exploring quantitative trait loci for anthocyanin content in interspecific hybrid grape (Vitis labruscana x Vitis vinifera). Euphytica 2014, 198(1):101-114.
Ban Y, Mitani N, Sato A, Kono A, Hayashi T: Genetic dissection of quantitative trait loci for berry traits in interspecific hybrid grape (Vitis labruscana × Vitis vinifera). Euphytica 2016, 211(3):295-310.
Bayo Canha A: Genetic analysis of traits of interest in Vitis vinifera using a progeny of wine grapes: Monastrell x Syrah. 2016.
Bellin D, Peressotti E, Merdinoglu D, Wiedemann-Merdinoglu S, Adam-Blondon AF, Cipriani G, Morgante M, Testolin R, Di Gaspero G: Resistance to Plasmopara viticola in grapevine 'Bianca' is controlled by a major dominant gene causing localised necrosis at the infection site. Theor Appl Genet 2009, 120(1):163-176.
Bert PF, Bordenave L, Donnart M, Hevin C, Ollat N, Decroocq S: Mapping genetic loci for tolerance to lime-induced iron deficiency chlorosis in grapevine rootstocks (Vitis sp.). Theor Appl Genet 2013, 126(2):451-473.
Blasi P, Blanc S, Wiedemann-Merdinoglu S, Prado E, Rühl EH, Mestre P, Merdinoglu D: Construction of a reference linkage map of Vitis amurensis and genetic mapping of Rpv8, a locus conferring resistance to grapevine downy mildew. Theoretical and Applied Genetics 2011, 123(1):43-53.
Cabezas JA, Cervera MT, Ruiz-Garcia L, Carreno J, Martinez-Zapater JM: A genetic analysis of seed and berry weight in grapevine. Genome 2006, 49(12):1572-1585.
Carreño Ruiz I: Identificación de regiones cromosómicas implicadas en el control genético de caracteres de interés para la mejora genética de la uva de mesa. Proyecto de investigación: 2012.
Correa J, Mamani M, Munoz-Espinoza C, Gonzalez-Aguero M, Defilippi BG, Campos-Vargas R, Pinto M, Hinrichsen P: New Stable QTLs for Berry Firmness in Table Grapes. American Journal of Enology and Viticulture 2016, 67(2):212-217.
Correa J, Mamani M, Munoz-Espinoza C, Laborie D, Munoz C, Pinto M, Hinrichsen P: Heritability and identification of QTLs and underlying candidate genes associated with the architecture of the grapevine cluster (Vitis vinifera L.). Theor Appl Genet 2014, 127(5):1143-1162.
Correa J, Ravest G, Laborie D, Mamani M, Torres E, Muñoz C, Pinto M, Hinrichsen P: Quantitative trait loci for the response to gibberellic acid of berry size and seed mass in tablegrape (Vitis vinifera L.). Australian Journal of Grape and Wine Research 2015, 21(3):496-507.
Costantini L, Battilana J, Lamaj F, Fanizza G, Grando M: Berry and phenology-related traits in grapevine (Vitis vinifera L.): From Quantitative Trait Loci to underlying genes. BMC Plant Biology 2008, 8(1):38.
Costantini L, Malacarne G, Lorenzi S, Troggio M, Mattivi F, Moser C, Grando MS: New candidate genes for the fine regulation of the colour of grapes. J Exp Bot 2015, 66(15):4427-4440.
Coupel-Ledru A, Lebon E, Christophe A, Doligez A, Cabrera-Bosquet L, Pechier P, Hamard P, This P, Simonneau T: Genetic variation in a grapevine progeny (Vitis vinifera L. cvs GrenachexSyrah) reveals inconsistencies between maintenance of daytime leaf water potential and response of transpiration rate under drought. J Exp Bot 2014, 65(21):6205-6218.
Coupel-Ledru A, Lebon E, Christophe A, Gallo A, Gago P, Pantin F, Doligez A, Simonneau T: Reduced nighttime transpiration is a relevant breeding target for high water-use efficiency in grapevine. Proc Natl Acad Sci U S A 2016, 113(32):8963-8968.
Doligez A, Bertrand Y, Dias S, Grolier M, Ballester J-F, Bouquet A, This P: QTLs for fertility in table grape (Vitis vinifera L.). Tree Genetics & Genomes 2010, 6(3):413-422.
Doligez A, Bertrand Y, Farnos M, Grolier M, Romieu C, Esnault F, Dias S, Berger G, Francois P, Pons T et al: New stable QTLs for berry weight do not colocalize with QTLs for seed traits in cultivated grapevine (Vitis vinifera L.). BMC Plant Biol 2013, 13:217.
Duchêne E, Butterlin G, Claudel P, Dumas V, Jaegli N, Merdinoglu D: A grapevine (Vitis vinifera L.) deoxy-d-xylulose synthase gene colocates with a major quantitative trait loci for terpenol content. Theoretical and Applied Genetics 2009, 118(3):541-552.
Duchêne E, Butterlin G, Dumas V, Merdinoglu D: Towards the adaptation of grapevine varieties to climate change: QTLs and candidate genes for developmental stages. Theoretical and Applied Genetics 2012, 124(4):623-635.
Fechter I, Hausmann L, Zyprian E, Daum M, Holtgräwe D, Weisshaar B, Töpfer R: QTL analysis of flowering time and ripening traits suggests an impact of a genomic region on linkage group 1 in Vitis. Theoretical and Applied Genetics 2014, 127(9):1857-1872.
Garris A, Clark L, Owens C, Mckay S, Luby J, Mathiason K, Fennell A: Mapping of Photoperiod-induced Growth Cessation in the Wild Grape Vitis riparia. Journal of the American Society for Horticultural Science 2009, 134(2):261-272.
Grzeskowiak L, Costantini L, Lorenzi S, Grando MS: Candidate loci for phenology and fruitfulness contributing to the phenotypic variability observed in grapevine. Theoretical and Applied Genetics 2013, 126(11):2763-2776.
Guo YS, Xue RY, Lin H, Su K, Zhao YH, Zhendong L, Ma HF, Shi GL, Niu ZZ, Li K et al: Genetic Analysis and Qtl Mapping for Fruit Skin Anthocyanidin in Grape (Vitis Vinifera). Pak J Bot 2015, 47(5):1765-1771.
Herzog K, Wind R, Topfer R: Impedance of the Grape Berry Cuticle as a Novel Phenotypic Trait to Estimate Resistance to Botrytis Cinerea. Sensors-Basel 2015, 15(6):12498-12512.
Huang YF, Doligez A, Fournier-Level A, Le Cunff L, Bertrand Y, Canaguier A, Morel C, Miralles V, Veran F, Souquet JM et al: Dissecting genetic architecture of grape proanthocyanidin composition through quantitative trait locus mapping. BMC Plant Biology 2012, 12.
Huang YF, Vialet S, Guiraud JL, Torregrosa L, Bertrand Y, Cheynier V, This P, Terrier N: A negative MYB regulator of proanthocyanidin accumulation, identified through expression quantitative locus mapping in the grape berry. New Phytologist 2014, 201(3):795-809.
Malacarne G, Costantini L, Coller E, Battilana J, Velasco R, Vrhovsek U, Grando MS, Moser C: Regulation of flavonol content and composition in (SyrahxPinot Noir) mature grapes: integration of transcriptional profiling and metabolic quantitative trait locus analyses. J Exp Bot 2015, 66(15):4441-4453.
Marguerit E, Brendel O, Lebon E, Van Leeuwen C, Ollat N: Rootstock control of scion transpiration and its acclimation to water deficit are controlled by different genes. New Phytol 2012, 194(2):416-429.
Mejia N, Gebauer M, Munoz L, Hewstone N, Munoz C, Hinrichsen P: Identification of QTLs for seedlessness, berry size, and ripening date in a. seedless x seedless table grape progeny. American Journal of Enology and Viticulture 2007, 58(4):499-507.
Mejia N, Soto B, Guerrero M, Casanueva X, Houel C, Miccono Mde L, Ramos R, Le Cunff L, Boursiquot JM, Hinrichsen P et al: Molecular, genetic and transcriptional evidence for a role of VvAGL11 in stenospermocarpic seedlessness in grapevine. BMC Plant Biol 2011, 11:57.
Moreira FM, Madini A, Marino R, Zulini L, Stefanini M, Velasco R, Kozma P, Grando MS: Genetic linkage maps of two interspecific grape crosses (Vitis spp.) used to localize quantitative trait loci for downy mildew resistance. Tree Genetics & Genomes 2010, 7(1):153-167.
Ochssner I, Hausmann L, Topfer R: Rpv14, a new genetic source for Plasmopara viticola resistance conferred by Vitis cinerea. Vitis 2016, 55(2):79-81.
Rex M, Welter LJ, Topfer R, Zyprian E: Dissecting the Genetic Determinants of Powdery Mildew Resistance in Grape. Acta Hortic 2014, 1046:79-84.
Schwander F, Eibach R, Fechter I, Hausmann L, Zyprian E, Topfer R: Rpv10: a new locus from the Asian Vitis gene pool for pyramiding downy mildew resistance loci in grapevine. Theor Appl Genet 2012, 124(1):163-176.
van Heerden CJ, Burger P, Vermeulen A, Prins R: Detection of downy and powdery mildew resistance QTL in a ‘Regent’ × ‘RedGlobe’ population. Euphytica 2014, 200(2):281-295.
Viana AP, Riaz S, Walker MA: Genetic dissection of agronomic traits within a segregating population of breeding table grapes. Genetics and molecular research : GMR 2013, 12(2):951-964.
Welter LJ, Göktürk-Baydar N, Akkurt M, Maul E, Eibach R, Töpfer R, Zyprian EM: Genetic mapping and localization of quantitative trait loci affecting fungal disease resistance and leaf morphology in grapevine (Vitis vinifera L). Molecular Breeding 2007, 20(4):359-374.
Zhang J, Hausmann L, Eibach R, Welter LJ, Topfer R, Zyprian EM: A framework map from grapevine V3125 (Vitis vinifera 'Schiava grossa' x 'Riesling') x rootstock cultivar 'Borner' (Vitis riparia x Vitis cinerea) to localize genetic determinants of phylloxera root resistance. Theor Appl Genet 2009, 119(6):1039-1051.
Zhao YH, Guo YS, Lin H, Liu ZD, Ma HF, Guo XW, Li K, Yang XX, Niu ZZ, Shi GG: Quantitative trait locus analysis of grape weight and soluble solid content. Genetics and molecular research : GMR 2015, 14(3):9872-9881.
Zhao YH, Su K, Guo YH, Ma HF, Guo XW: Molecular genetic map construction and QTL analysis of fruit maturation period in grapevine. Genetics and molecular research : GMR 2016, 15(2).
Zyprian E, Ochßner I, Schwander F, Šimon S, Hausmann L, Bonow-Rex M, Moreno-Sanz P, Grando MS, Wiedemann-Merdinoglu S, Merdinoglu D et al: Quantitative trait loci affecting pathogen resistance and ripening of grapevines. Molecular Genetics and Genomics 2016, 291(4):1573-1594.
