# Supplementary material for: Selection of candidate genes controlling veraison time in grapevine through integration of meta-QTL and transcriptomic data
Source: BMC Genomics. 2019 Oct 15;20:739. doi: 10.1186/s12864-019-6124-0 (PMC6794750; doi:10.1186/s12864-019-6124-0)
Supplement: Supplementary file 4 — Additional file 4. The grape consensus genetic map built from 39 grape linkage maps. The table includes physical marker position if available, for anchoring to the grapevine genome assembly. [file 12864_2019_6124_MOESM4_ESM.xlsx]

## Sheet: Foglio1
LG	Marker	cM	bp start	bp end
1	r015146	0
1	m7780	9
1	vv_1_3844131	15.953
1	n9670	16
1	irt1f	19.3995
1	irt1i	19.4521
1	snp1453_40ecmz	20.953
1	snp1453_40	21.653	729514
1	mctgeatt5	21.9995
1	gf01-24	22.453
1	gf01-16-151	25.053
1	vmc4f8	25.3995	632258	632374
1	gf01-16-128	25.553
1	n16800	26
1	snp1439_90	26.0914
1	m8e15c-300	26.1117
1	gf01-17	26.253
1	stkva043	26.6876
1	snp229_112	26.6989
1	snp0036	26.9573	661635
1	vvs29	27.453	1005730
1	n16610	28
1	mctgeacc1	28.0525
1	gf01-16	28.5033	1621280	1621116
1	gf01-44	28.9454	2477973	2478303
1	aca/cta-a	29.4911
1	vmc4f9.2-dg-a	29.8317
1	vchr01a	30.0243	2819417
1	ctg1026282	30.7082
1	snp6041	30.7446
1	vvi_1196	30.7509
1	m8e15m-294	30.8117
1	vviq35	30.8241
1	gf01-50	31.052
1	vmc4f9.2	32	3064083	3064367
1	gf01-18	32.7347
1	aca/ctg-o	32.9835
1	gf01-19	33.0225
1	gf01-03	33.4145
1	vvic72	33.4368	3255733	3255985
1	cs1h092h02f	33.9219
1	vmc8a7	34.0117	3423317	3423475
1	udv035	34.0669	3469495	3469657
1	gf01-27	34.2473
1	gf01-20	34.2914
1	cs1h051n07r	34.3006	3894712	3894899
1	udv055	34.3593
1	gf01-19-310	34.4663
1	cs1h024f14r	34.5508	3894714	3895004
1	gf01-19-336	34.6185
1	vv_1_4701463	34.7404
1	udv055b	34.9712
1	m1e19m-491	35.0313
1	gf01-21	35.067
1	cs1h092h02f1	35.0961
1	gf01-20-a	35.3251
1	in0031	35.5122
1	gf01-02	35.7063
1	cs1h094e02f	35.8502	4325802	4325977
1	pgm	36.5992
1	gf01-06_348	36.6749
1	snp129_237	36.7498
1	vvip12	36.9154	4502057	4502300
1	gt172h12	37.0972
1	vvc19	37.3521	4982404	4982783
1	gf01-22	37.4286
1	gai	37.8712
1	cs1h097h13r	38.5413
1	vrzag29	38.8023	5286106	5286217
1	c008	39.4334
1	snp5036	39.6783
1	ctg1010271	40.0167
1	udv036	40.0594	5312935	5313114
1	snp1427_120	40.2457	5368886
1	cs1h035f16f	40.4719
1	vlg113	40.6327
1	snp1527_144	40.7762
1	vviq57	41.1393	6081664	6081827
1	vmcng2g7	42.1021	6993170	6993337
1	ctg1008034	42.2439
1	mcageatg3	42.3154
1	vvib94	42.7015
1	vlg112	43.1424
1	mctgeaag8	43.1787
1	gf01-55	43.3132
1	ctg1009904	43.805
1	vlg106	44.336
1	snp269_308	44.4768
1	vlg110	44.7321
1	vlg109	44.8321
1	vlg108	44.864
1	vmcng1h7	45.1137
1	aca/ctc-u	45.3977
1	snp1517_271	45.4061
1	udv010a	45.4654
1	vlg107	45.791
1	vmc3g9	46.0637	8023890	8024011
1	vvio02	46.9131
1	vvip60	47.9897	9196429	9196744
1	vvmd26	48.6728
1	vmc1h11.1	48.9431
1	m7760	48.9897
1	vlg102	49.2842
1	vmc7g5	49.8135	10197346	10197508
1	gf01-23	50.1655
1	cs1h052l08r	50.5933
1	udv010a_137	50.7731
1	cs1h012i15r	51.0949
1	eagamggt8	51.5947
1	snp851_110	51.6259	10461087
1	ctg1011774	51.7891
1	snp8171	52.672
1	vvin61	52.8632	10569689	10570047
1	a1830	52.9897
1	aag/ctt-b	53.5739
1	eatgmgta13	54.0166
1	snp357_371	54.1532
1	udv010a_115	54.2044
1	vvir06a	54.4368
1	gf01-04	54.4388	11372548	11372659
1	aac/ctt-s	54.8858
1	a18690	54.9897
1	vchr01b	55.484	11850820	11850893
1	vchr01c_097	55.7224
1	snp4158	55.7315
1	vvis21	56.1922
1	vvim25	56.3597	12617173	12617339
1	n20900	56.9897
1	snp6052	57.2893
1	agc/caa-f	57.4514
1	snp7050	57.7315
1	snp5001	57.7315
1	snp6000	57.7315
1	snp4018	57.7315
1	snp15049	57.7315
1	snp6039	57.7315
1	snp4119	57.7315
1	snp12327	57.7315
1	gf01-07	57.8027	15402977	15402857
1	udv086-dg-a	58.0565
1	snp0137	58.0747
1	snp517_224	58.1797
1	snp6032	58.2893
1	ctg1012992	58.6725
1	udv086-dg-c	58.7303
1	snp4017	58.8602
1	snp7035	59.6457
1	gf01-06	59.7183	16644069	16643737
1	snp1241_207	59.7422
1	gf01-04-106	59.9145
1	rl7292	59.9897
1	af8125	60.1137
1	snp15021	60.4312
1	vmc4d2	60.5544	18090836	18090887
1	n6490	60.9897
1	snp269_308ecmz	61.4289
1	mcageaag11	61.4417
1	vvit60	61.9889
1	vmc8e8	62.2826	19153047	19153172
1	snp3011	62.4312
1	snp7162	62.4312
1	gf01-05	62.8084	18062113	18062214
1	vmc8d1	63.0924	19375259	19375580
1	vmc2b3	63.3644	19375299	19375486
1	mcageaag1	63.9047
1	snp8159	63.9889	20283172
1	snp7097	63.9889
1	sc8_0075_101	64.3673
1	a31880	64.9897
1	mctgeaag9	65.4105
1	ctg1026392	66.3135
1	vmc6h6	66.7959
1	cs1h030l17f	67.1791	20729383	20729482
1	mctgeacc8	67.2686
1	vmc9f2	67.4468	20980935	20981144
1	stkvr001c	67.9897
1	sp1(20-21)8	68.0834
1	55553gene_1_gf_wrky	68.3485
1	gf01-09	68.6418	22307810	22307701
1	mcateatt12	68.7778
1	stkvr001a	68.9897
1	vvio61	69.1448	22221400	22221622
1	agg/caa-r	69.3752
1	stkvr001b	69.9897
1	wrky1_cf_snp210gf	70.1639
1	gf01-15	70.1963	22668409	22668232
1	vvi_6934	70.4794
1	sc8_0136_002	70.5741
1	snp477_239	70.5793
1	snp15046	70.9889
1	snp3014	70.9889	22258162
1	snp12122	70.9889
1	snp7224	70.9889	21821622
1	gf01-14	71.2936	23222140	23221839
1	snp8046	71.9889	22612376
1	snp15044	72.9889
1	snp5051	72.9889	23059446
1	est1g10	73.0082
1	gf01-10	73.0917	23080258	23080009
1	vvif52	73.209	23292680	23292938
1	stkvr001	73.6126
1	rl18132	74.9897
1	vmc9d3	75.3799	24039899	24040104
1	mcaceatc4	76.3519
1	gf01-11	76.3668	24200434	24200061
1	snp1025_100	76.5515	22957901
1	gf01-13-331	76.7388
1	snp1021_163	76.7719	23911553
1	snp1157_64	76.8719
1	stkvr001d	79.9897
1	snp1157_64cmz	81.8799
1	1076b17f	85.2799
1	rl7236	85.9897
1	mctceaca4	95.6859
2	ygbb	0
2	snp829_281	6.50447
2	udv109	6.60447	132291	132420
2	snp6139	9.18351	594177
2	aac/cat-i	10
2	snp7070	13.1835
2	eaacmgat22	16
2	udv076	16.1835	1948862	1949022
2	gf02-10	16.7409
2	vv_2_1291875	17.1537
2	gf02-07	17.5043	2068227	2067978
2	vvib01	17.6	2161587	2161876
2	snp1293_294	22.0092	2309279
2	vvp02g1	22.0726
2	gf02-06	22.7368	3004724	3004599
2	agg/caa-s	22.9504
2	vvmd34	23.5626
2	aca/caa-i	23.609
2	udv027	23.9531	3422680	3422856
2	vvp02g2	24.442
2	vvp02g3	25.6328
2	mcateaag10	25.7745
2	snp437_129	25.9672	3521805
2	female	26.2683
2	gsvivt00007285001	28.3151
2	male	28.6511
2	vvs3	28.7461	4014296	4014487
2	vvp02g4	28.962
2	gsvivt00007280001	29.3391
2	gsvivt00007286001	29.6278
2	vvp02g5	30.1392
2	gsvivt00007282001	30.1824
2	gf02-01	30.273	4554305	4554038
2	snp4067	30.3763
2	vvib23	30.7683	4807121	4807412
2	gf02-12-170	31.0972
2	apt3_as061gf	31.1948
2	gf02-39	31.3241
2	snp1487_41	31.3439	4817368
2	gf02-34-398	31.3517
2	gf02-12-174	31.3544
2	gf02-23	31.3571
2	snp581_114	31.4024
2	sex	31.4298
2	gf02-28	31.4571
2	vvs3_215	31.5626
2	gf02-42-167	31.7464
2	snp581_114ecmz	31.7517
2	gf02-12	31.7683
2	vmc6f1	32.0492	5005067	5005207
2	gf02-26	32.149
2	vmc3b10	32.6425	5025371	5025645
2	gsvivt00007281001	34.0424
2	gf02-15	34.1849	5420375	5420231
2	2010d07r	37.4356
2	1074j14r	38.1726
2	vvs3_210	38.5626
2	sc8_0508_004	38.6757
2	vrzag93	39.3321	5632358	5632656
2	gf02-03	39.4861
2	r013104	39.7672
2	vvio55	39.906	5635289	5635430
2	vvi_9227	40.1543
2	snp7024	40.334
2	a81000	40.4412
2	dhap-s	40.6601
2	snp4123	41.1726
2	vmc2c10.1	42.4954	6975274	6975445
2	gf02-04	43.6643	7047293	7046981
2	a81050	44.1596
2	vvp02g7	45.3147
2	m20940	45.4874
2	vmc2c10	45.756
2	act/ctg-i	46.2492
2	vmc5a7	46.6737
2	1076o07r	47.4473
2	vmc6b11	47.9737	8240448	8240549
2	vmc5g7	48.4234	8334940	8335135
2	a161265	48.6445
2	snp15010	48.7017
2	pmvak	48.8519
2	gf02-17	48.873
2	snp8148	49.4954	8054050
2	snp5048	49.7017
2	snp6003	49.9561
2	g10h	50.3621
2	snp8200	50.9561	12869986
2	mctgeacc2	51.1
2	vviu20a	51.1731
2	snp6097	51.2105
2	sc8_0146_026	51.2737
2	vvp02g6	51.4986
2	snp15027	52.2105
2	snp4045	52.4649	14181643
2	color	53.1451
2	snp7234	53.4649
2	vviu20	53.5289	16650964	16651327
2	myb	53.6949
2	20d18cb9	53.7071
2	snp7253	53.7193	22621508
2	snp1229_219	54.162
2	vmc1f10	54.3033	292910	293117
2	vviu20.1	54.4692
2	mcateatg16	54.526
2	1031e14r	54.7193
2	snp7054	54.7193
2	snp7002	54.7193	16766402
2	snp4071	54.7193
2	snp0060	54.9737
2	vmc8c2	55.4645	17626942	17627116
2	snp15025	56.2281
2	aag/caa-t	56.278
2	snp7092	57.2281	18209485
2	vmc7g3	57.4825	18382886	18383004
2	vmc7a3	58.7645
2	gf02-20	59.4645
2	eaatmgca43	59.6019
2	gf02-14	60.8645
2	mctceatg3	62.4275
2	skico	63.4645
2	scg11	63.9019
2	scg11-2003_18	65.5019
2	scg11-2003	65.6102
2	gf02-09	68.7645	18860616	18860362
2	m32200	69.4645
2	eatgmgca23	69.5019
2	a/c-gagt/b08-21-as	71.9737
2	cs1e112h07r_4	80.8019
2	mctceaag5	84.7275
2	mctgeatg15	89.7275
3	1044j09f	0
3	eaacmcac11	3.1746
3	eagamggt18	8.9746
3	m8e21f-280	12.7392
3	issr84h-b	15.1101
3	m8e19c-280	15.5392
3	gf03-09-285	19
3	a/t-gata/c37-15-d	19.8671
3	gf03-09-298	20.1
3	eaatmgta3	21.1746
3	aip	22.6746
3	m1e15m-192	24.4392
3	udv061b_202	24.5
3	m7e21f-271	25.4392
3	ctg1012753	26.1746
3	gf03-09	26.6	610184	609887
3	m7e21c-201	27.1392
3	snp613_315	27.7746
3	m7e21f-400	28.2392
3	udv093	28.5	1335056	1335227
3	snp613_315cmz	29.2256
3	ctg1015137	29.5746
3	m10e17m-168	29.6392
3	m7e21c-362	29.9392
3	m3e19m-155	30.6392
3	m13e15c-120	30.8392
3	udv061b_194	31.9802
3	gsvivt00018031001_17	32.1746
3	vv_3_2448365	33.009
3	udv061	33.5392	1985912	1986114
3	vmc2e7	36.0746	3223111	3223226
3	vmc8f10	36.3101	3324131	3324340
3	aac/cta-e	38.4198
3	vmc8f10-197	38.4825
3	vv_3_3241885	38.6261
3	vmc8f10-237	39.1962
3	snp553_98	39.2015	3951055
3	udv088_256	39.4379
3	vmc8f10-209	39.9772
3	udv088_244	40.0275
3	isph	40.5569
3	f3(3-6)6	41.4758
3	gf03-01_122	41.617
3	snp497_281	42.0142
3	eacamgac16	42.4172
3	mcateaag17	42.4485
3	issr84imc	42.6824
3	udv021	43.1552	5287429	5287705
3	vvmd21	44.0766
3	mccaeatg6	45.0691
3	udv094	45.1193
3	vmc1a5	45.4784	5954608	5954802
3	udv043	46.2893	6554307	6554348
3	sc8_0199_041	46.9042
3	m3e19f-150	47.0014
3	udv043a	47.3258
3	m6e20c-100	47.7727
3	vmc9f4-a1-a	48.2218
3	vvih02	48.635
3	udv022	48.8536	7546783	7546985
3	vv_3_6941093	48.873
3	snp1563_280	49.0077
3	vvih02-a1-c	49.4534
3	vmc9f4-a1-b	49.4709
3	vmc3f3	49.8671	7698377	7698508
3	ctg1009171	49.9981
3	vvih02-d-b	50.0558
3	vmc9f4-d-b	50.2242
3	snp867_170	50.2687
3	vmcng2f12	50.3768
3	vmc9f4-d-a	50.3926
3	vvmd36	50.4644	7904161	7904412
3	vvih02-d-c	50.5609
3	vmcng1a9-r-b	50.5803
3	vmc9f4-d-c	51.1609
3	vmc1g7	51.3989	8547609	8547869
3	vvib59	51.5578	8121111	8121467
3	mccaeatg12	51.724
3	vmc9f4c	51.8522
3	cs1e109o20f	51.9015
3	vvih02b	52.189
3	vmc9f4	52.2636
3	vmc9f4b	52.3585
3	vchr03a-196	52.4206
3	mccaeatg7	52.7733
3	vvih02c	53.0644
3	aag/caa-u	53.0644
3	vmc9f4a	53.0644
3	gf03-03	53.1787	9343522	9343290
3	vvih02e	53.5458
3	udv315	53.93
3	gf03-07-273	54.0494
3	gf03-07-236	54.4648
3	aag/caa-o	54.5903
3	cf206266	54.5968
3	mccaeatg13	55.0858
3	gf03-05-218	55.8353
3	vvin54	55.8437	11093607	11093722
3	gf03-05-240	56.0297
3	2018j24f	56.4092
3	aag/cta-a	56.4213
3	vvmd28	57.4309	12005375	12005611
3	mctgeaag1	57.7858
3	sc8_0158_057	58.9168
3	vvc13	59.3458
3	vvih02_140	59.6309
3	sc8_0158_016	59.6707	11921527	11921871
3	mctgeatt10	59.7858
3	vmc2e9a	60.0336
3	udv088_246	60.4309
3	vmc2e9b	61.0336
3	gf03-07	61.1309	16501107	16500873
3	vmc2e9-dg-a	61.653
3	irt1d	62.1386
3	sc8_0055_002	62.1615
3	vmc2e9-a2-a	62.4568
3	a/c-gaca/b09-19-d	63.3101
3	r06166	63.4309
3	vchr03a	64.0309
3	udv054	64.6502	19277708	19277845
3	stkva104	65.0336
3	vviv61-a1-a	65.5725
3	sc8_0089_018	66.0497	20399426	20399588
3	a21930	66.4309
3	udv048	66.4533	17273132	17273306
3	vvs112	67.3813
3	vmcng1a9-r-a	68.6813
3	vmc2e9-r-a	69.5813
3	a21025	70.4309
3	gsvivt00018031001	73.8644
3	r0682	74.4309
3	a16680	74.4309
3	gf03-04	76.4309	20668172	20668090
3	rl14288	81.4309
3	vmc4h9	92.0336
4	l17131	0
4	vest-533	6.1635
4	vmc1f11	7.54768
4	n191670	9
4	r676	11
4	vmcng1f1	11.8249
4	gf04-03	12.4
4	snp1513_153ecmz	13.1167
4	cs1h021p11f	14.1235
4	vmcng1f1.1	14.1635	706208	706355
4	irt1h2	14.7188
4	snp1513_153	14.8167
4	vviq58	15.7035
4	irt1a	15.7973
4	snp255_265	16.037
4	vmcng2c2.1	17
4	vvir46	17.2435	1079759	1080135
4	aca/ctg-k	18.4088
4	snp7303	19.0919	1367944
4	vmcng1f1-a	19.1797
4	snp1409_48	19.4464	1856385
4	acc/ctt-a	19.574
4	vchr04a_198	20.2651
4	cs1e101b19r	23.0208
4	bm438035	24.2448
4	mctgeatt21	25.7831
4	udv034	28.2959	3535780	3535952
4	vmc4d4	28.4929	3753977	3754137
4	aag/ctt-i	29.0416
4	ctg1011026	30.3944
4	vmc7h3	31.5367	4719044	4719178
4	vh43	31.9278
4	cs1h060e11r	32.066
4	snp655_93	32.32
4	udv087	33.7427
4	vv_4_5079238	34.5694
4	vmcng2e1	36.0754	5232859	5232967
4	snp0133	36.3935
4	eatcmgtc39	36.5599
4	snp5038	37.32
4	snp7206	39.1684
4	snp191_100	39.7398
4	udv115_146	39.9555
4	vvic72_r2	40.2474
4	cs1h081n04r	40.2476	6195077	6195245
4	cs1h034j03f	40.3659	6389902	6390191
4	udv115_150	40.7714
4	2009l22f	40.916
4	snp6068	41.0168
4	vvi_6668	41.9846	6769102
4	sc8_0107_003	42.184	7868076	7868440
4	gf04-05	42.4789
4	n3980	43.1016
4	udv115	43.1887	9385087	9385277
4	snp715_260	43.2003
4	udv074	43.3879
4	vmc2b5b	44.0511
4	udv115_167	44.3765
4	udv110-161	44.6785
4	vmc2b5c	44.9925
4	udv110-153	45.1989
4	cs1h006n24r	45.3013
4	snp0052	46.5023	9458452
4	vrzag21-200	46.7136
4	vviv03	46.7868
4	snp4112	47.0168	9800365
4	snp4009	47.4288
4	snp0031	47.5023
4	vrzag21	47.5477	13794845	13795050
4	vmc2b5	47.9629	13796553	13796748
4	vrzag21-205	48.2989
4	gf04-41-251	48.6107
4	gf04-41-254	48.9264
4	cs1h069i06f	48.9703
4	cs1h093h18f	49.2604	13872565	13872820
4	snp7112	49.2772	14274541
4	l0762	49.3893
4	snp4055	49.4288
4	snp5057	49.4288
4	mcateatt4	49.9324
4	vvin75	50.0631
4	snp6131	50.2037	14566273
4	snp0131	50.2772
4	snp7301	50.2772	13731843
4	snp7207	50.2772
4	l01194	50.8157
4	aag/ctt-r	51.1954
4	vvip25.2	51.3067	15374091	15374450
4	m8e21m-170	51.5947
4	cs1h068h22f	52.6042
4	cs1h068h22f_7	52.6306
4	vvmd32-240	52.7997
4	snp1012	52.9693
4	l01082	53.026
4	vvmd32-254	53.5692
4	ctg1007333	53.7479
4	snp3006	53.8958
4	b002	54.0383	17822624	17822903
4	vrzag30	54.0754
4	vmc2b5a	54.3332
4	vmc2e10	55.5723	17823341	17823405
4	snp14365	55.7442
4	ggpp-s	56.3394
4	vmc8b11	56.9089
4	vvmd32	57.0593	18402264	18402534
4	aca/cta-d	57.326
4	snp281_64	57.4425
4	vvip37	57.5926	18741336	18741477
4	vrzag82	57.6713
4	vv_4_12878896	57.8434
4	gf04-21	59.0534
4	vvit30	59.2455	19017040	19017143
4	snp4135	59.5926
4	snpba0159	60.2534
4	snp891_109	60.4012
4	aac/ctt-i	60.4926
4	snp6078	60.5926	19269395
4	vvip77	60.9163	19684609	19684817
4	snp135_316	61.4956	19747635
4	snp551_351	62.1901	19972011
4	snp1559_2911077c12r	62.1956
4	mcageaag16	62.6233
4	snp811_42	63.387
4	gf04-11-343	63.6069
4	snp1559_291	63.8594
4	vrzag83	64.5487	20626990	20627356
4	snp8164	65.5926
4	vvi_2543	66.0471
4	vvi_10516	66.9516	22240341
4	gf04-16	67.6781
4	snp7013	68.5926	22449885
4	gf04-22	69.0198
4	aca/ctt-h	69.1487
4	vmc6a8	69.5487
4	l02194	69.5723
4	snp4065	69.5926
4	gf04-25	70.3615
4	adh2	71.5245
4	m1de21f-150	72.3455
4	mcateaca7	72.4611
4	aca/ctt-i	73.5487
4	aca/ctt-p	73.5487
4	snp6121	73.5926	23599879
4	snp0068	73.5926	23713725
4	sc44_3	74.0163
4	gf04-14	74.0855
4	m8e21m-200	74.3455
4	vmc5g7	74.5487	8334940	8335135
4	snp6018	74.5926	23880849
4	snp7274	74.5926
4	gf04-17	74.6012
4	aca/cta-k	75.3487
4	vmc6g10	76.0462	23949251	23949428
4	aca/ctg-l	76.5487
4	adh2.11	76.5487
4	snp0051	76.5926	24697473
4	gf04-12	78.6499
4	m10e21f-00	83.6455
4	m10e21f-90	83.6455
4	mctceaag10	85.5801
4	mctceatc8	93.3639
5	in0044	0
5	cs1h016c06f	7.65415
5	in0356	9.5
5	a/c-e33e34/g30-10-as	9.53382
5	mctgeatg1	11.6448
5	n6560	12.3799
5	snp7195	12.4239	1252675
5	snp6148	13.4239
5	est6h12	14.8
5	snp8088	16.4239
5	snp4172	17.4239
5	vvphyb	18.4321
5	vv_5_1313480	19.2431
5	pr10_p_snp2138gf	20.2431
5	pr10_p_snp1736gf	20.2431
5	mcateatt14	21.7448
5	mcageatg16	22.3387
5	gf05-01	22.3431
5	f5(1-4)1	22.4779
5	vv_5_1372884	22.5484
5	cs1e103l15f	22.5938
5	vvc6	23.014	1470620	1470731
5	vrzag47_162	23.3799
5	gf05-06	23.4315
5	f5(1-4)2	24.0779
5	dxs	24.4
5	mctceatg8	25.3694
5	a51680	25.3799
5	snp1431_584	25.7538
5	snp1071_151	26.3779	3991490
5	snp4131	26.4239	4161802
5	dxs1	26.4321
5	snp7014	27.4239
5	vvc22	27.4243
5	mcateatt2	28.3772
5	vrzag47	28.4779
5	vest-17	29.0239
5	vvin52	29.2551
5	sc8_0002_002	29.2869
5	cs1h051n01f	29.2985
5	sc8_0002_008	29.3302
5	sc8_0002_001	29.3556
5	cs1e110o20f	29.3725
5	udv106	29.3799	4373195	4373390
5	vvmd27	29.4239	4472022	4472201
5	vvii52	29.4321
5	vmc3b9	29.5338	4472105	4472199
5	udv060	29.6076	4629573	4629743
5	udv060a	30.1471
5	vrzag79_258	30.5286
5	vchr05c_105	30.5805
5	vmc3b9_104	30.7364
5	mctceaag6	31.4146
5	snp7012	31.8537	5445887
5	snp1471_179	32.1366
5	snp625_278	32.4115
5	udv042	32.6084
5	snp8042	32.6749	5548748
5	vrzag79	32.8046	5692448	5692793
5	vrzag79_242	33.2851
5	r06341	33.5604
5	udv042-104	34.105
5	gr0430	34.172
5	udv041	34.3162	6510484	6510669
5	snp1471_179cmz	34.5708
5	vvi_5316	35.0403
5	snp0028	35.1047
5	mcateaag13	35.5386
5	vvi_10113ecmz	35.6179
5	mekk	35.6182
5	snp855_103	35.8611
5	cs1e104j11f	36.0775	6769019	6769197
5	agg/caa-d	36.1807
5	in0327	36.2957
5	udv042-92	36.7287
5	vvit68	37.0338	7099947	7100209
5	cs1h095f09f	37.4193
5	gf05-03	37.5934
5	aca/ctc-w	37.7624
5	vchr05b	38.3423
5	rl1324	39.1854
5	acc/ctt-h	39.3134
5	snp1235_35	39.3325
5	mctgeaag7	39.6671
5	snp4056	39.8533
5	r06208	40.4474
5	udv053	40.8701
5	gf05-04	40.9251
5	mcageatg5	41.0801
5	vmc1e11.1	41.3102
5	mctgeaag14	41.8636
5	vmc6g1	42.2078	8983138	8983328
5	vmc5e11	42.2724
5	m161965	42.306
5	mcateatt3	42.5187
5	ctg1026305	42.9015
5	aac/caa-t	42.9601
5	vviv21	43.0863
5	vlg860	43.568
5	vchr05a	43.9185
5	snp567_341	44.0177
5	snp6133	44.0184
5	ctg1009180	44.039
5	vvin33	44.6773	11721184	11721460
5	m13e15f-90	44.8446
5	vmc6e10	45.0065
5	rl264	45.4266
5	vmc3c7	45.4818	12716558	12716858
5	m20e15m-163	45.7877
5	mccaeaag7	46.4189
5	aca/ctc-d	46.5197
5	mccaeatg8	46.6152
5	a71500	46.6886
5	aac/ctt-w	46.8483
5	mcateatg11	46.8933
5	vlg930	47.3306
5	vvc71	47.5007	14953305	14953391
5	vvi_11572	48.4401
5	mcateatg13	48.4807
5	udv006	48.5926
5	vvmd14b	48.6065
5	vvmd14f	48.6065
5	vvmd14c	48.6065
5	aag/ctg-b	48.6065
5	aca/caa-d	48.6065
5	m6e19c-160	48.8405
5	aag/ctg-i	49.2483
5	vvmd14-d-b	49.556
5	vvmd14-d-f	49.7868
5	aac/ctt-f	49.9329
5	vv_5_16681905	50.019
5	aac/cta-p	50.2615
5	vviv47	50.2685
5	vvmd14-dg-a	50.356
5	vvmd14-dg-c	50.356
5	aca/cat-c	50.4134
5	vvmd14	50.4513	17359191	17359360
5	vmc16d4	50.4796	17606739	17606858
5	snp7292	50.5507	17584881
5	vvmd14e	50.7483
5	vvmd14g	50.7483
5	vvmd14a	51.116
5	gf05-18	51.9649	19406942	19407214
5	snp5068	52.0184
5	snp6038	52.0184
5	gf05-16	52.0623	19487949	19488347
5	snp4140	52.2462
5	mcaceaca9	52.4967
5	snp6098	52.5507
5	snp8090	52.5507
5	gf05-15	52.8634	19833779	19833885
5	vvmd14-d-c	53.4007
5	vmc9b5	53.9417	20174295	20174540
5	snp6137	54.8445	20219341
5	cs1h001a24r	55.0294	20524265	20524495
5	udv111-dg-a	55.6734
5	gf05-13	55.6879	20600876	20600626
5	vvmd21	55.6948
5	snp7155	55.7473	20918316
5	r11175	55.8917
5	udv111-dg-b	56.1417
5	rl1176	56.4241
5	snp7146	56.6502
5	snp7199	56.7473	21303541
5	vvmd14-d-d	57.0171
5	vvmd14-d-e	57.3734
5	udv111	57.6014	21338414	21338560
5	gf05-14	57.9856	20958555	20958773
5	m12530	58.3742
5	vvmd14-dg-d	58.4394
5	vmc2e9-a2-b	59.3683
5	aca/ctg-q	59.4037
5	vvmd14-dg-b	59.5171
5	vmc2e9-dg-b	59.5171
5	udv064_132	59.6014
5	vvmd14-d-a	59.6065
5	vvs19	59.7261	22023962	22024127
5	mcaceaca5	59.7823
5	udv064	60.0578
5	n181500	60.3242
5	udv064_116	60.6014
5	vmc2e9b	60.6747
5	vmc9f4a	60.6948
5	vvi_10383	60.6948	22945354
5	vmc2e9	60.7807
5	udv077	61.2295
5	vmc2e9-r-b	61.5486
5	be_1079_n02	61.7601
5	gf05-12	62.1561	23701228	23701055
5	vmc2e9.5	62.5618
5	snp7068	62.8317
5	gf05-08	62.9337	23812945	23812650
5	snp8124	63.6502	24337196
5	r01386	63.6779
5	vmcng4e10	63.7639
5	vvin40	64.0402	24429944	24430175
5	ctg6305	65.6948
5	vmc2e9c	66.0402
5	vmc4c6	66.4057	25493869	25494031
5	gf05-11	67.1812	25531091	25530792
5	gf05-07	67.4367	25625866	25625525
5	vmc5f2	67.9057
5	act/ctg-b	69.0057
5	l0246	69.4057
5	eagamggt11	69.6057
5	vrg4	70.6417
6	m8e14c-84	0
6	mcaceaca6	7.53956
6	m8e14m-328	7.88221
6	ctg1026316	11.5225
6	mcateatg4	18.7396
6	snp1109_253	21.2874
6	snp945_88	21.7874
6	cs1h005l15r	22.0163
6	mcateatg8	22.6396
6	gf06-16	22.836
6	mctceatg7	24.7396
6	m6e20f-500	24.901
6	snp7276	25.725
6	frd3a	25.8815
6	m8e21c-190	26.0222
6	udv090	26.6874	1012094	1012238
6	irt1i	26.8079
6	cb923226	28.5225
6	udv085_149	29.5401
6	gf06-04_215	30.0249
6	mctceaca1	30.5396
6	vvip72	30.6266
6	gf06-04	31.336
6	snp709_258_p1	31.8249
6	aac/caa-a	32.4625
6	snp4108	32.725	1751895
6	snp6165	33.725	2093073
6	eatgmgta20	34.3417
6	snp6057	34.725	2228970
6	mcaceaca4	35.2396
6	m7e21c-168	36.3802
6	snp4162	36.725	2605226
6	snp8028	36.725
6	m8e15c-392	36.7877
6	m7e21c-102	36.8877
6	m7e21c-228	36.8896
6	vmc3d6	37.3823
6	gf06-02	37.5867
6	snp709_258	37.7548	4035786
6	snp873_244	38.6093	4258638
6	vchr06a_181	39.4187
6	m6e20m-150	39.5421
6	snp7223	39.725
6	snp7148	39.725
6	snp1213_99	39.8877
6	m6e20f-280	39.9497
6	udv085_130	40.5401
6	aag/ctg-r	40.7625
6	m8e19f-290	41.581
6	snp6012	41.725
6	udv085	42.1995	4906382	4906509
6	snp915_88	42.3406	5419824
6	vvi_2021	43.0248	5724814
6	vmc5c5	43.2225	5819478	5819599
6	m1e19f-247	44.5354
6	vmc2g2	44.5401	5819478	5819600
6	vmc2h9	44.7249	5819480	5819599
6	snp1393_62	46.0394	5944836
6	irt1c	46.0511
6	r01476	46.2591
6	snp0146	47.725
6	l6268	48.1995
6	vmcng1h11	48.9008
6	m13760	49.1532
6	vmc2f10	49.6698	7615634	7615750
6	vmc2f10-d-a	50.0168
6	vvic50	51.0704	8450653	8451324
6	l6264	51.1995
6	n12340	51.8953
6	snp7153	52.725
6	snp0050	53.725
6	aca/ctc-f	53.7387
6	gf06-08	53.9154	11606536	11606389
6	mccaeatg5	54.0396
6	mcageatg1	54.2414
6	aag/ctg-t	54.245
6	ba1755	55.0698
6	vvs5	55.4729
6	vvmd21a	55.8378
6	aag/ctt-p	56.0101
6	vvmd21b	56.221
6	aag/cta-j	56.265
6	acc/ctt-p	56.841
6	aag/caa-f	57.417
6	vmc3f12	57.8134
6	cs1h069j10f	57.9118
6	gf06-11	57.9791
6	vvmd21	58.0712
6	vmc4h5	58.081	14742658	14742829
6	vrzag30	58.1287
6	vmc2a9-a2	58.2226
6	vvip28	58.3813
6	vmc4g6	58.4132
6	vmc5g1	58.4427
6	vmc3a8	58.5907
6	vmc5g1.1	58.9729	17486959	17487096
6	snp1473_95	59.4506
6	cdp-me	59.821
6	snp559_110	59.8259	17533830
6	vv_6_21405200	61.0876
6	l11337	61.1995
6	stkva011	61.5907
6	snp7147	61.725
6	m8e15m-495	61.7349
6	snp895_382	62.1403
6	vvin31	62.712	18937746	18937942
6	snp7117	62.725
6	snp1043_378	63.5767
6	m8e19m-130	64.4378
6	snp1385	64.725
6	snp0094	64.725
6	snp8020	64.725
6	snp7130	64.725
6	snp6060	64.725
6	vmcng4b9	65.1825	19540576	19540753
6	snp8039	65.725
6	snp6043	65.725
6	snp3028	65.725
6	snp7083	65.725
6	vvim43	68.3274	20141244	20141321
6	snp8003	68.725
6	snp8136	68.725
6	gf06-12	69.0058
6	snp6143	69.725
6	snp7121	69.725
6	a161420	72.1995
6	snp7293	72.725
6	snp8193	72.725
6	sc8_0087_070	73.0316	21400732	21400977
6	gf06-14	73.2413
6	gf06-13	73.7451
6	vvis62	74.6301
6	sc8_0087_009	74.7439
6	snp6081	78.725
6	snp1033_76	78.9272	21949968
6	a/c-e36e38/f10-4-d	80.712
6	gf06-15	82.9348	22384832	22384458
6	snp4099	89.725
6	snp7243	90.725
7	vchr07c-104	0
7	vv_7_263595	0.6
7	vchr07c-106	1.5
7	snp7240	4.68045	1233062
7	snp7210	4.68045	719302
7	vchr07c_106	5.5
7	vchr07c	6.3
7	vv_7_2475279	6.7
7	gf07-06	6.8
7	snp1347_100ecmz	7.3
7	vmc16f3	9.3	1354582	1354758
7	vvmd7	11.6906	1560528	1560773
7	snp1347_100	12.5795
7	gf07-05	13.3009
7	udv011a_150	13.8759
7	aca/caa-x	14.1645
7	udv011a_287	14.7441
7	vmc5h5-175	15.4695
7	snp6088	15.6805
7	mcateatg7	15.7582
7	acc/ctt-g	15.7906
7	vrzag62	15.9938	2148854	2149088
7	udv011	17.6823
7	vvib22	17.7708	3521457	3521751
7	vvi_2623	17.8874
7	vvib66	18.2412	18270246	18270347
7	udv011a_140	18.3341
7	udv011a_284	18.5235
7	m1de23m-236	18.589
7	mcaceatc5	19.053
7	udv011a_278	19.147
7	vmc5h5-171	19.2527
7	vvmd6	20.6178	4568777	4568976
7	snp3059	20.6275
7	vvi_13076	21.7107
7	mcateaag19	21.836
7	aag/caa-h	22.4829
7	snp4136	22.6479	4635518
7	vmc5h5	22.9751	4878522	4878687
7	mcateatt17	23.5939
7	vvi_3400	23.6017	4890537
7	snp6107	23.6275
7	vmc4f9.2-dg-b	24.0107
7	vvmd31b	24.8106
7	zy1zy2	24.9815
7	vvmd31	25.0637	5255072	5255282
7	m10e21m-155	25.2329
7	vvis58	25.2892	5335402	5335704
7	aag/cta-r	25.3661
7	udv128	25.3725	6208791	6209235
7	agc/caa-h	26.1991
7	udv11a_278	26.3699
7	mctgeaag12	27.1586
7	agc/caa-p	27.2578
7	vmc6f5_345	27.676
7	snp1583_159	27.8136	8523356
7	snp4041	28.1025
7	vmc6f5_338	28.3288
7	vmc7a4	28.5813	7936887	7937026
7	snp7205	28.7952	7963078
7	m1e19m-202	28.9891
7	udv019	29.1205	8635897	8636069
7	vmc1a2	29.2513	8612127	8612234
7	udv082	29.3709
7	snp6156	29.488
7	m1e19m-145	29.7709
7	snp4085	29.7952
7	snp7149	29.7952
7	mccaeaag9	30.1118
7	snp4109	30.1807
7	vviv36	30.2971	8779628	8779782
7	snp1015_67cmz	30.3239
7	vmc1a2_130	30.4062
7	snp1015_67	30.8118	9221215
7	snp13910	30.8735
7	vmc6f5-322	30.9222
7	n6930	30.9525
7	aca/ctg-j	31.002
7	mcageaag10	31.1068
7	eaatmgta4	31.136
7	snp5060	31.1807
7	sc8_0114_030	31.2167	9812192	9812431
7	vmc6f5-319	31.3036
7	cs1h056h16f	31.4604
7	snp7003	31.5663
7	snp7067	31.8735
7	snp15009	31.8735
7	chr7v001	31.9625
7	mccaeaag3	32.037
7	m19e15m-320	32.0709
7	rl299	32.134
7	sc8_0130_026	32.1671	13737928	13738298
7	snp6099	32.259
7	mcateatg15	32.2599
7	snp4066	32.5663
7	vmc6f5_304	32.761
7	vvip02_r2	32.8472
7	gf09-19_325	32.9319
7	snp4088	32.9518
7	mcageatg4	33.143
7	vmc9a3.1	33.247	15900638	15900830
7	vmc6f5	33.5001
7	snp3046	33.6445
7	aac/cat-b	33.6755
7	aca/cat-q	33.947
7	snp6136	33.9518	16177202
7	snp7064	33.9518
7	vviq06	34.1072
7	m19e15m-195	34.2709
7	mcateaag5	34.4393
7	l2292	34.4497
7	aca/caa-p	34.5794
7	snp4153	35.0111	17581971
7	m10800	35.1239
7	aag/ctt-aa	35.1755
7	snp7056	35.6445	17602541
7	vmcng1e8	35.6933
7	mctgeatt14	35.9773
7	l2200	36.3047
7	snp6092	36.3777
7	vmc6f5_318	36.524
7	r17186	36.6616
7	snp4094	37.0705
7	snp6110	37.3777
7	mcateaca12	37.402
7	rl18108	37.6112
7	cs1h087j20r	37.8314
7	n19590	38.2855
7	cs1h069k09r	38.4703	18164619	18165027
7	acc/ctt-m	38.8059
7	cs1h097n04f	39.2054
7	m131020	39.2351
7	vvi_5629	39.6987
7	snp5022	39.7235
7	m19e15m-70	40.0709
7	r01382	40.4158
7	vmc8d11	41.0901	18964323
7	snp575_128	41.8929
7	snp6082	42.0901
7	vchr07b	42.637	19143700
7	mctgeatt2	42.9116
7	snp8142	43.0901
7	snp7080	43.0901
7	cs1h087n04f	43.2966
7	eatgmgta29	43.5088
7	fi7(17-19)3	43.7769
7	cs1h023d17f	43.8917
7	dhap-s-p	44.0213
7	cs1h059o18f	44.3473	21115904	21116089
7	aca/caa-g	44.4499
7	vvc10	44.5232
7	m111630	45.0901
7	gsvivt00019538001	46.2644
7	eatgmgta47	46.6315
7	snp6027	47.0901
7	chr7v004	47.818
7	snp7038	48.0901
7	snp1495_148_p1	48.4819
7	eaatmgca38	48.5019
7	ctg1010450	48.5321
7	chr7v003	48.6701
7	vmc1a12	48.8125
7	gf07-04	49.7919	21832656	21832904
7	udv016b	49.8915
7	vviq67	51.2697
7	gf07-14	51.2876
7	snp8205	52.0901
7	cs1h011h20f	52.6354
7	vviq17	53.3021
7	gf07-13	53.552
7	vviq57	53.8941	6081664	6081827
7	vvip75	54.1447	22899088	22899379
7	vchr07a	54.1682
7	cs1h097b13r	54.2662	23148080	23148339
7	cs1h076f08f	54.8854	23148231	23148360
7	snp6035	55.0901
7	gf07-10	55.2016	23358579	23358367
7	vchr07a_142	55.9778
7	rgvrip158b	56.0901
7	gf07-12	56.6404	23756049	23755806
7	in0006	56.8573
7	cs1h079c24f	56.9235
7	vviv04	57.4461	23860671	23860929
7	vchr07a-139	58.3462
7	1071n14r	58.6859
7	snp1445_218	58.9123	24375482
7	gf09-19_317	59.9424
7	gf07-09	60.2231	24587774	24587416
7	1099o01f	60.3061
7	vvi_377	61.0405	25029658
7	cs1h074o11r	61.2187
7	cs1e043e23f	62.1281
7	r14115	63.0901
7	gf07-02	63.1445
7	vvin56	63.4193	25737398	25737572
7	gf07-08	66.2878	27316523	27316299
7	mcateaca9	66.4268
7	a/c-caag/b08-9-d	67.8125
7	vvi_12805	68.0193
7	acc/ctt-y	69.7193
7	snp4032	70.0901
7	mctgeatt20	74.9268
7	snp8043	80.0901	27342432
7	snp15035	82.0901
8	vmc2f12_204	0
8	vvp08m31	5.97201
8	vmc1f10-205	8.48668
8	vmc2f12_200	10
8	vmc1f10-209	13.0867
8	vmc9f4-a1-c	15.472
8	vvp08m32	17.472
8	ssr26n20-1	18.9856	206546	206778
8	ssrlg8-2	19.8104	290793	290977
8	ssr40n03-3	20.5618	395750	395902
8	vmc1f10	23.372	292910	293117
8	vmc1f10_209	24
8	l016043	24.6102
8	vmc2f12_252	26
8	vmc2f12	26.4867	293438	293688
8	gf08-02	26.6665
8	aca/ctt-f	26.7847
8	1089o12r	26.9867
8	snp289_84	27.1703	275260
8	gf08-01	27.2095	1818734	1818554
8	m12150	27.7773
8	vmc6g8	28.512	1863714	1864061
8	udv075	28.9733	2400696	2400842
8	a181170	29.571
8	eaacmcac8	29.8696
8	aca/ctc-b	30.0827
8	l02164	30.1687
8	vvi15	30.2613
8	aag/ctt-a	30.5738
8	aac/ctt-a	30.5827
8	vmcng2g2.2	30.7272
8	udv125	31	3407324	3407437
8	vvp08m38	31.5913
8	mcateaca3	32.0637
8	vvp08b56	32.5245
8	vvp08m06-a	32.7605
8	vmc3g7	32.8883
8	vmc3g7-a1-b	33.0761
8	vvp08m44	33.29
8	mctaeaag11	33.3022
8	vmc3g7-a1-a	33.4467
8	vvi_6936	33.5407
8	vmc3g7a	33.7314
8	crtiso-sscp	34.0895
8	eacamgta25	34.3189
8	vvp08m06	34.443
8	gf08-13	34.793
8	crtiso	35.0398
8	vmcng2h2.2	35.0565
8	aag/caa-j	35.0811
8	vr2	35.2493
8	vviv15.2	35.5664
8	vvip04	35.5722	5145874	5146236
8	sc8_0145_004	35.6594
8	mcateaag4	35.7041
8	mcateaag2	35.7442
8	mcageaag2	35.89
8	aca/cta-b	35.9648
8	vviv15.1	36.0008	9604044	9604151
8	snp593_149	36.055
8	mcageatg8	36.0693
8	snp593_149ecmz	36.1791
8	mcaceatc7	36.1908
8	vvs4_189	36.4008
8	1077p05f	36.5042
8	vv_8_1472708	36.5423
8	vvs4	36.6442	9992297	9992468
8	aag/caa-a	36.732
8	vvs4_173	37.0534
8	vmc7h2	37.3665
8	vviv15a	38.0778
8	vviv15b	38.5258
8	wrky2_cf_snp458gf	39.3856
8	vvim07	39.4264	10702981	10703329
8	59548genegf_wrky	39.4577
8	sc8_1853_004	39.5362
8	mcateatg17	39.9395
8	snp699_311	40.6599
8	vmc5g6.1	41.1264	11073743	11073859
8	snp929_81i	41.7245
8	vvp08m08	42.0325
8	snp853_312	42.2409
8	1100n02r	42.8713
8	udv126	42.93
8	vvih02-d-a	42.9929
8	vvih02a	43.0912
8	1095n07f	43.1864
8	vvih02-a1-a	43.2532
8	snp1203_88	43.2766
8	vmc9f4-d-d	43.4488
8	vmc9f4d	43.4972
8	vest-390	43.5164
8	rl14226	43.9932
8	vvp08m22	44.5539
8	snp1323_155	45.6715	13401437
8	mcageatg6	46.6119
8	vv_8_11080809	47.9432
8	m7800	48.2704
8	vmc1b11	49.3337	14039124	14039528
8	1086d04f	51.7431
8	gf08-09	51.8242	15332496	15332674
8	snp1a323_155ecmz	51.9531
8	m112300	52.5282
8	vvp08m14	53.1322
8	gf08-10	54.2867	15077508	15077842
8	snp1553_395	54.3751	15008779
8	vmcng2e2	54.6539
8	vchr08a	56.1132
8	r0284	56.4292
8	mcaceaca1	56.8271
8	vvp08m18	57.2548
8	mctceatc7	57.3152
8	vvp08m13	57.6275
8	vmc5h2	57.8839	15407796	15408001
8	l014277	58.5608
8	vmcng2e2-a	58.5842
8	snp865_80	58.9348	16261999
8	snp377_251	59.0089	16225752
8	snp865-80	59.0267
8	vmc5h2_200	59.4409
8	m11860	59.5146
8	eaacmcac19	60.1616
8	gsvivt00021566001	61.2123
8	a71680	61.2899
8	gf08-04	61.7122	16698303	16698087
8	vmc3f8-265	61.8413
8	vmc5h2_196	61.984
8	vmc3f8-257	62.0059
8	snp1481_156	62.4983
8	vmc1e8	62.959	17261639	17261864
8	vmc3c9	63.0915	17399215	17399479
8	mcageaag5	63.176
8	vviq36	63.5976	17261447	17262387
8	vmc3f8	64.0149	17324494	17324750
8	eaatmgta13	64.1407
8	pepa1	65.0261
8	vvp08m09	65.8047
8	vvi_2283	66.548	17966199
8	snp1499_126	66.562	18223218
8	gf08-05	67.0057	18270383	18270235
8	aac/cat-d	67.8352
8	vvib66	68.28	18270246	18270347
8	a47d	69.6811
8	snp1385_86	69.875	18752867
8	gf08-08	70.0024	18955559	18955396
8	gf08-08-172	70.0251
8	ctg1008985	71.0606
8	gf08-08_139	71.1472
8	vmc4d3	71.5149	18230932	18231109
8	vv_8_18492339	71.6043
8	vvp08m11	73.1949
8	vmcng2b6	74.9356
8	m112390	76.0149
8	gf08-06	77.7279	20905598	20905445
8	vmc2h10	77.9831	20816914	20817021
8	vmc3g7a-a	78.359
8	vvp08m15	78.7208
8	snp1295_225	78.7718	21673257
8	snp1055_141	79.1229	21663948
8	snp881_202	79.1422	21758691
8	udv026	80.705
8	mcageaag6	81.1173
8	cs1h095h06r1	81.9356
8	gf08-07	84.313	22476651	22476872
8	mcateaca13	85.7173
8	vvp08m55	93.3498
8	mctceaag9	95.7173
9	m9e20f-190	0
9	m7e21f-392	10.2
9	m1e19f-337	20.7
9	a/c-gaca/b08-21-as	29.7
9	udv132	30.6	4044565	4044734
9	cn7512	31.7958
9	gf09-09	34.2958	32080	32268
9	vmc9d2.2	34.9607
9	vvih02c	35.5412
9	vmc1c10	36.7	563536	563717
9	snp311_198	37.2928
9	gf09-13_421	39.7322
9	cb918037	39.7414
9	gf09-65	39.8944
9	snp663_578	40.3298	429305
9	gf09-10	40.6831	1401517	1401285
9	eimg/mimdf	41.4219
9	ctg1029984	41.6414
9	gf09-24	42.8831
9	gf09-14	42.9612
9	gf09-27_387	43.5814
9	gf09-29	44.3052
9	gf09-27_327	44.4085
9	gf09-42_416	44.9085
9	gf09-11	44.9253	2949911	2949642
9	gf09-43	45.6769
9	snp1211_166	45.8547
9	vv_9_3394103	46.5822
9	est2b7	46.6006
9	m10e17f-192	46.6697
9	vvi_10992	47.0633
9	gf09-44	47.4177
9	mcateaca14	47.6208
9	gf09-46	49.1585
9	cs1h081g06f	49.8322	3584466	3584563
9	gf09-47_299	50.1159
9	vmc6d12	50.1714	3792236	3792401
9	vvio52	50.238	4044509	4044882
9	gf09-48	50.8249
9	vvio52b	51.1665
9	vviu37	51.5521
9	gf09-54_276	51.9742
9	eimg/mimdb	52.2134
9	gf09-55	52.2496
9	vmcng3f11	52.5311
9	vmc3g8.2	52.7761	4420762	4420924
9	vvi_10992cmz	53.1439
9	gf09-47-291	53.7552
9	gf09-52_396	53.9198
9	vmc3g8	54.0446
9	gf09-57	54.4677
9	gf09-53_368	54.5368
9	udv032	55.1377
9	vviv61	55.3297
9	eaatmgca18	55.5264
9	gf09-16	56.8389
9	vchr9a	57.0625
9	vchr09a	58.4284
9	gf09-01.1_280	58.5438
9	vvi_7871	59.0993	6356247
9	vv_9_4935002	61.3295
9	gf09-08	61.5032	7082175	7082386
9	sc8_0141_028	62.798	8707391	8707626
9	mcateatg18	63.5648
9	vvin57	63.9126
9	vmc5c1	66.1501	9396293	9396443
9	sc8_0141_063	66.7028	8329085	8329452
9	gf09-06	67.3269	10444055	10443934
9	mcateatt8	67.332
9	cs1e046k12r	67.423
9	aca/ctc-e	68.1504
9	vmc2e2	68.3554
9	vmc4h6	68.3743	9648369	9648532
9	vvih02	68.764
9	gf09-07	69.0032	11141648	11141859
9	aca/cat-f	69.4308
9	sc8_0069_047	69.6298	13046996	13047352
9	vvih02b	70.5095
9	gf09-45_219	70.5159
9	vmc9f4	70.5711
9	vmc9f4-a1-d	70.6016
9	vviq66	70.6133	10808981	10809161
9	vvih02-a1-b	70.645
9	vvir29.2	70.6717
9	gf09-19_320	70.7295
9	aag/caa-l	70.7504
9	aag/caa-s	70.7504
9	aag/caa-k	70.7504
9	vmc2e11-105	71.1031
9	aca/cat-d	72.0477
9	vmc9f4-a1-e	72.3914
9	gf09-04_159	72.4836
9	mcateatt5	72.7967
9	agc/caa-r	72.9561
9	vmc4a5-a1-a	73.2914
9	vmc4a5-a1-b	73.2914
9	mcateaca6	73.4432
9	vmc4a5-a1-c	73.5308
9	vvih02-a1-d	73.645
9	mctgeatt6	73.7046
9	vmc2a9a	73.873
9	gf09-12	74.3555	16888013	16888388
9	gf09-05_255	74.4717
9	mctaeaag6	74.5136
9	vmc2e11-63	74.7574
9	in0010	75.0296
9	vmc4a5	75.0529
9	cs1h016f02f	75.9388	18393696	18393969
9	udv119	76.1535
9	eimc/mimbd	76.3858
9	vmc2d9	76.6975	18966688	18966761
9	snp571_227	77.3933	20056555
9	mccaeaag2	77.4682
9	udv040	77.6069	20091003	20091161
9	vmc4a1	77.7269
9	1085f01f	77.8205
9	m10e17m-190	77.8652
9	mcageaag4	78.0091
9	2017m20f	78.185
9	vvi_10329	79.3716	21409416
9	vviq52	80.1381	21558043	21558125
9	vviv51	80.5585
9	vmc3h5	80.7164	21222733	21222999
9	udv107	82.7844
9	vvip38	83.2802	22508532	22509287
9	vmc6e4	83.3868	22675209	22675354
9	vmc2e11	83.5087	22676139	22676205
9	vchr09b_141	85.0087
10	eacamgac20	0
10	eatgmgta25	13.3
10	eaacmcac12	20.3
10	eaacmcac10	29.3
10	eaacmcac29	32.3
10	eacamgca33	37.1
10	a/t-caag/c37-8-d	48.0055
10	eacamgca23	50.3295
10	eacamgac40	55.4
10	gf10-06	58.8295	179457	179059
10	sc8_0179_011	61.8626
10	mctgeaag10	62.3343
10	sc8_0312_006	62.51	1310648	1310903
10	sc8_0297_008	62.953	811034	811270
10	vvic72_r3	63.7295
10	snp1029_57	63.7847
10	vmc3d7	63.8295
10	sc8_0282_007	63.872	1058613	1058762
10	snp947_288cmz	64.1924
10	snp649_567	64.3847	637973
10	m6e20m-180	64.6055
10	aag/caa-x	65.9128
10	fah	65.9333
10	aag/ctt-k	66.2404
10	cs1h068h11f	66.246
10	vvih01	67.0055	1473028	1473270
10	fah1	68.0028
10	aac/ctt-g	68.033
10	aac/cat-c	72.1534
10	m17e12c-203	73.0964
10	cnd41	74.1251
10	eaacmcac18	74.3091
10	eaatmgta25	74.5238
10	m17e12c-308	74.9237
10	erf1_p_snp819gf	75.8484
10	snp4147	79.0596
10	udv073	79.1246	4803901	4804166
10	vrzag67-170	80.9737
10	gf10-03	82.018	5909353	5909191
10	vv_10_481174	82.5842
10	vrzag64	82.7267	4898507	4898755
10	vmc-regnerv1	83.1424
10	vrg1	83.1652
10	udv101	83.6446	4919650	4919844
10	vrzag67	83.8695	5006368	5006520
10	vvir21	83.8766	5168530	5168715
10	vmcregvr1	83.9317
10	vmc4f9.1	83.9635	5054329	5054491
10	snp0122	84.0596	5089841
10	gsvivt00003005001	84.7219
10	vmc4f9.1_164	84.805
10	in0040	85.1408
10	mcaceaca3	85.9541
10	vmc2e10_4	86.0764
10	vmc2e10	86.0841	17823341	17823405
10	vmc2a10	86.9692	5982405	5982521
10	aca/cat-x	86.9993
10	aag/cta-l	87.0294
10	vrzag25	87.0596	5900774	5900978
10	vvin85	87.0804	6040628	6040981
10	vest-238	87.4596
10	snp4057	88.5333	6015294
10	snp283_32	89.2214
10	vv_10_458211	89.4057
10	snp1340	89.5465
10	snp6157	90.0678	6469293
10	gf10-02	90.219	7296619	7296306
10	be_1082_o04	90.4408
10	udv073-173	90.8186
10	2019c20f	91.3649
10	udv073-169	91.8057
10	snp6064	91.9693	8857266
10	sc8_0143_060	92.012
10	mcageatg17	92.1646
10	snp1437_100	93.0088	9935105
10	eatgmgta45	93.0472
10	udv059a	93.1331
10	vmc4f9.1-155	93.4287
10	snp6017	93.8707	9076358
10	snp447_244	93.8922	9047847
10	udv059	93.9469	9016614	9016749
10	vmc2a9b	94.2526
10	vmc8d3	94.392	9424268	9424429
10	vrzag67-37	95.172
10	vmc8a4	95.2673	10080100	10080266
10	vvphye	95.276
10	mctgeatt18	95.3545
10	1082o04r	95.8371
10	snp6009	96.392
10	aac/ctt-e	96.8299
10	mctaeaag10	97.3341
10	vmc3e11.2	97.3683	10192988	10193076
10	snp4101	97.392
10	vmc8d3-162	97.901
10	mccaeatg2	98.7519
10	mcateaag8	99.409
10	vvak	99.7413
10	mcateatt13	100.001
10	vmc8d3-160	100.121
10	udv063	100.227
10	vchr10a_130	100.276
10	vvin78	100.333	10476651	10476811
10	vvip09	100.591
10	gsvivt00028376001	100.699
10	snp5061	101.392	11005083
10	snp8019	102.392	12573115
10	snp14068	102.392
10	vviv37	103.359	14590969	14591137
10	gf10-05	104.047	14591186	14590942
10	snp7103	104.392	14645348
10	snp6114	104.392	14314537
10	sc8_0079_007	105.141	17296493	17296643
10	sc8_0060_099	105.234	18869492	18869631
10	mctgeatt19	105.6
10	sc8_0079_045	105.648
10	snp8027	106.392	14367367
10	snp4113	106.392
10	gf10-08	106.509	20045478	20045721
10	udv016a	106.873
10	gf10-09	106.901	18809824	18810112
10	snp4087	107.392
10	mctgeacc6	107.963
10	gf10-04a	108.362
10	snp8016	108.392	17073856
10	snp4106	108.392	19897106
10	snp8015	108.392	17064166
10	1037c16f	108.813
10	mccaeatg1	108.985
10	gf10-04b	109.201
10	gf10-04_422	109.327
10	snp6134	109.392	17430099
10	mccaeatg14	109.803
10	n61930	110.368
10	snp8018	110.392	21964223
10	sc8_0139_050	110.697
10	mctgeacc4	111.117
10	snp7118	111.392	19633524
10	aac/caa-k	111.859
10	gf09-05_250	112.138
10	snp4063	112.392	23105630
10	mctgeacc3	112.495
10	aac/ctt-l	112.759
10	sc8_0133_007	112.843	22526317	22526556
10	udv016-dg-b	112.859
10	snp6072	113.392	21626779
10	sc8_0139_014	113.426
10	agg/caa-p	113.659
10	cs1e099g15f	114.251	22939847	22939996
10	cs1h004k08r	114.317	22787506	22787757
10	snp8112	114.392	22667785
10	snp5007	114.392	21626779
10	sc8_0133_020	114.513	22925097	22925318
10	aac/ctt-k	114.659
10	acc/ctt-o	114.859
10	gf10-07	115.881	21301200	21301514
10	mcateaag1	116.354
10	a/t-caag/c37-7-as	116.359
10	snp4111	116.392	22761260
10	vmcng1d3	116.781
10	aac/cat-o	117.059
10	eaatmgca25	117.159
10	aac/cat-n	118.359
10	a11875	120.368
10	vrzag7	122.792
10	gf02-02	122.881
10	mctceatg2	136.812
10	mctgeatc2	140.812
10	m9e20f-ad	141.873
11	snp197_82	0	311765
11	gf11-01	0.615982	25687	25494
11	snp635_21	1.4	803190
11	cs1h087a13r	2.03002	348640	348837
11	vvim04	2.05487	558439	558521
11	cs1h039e04r	2.46622
11	vmcng2h1	3.21598	636364	636809
11	vmc3e12	4.3	774942	775055
11	gf11-02	4.4899	1296068	1295878
11	ctg1013410	6.72227
11	vmc2a12	8.92227	1542611	1542732
11	vmc3a1	9.31369
11	gf11-03	11.3224	2322188	2322062
11	cs1e047g08r	12.2519	2015607	2015703
11	west-18	12.8514
11	vmc3g11-dg-c	12.9034
11	scu08	13.726	2579370	2579555
11	vvmd25	15.1377	2971693	2971933
11	aat	15.9181
11	vmc6c3	17.007	3308426	3308501
11	gf11-03-130	17.4377
11	eaacmgat19	17.619
11	gf11-03-128	17.6681
11	est8c1.b	18.2369
11	act/ctg-f	19.036
11	act/ctg-k	19.1804
11	vvs2	20.587	3909894	3910030
11	snp987_26	20.7123	4723176
11	vvib19	21.6594	5865794	5866237
11	mctgeatt11	22.0896
11	cs1e113f03r	22.7571
11	udv017a_117	25.6316
11	aac/caa-h	26.3584
11	vv_11_1143013	27.3164
11	sc16_2	27.6747
11	eatgmgca10	28.0638
11	udv017a_138	29.0667
11	vchr11a	29.4987
11	ctg26866	29.7153
11	mctgeaag2	30.6418
11	udv100	31.4012	7911036	7911466
11	gf11-01-134	31.4164
11	aca/cat-s	31.6804
11	gf11-01-138	31.8505
11	udv017	32.3784
11	vmc6g1	33.373	8983138	8983328
11	snp317_155	33.7177
11	1098n17r	35.7673
11	gf09-19-322	37.2667
11	gf11-09	37.3368	10465780	10465468
11	gf11-08	37.9656	11223191	11222941
11	aag/ctt-ad	38.4584
11	mcateaca2	38.9334
11	vv_11_7424642	39.0679
11	vvip02	39.1175
11	cs1e098a24r	40.3376	12321112	12321299
11	ctg1009274	40.387
11	vchr11b_155	40.9338
11	vvmd8-150	41.5179
11	agg/caa-e	41.6872
11	aac/caa-q	41.773
11	gf11-10	42.4895	17917486	17917350
11	mcateatt1	42.7175
11	udv028	43.1329
11	vchr11b	43.2287
11	sc8_0118_063	43.3046	15696784	15697095
11	vviv35	43.4026	15955179	15955313
11	vvmd8-144	43.6296
11	udv048	44.0416	17273132	17273306
11	eacamgac15	44.173
11	vviv35b	44.373
11	vviv35a	44.373
11	a005	44.5301
11	gf11-10_150	46.4624
11	gf11-10_129	48.0131
11	aca/cat-g	48.5352
11	ctg1009141	51.187
11	vvip36.1	51.3022	19315600	19315944
11	udv028b	51.4951
11	vvip36.2	51.8898	19316024	19316191
11	vvmd8	53.1426	19974886	19975039
11	aag/cta-v	54.7022
11	mcateaag15	54.9175
11	eaatmgac9	55.173
11	mctgeatt15	56.1175
11	mctaeaag9	57.5175
11	mcateaca4	57.5175
11	vvip36.3	65.373
11	a/t-caag/c37-4-d	71.373
11	vmc2d7	72.6426
12	stkva011	0
12	a41230	14.597
12	l01490	16.597
12	stkva011c	20.597
12	snp4107	20.7	264738
12	tt251f02	22.0219	418317	418771
12	snp4069	22.7	626953
12	gf12-03	23.5778	115544	115825
12	stkva011d	23.597
12	snp7057	23.7	642484
12	stkva011b	24.597
12	snp5028	24.7	1369637
12	snp7139	24.7	867193
12	gf12-08	24.9997	634515	634696
12	tt25f02-cjvh	25.6
12	a/c-gata/c37-16-a	25.7
12	snp249_125	25.7988	560699
12	snp7058	26.7	1653820
12	snp1215_138	27.0123	739916
12	gf12-08-206	27.093
12	gf12-08-177	27.1123
12	snp8206	27.7	1671196
12	gsvivt00018841001	28.5
12	hpd1	28.9419
12	hpd1-sscp	30.1291
12	snp557_104	30.3738	931989
12	stkva011a	30.597
12	vmc5h4	31.597
12	vv_12_1453458	32.121
12	vmc8g6	32.7	2354142	2354291
12	vmc5c6	33.4853	2682377	2682455
12	hpd	33.8136
12	a3900	34.5911
12	vv_12_3836836	34.7951
12	snp15007	36.5454
12	snp189_131	36.8959
12	vv_12_1959241	37.3926
12	vmc4h2	37.8482	4073561	4073587
12	snp8135	38.1243
12	cs1h080d22r	38.6209	4707586	4707748
12	m1970	39.055
12	snp15029	39.7032
12	vvc9	40.3302
12	vchr12b_158	40.652
12	mcateatg14	40.7147
12	vmc4a9	41.1794
12	a92300	41.2731
12	ctg1009382	41.87
12	snp15033	42.0519
12	aag/cta-b	42.3723
12	vv_12_6764538	42.436
12	vmc3b8	42.6924	5353885	5354035
12	snp15001	42.8476
12	phea	42.8931
12	ctg382	43.1762
12	aag/caa-v	43.3723
12	snp4167	43.6434
12	vmc2h4	43.87	5447330	5447531
12	c004	44.3585
12	phea-sscp	45.0749
12	snp651_658	45.6845
12	snp15011	45.9921
12	vmc6a8	46.3863
12	snp4037	46.7878	6616024
12	r11388	46.8712
12	snp15002	47.5835
12	a92500	47.977
12	ba0003	48.1491
12	agc/caa-k	48.9713
12	a92250	49.0828
12	snp15043	49.1624
12	snp6037	49.9582
12	vchr12a-135	50.1293
12	gf12-05_165	50.2561
12	aag/ctt-h	50.318
12	gf12-05_167	50.5388
12	vmcng2d11-dg-a	50.6506
12	aag/ctg-o	51.0012
12	aac/cta-b	51.318
12	act/ctg-e	51.318
12	gf12-01-196	51.5773
12	mctgeaag5	51.8075
12	vmc1g3.2_125	51.8743
12	cs1h088m08r	52.1919
12	n17710	52.4201
12	act/ctg-c	52.543
12	mctgeatt22	52.7849
12	cs1h084c16r	53.2617	7382221	7382315
12	m182015	53.526
12	mctgeaag11	53.8997
12	ctg1013230a	53.97
12	vmc1g3_2	54.5409
12	scu05	54.6318
12	mcaceatc3	55.0146
12	snp4081	55.2373	8886847
12	gf12-05_178	55.3014
12	r2266	55.3228
12	gf12-23-481	55.505
12	aca/ctc-g	55.5751
12	vmc1g3.2_139	55.5828
12	gf12-22-207	55.7014
12	gf12-22-196	55.7014
12	vvphyc	55.8913
12	actrans	55.9589
12	cs1h056b05f	56.3763
12	udv024	56.5391	9922625	9922819
12	vmc1g3.2	56.8162	9589001	9589128
12	igps	56.9595
12	acc/ctt-i	57.246
12	vvi_12882	57.8396	7768973
12	vvib32	57.9047
12	aca/caa-n	58.0751
12	aca/ctt-g	58.0751
12	aag/caa-b	58.0751
12	vmcng2d11	58.1762
12	vvi_589	58.4143
12	gf02-20_373	58.4383
12	vmc4h9	58.4616
12	vvim11	58.7267	11103248	11103543
12	l11129	58.7511
12	vmcng2d11-dg-b	58.8318
12	vvit65-d	59.2107
12	ctg1013230b	59.3687
12	gf12-10	59.5615
12	vmc7f1	59.657
12	mctgeatt4	59.6613
12	snp6094	59.8162	11941213
12	snp5043	59.8162
12	rl10116	60.2416
12	cs1h078d22r	60.3455	15585076	15585170
12	snp7062	60.8162	13570779
12	snp6132	60.8162	11100713
12	ctg1010863	61.1648
12	snp0149	61.8162	14730077
12	mcaceatc8	62.0629
12	vmcng2h7	62.4536
12	mcageaag12	62.4968
12	m3e19m-500	63.0266
12	vmc4f3.1	63.1343	16417442	16417622
12	vmc4c10-dg-a	63.5376
12	m7e14f-318	63.7382
12	snp7011	63.8162
12	snp15063	63.8162
12	vmc4c10	64.227
12	vmc4c10-dg-b	64.2576
12	vviv05-a2-a	64.4306
12	gf12-17-323	64.5181
12	vmcng2h7-dg-a	64.6343
12	udv058a	64.7938
12	snp5027	64.8162	11353008
12	snp10053	64.8162
12	a91040	64.8824
12	vviv05-a1-a	65.0075
12	rl1130	65.4897
12	m1qe17m-87	65.6015
12	vvib10	65.899
12	udv058	65.9001	19001459	19001612
12	vviv05a	66.0999
12	snp7059	66.8162	20098269
12	snp6044	66.8162
12	n7780	67.2378
12	mcateatg19	67.263
12	vviv05	67.4823
12	mctaeaag8	67.7946
12	m101700	67.8451
12	vv_12_17973652	67.9364
12	m10e23f-155	68.0687
12	gf12-06	68.1105	20595771	20595457
12	aag/cta-s	68.1926
12	gf12-18	68.7105
12	m7e14m-323	68.9025
12	issr836c	69.1779
12	aag/caa-y	69.1823
12	vvib10-dg-a	69.5075
12	vvib10-dg-b	69.5075
12	vmc4c10-dg-c	69.5075
12	vmc8g9	69.5076	21945210	21945381
12	gf12-09-87	69.9105
12	gf12-07	70.1274	22414602	22414306
12	mctgeatt3	70.4355
12	gf12-19	71.0105
12	a141765	71.0973
12	gf12-09	71.2707	23246575	23246484
12	vmcng2h7-dg-b	71.4343
12	mccaeatg17	71.673
12	snp4148	71.8162	21667283
12	mcageaag8	72.1883
12	udv120	72.2878	23757938	23758087
12	m19e14c-408	73.0343
12	mcaceaca7	73.3226
12	aca/caa-m	73.4076
12	snp1119_176	74.3974	23795082
12	cs1e047j11r	75.2481
12	gf12-09-83	75.7105
12	sc8_0301_003	75.8908	24145916	24146136
12	aca/caa-j	76.5076
12	frod	78.2253
12	vmcng2h7-dg-c	78.5076
12	snp1119_176cmz	79.2105
12	snp4024	79.8162	23402809
12	snp15024	79.8162
12	m6830	80.2878
12	m6790	81.2878
12	a/c-gaca/c36-8-as	81.87
12	vmcng2h7-a	83.2076
12	gf12-16-215	86.4105
12	l01397	95.2878
12	be_2004_a21	96.2076
12	mctgeatc1	99.9226
12	r01350	120.288
12	vmcng2h7b_16	143.134
13	54167genegf_kin	0
13	west14	0.296245
13	vest-195	2.49625
13	udv088_208	3.41406
13	mcateatg9	4.18551
13	udv088_181	7.17648
13	agc/caa-n	7.5
13	gt183h07	8.11406	83697	83948
13	r016190	9.40976
13	czf1_cf_snp098gf	9.6
13	enpe/mnpba	12.4593
13	vvin62	13.8	1387838	1388200
13	ctg1026135	14.6962
13	vmc3g11-dg-b	15.2605
13	vv_13_1232494	15.3148
13	a/c-gaca/c36-16-d	15.7962
13	udv088	16.4098
13	udv088_199	16.4139
13	agc/caa-l	16.5095
13	vvin62b	17.2007
13	vvih54	18.7612	3434661	3434826
13	udv088-211	18.8258
13	vvin62a	19.6123
13	agc/caa-g	19.9911
13	r2122	22.2267
13	vchr13c	22.72
13	aca/caa-k	23.0674
13	vvim63	23.1411	4909035	4909333
13	a11580	23.7612
13	m6e20c-331	23.9962
13	aac/cat-m	24.2974
13	vvim63_308	24.5707
13	vchr13c_121	24.7444
13	vvim63_305	25.1393
13	n32080	25.6923
13	vvim63_300	26.4946
13	a5980	28.5022
13	aag/ctg-e	28.6984
13	m20660	29.2307
13	pal	29.9444
13	vvs1-dg-a	29.9679
13	vvs1_c	30.4532
13	vvs1	30.5992
13	vvim01	30.6439	6609298	6609480
13	udv135	31.0142	7168249	7168404
13	mctgeaag3	31.5441
[truncated: 1,131 more rows]
