# Supplementary material for: Selection of candidate genes controlling veraison time in grapevine through integration of meta-QTL and transcriptomic data
Source: BMC Genomics. 2019 Oct 15;20:739. doi: 10.1186/s12864-019-6124-0 (PMC6794750; doi:10.1186/s12864-019-6124-0)
Supplement: Supplementary file 6 — Additional file 6. Number of maps used for the construction of each consensus linkage group. [file 12864_2019_6124_MOESM6_ESM.xlsx]

## Sheet: cons_map_compilation
Reference	I	II	III	IV	V	VI	VII	VIII	IX	X	XI	XII	XIII	XIV	XV	XVI	XVII	XVIII	XIX
Ban et al. 2014	x	x	x	x	x	x	x	x	x	x	x	x	x	x	x	x	x	x	x
Bayo Canha, PhD thesis 2015	x	x	x	x	x	x	x	x	x	x	x	x	x	x	x	x	x	x	x
Bellin et al. 2009 BI	x	x	x	x	x	x	x	x	x	x	x	x	x	x	x	x	x	x	x
Bellin et al. 2009 CH	x	x	x	x	x	x	x	x	x	x	x	x	x	x	x	x	x	x	x
Bert et al. 2013	x	x	x	x	x	x	x	x	x	x	x	x	x	x	x	x	x	x	x
Blasi et al. 2011	x	x	x	x	x	x	x	x	x	x	x	x	x	x	x	x	x	x	x
Cabezas et al. 2006	x	x	x	x	x	x	x	x	x	x	x	x	x	x	x	x	x	x	x
Carreño Ruiz, PhD thesis 2012	x	x	x	x	x	x	x	x	x	x	x	x	x	x	x	x	x	x	x
Correa et al. 2014	x	x	x	x	x	x	x	x	x	x	x	x	x	x	x	x	x	x	x
Correa et al. 2015	x	x	x	x	x	x	x	x	x	x	x	x	x	x	x	x	x	x	x
Correa et al. 2016	x	x	x	x	x	x	x	x	x	x	x	x	x	x	x	x	x	x	x
Costantini et al. 2008 IT	x	x	x	x	x	x	x	x	x	x		x	x	x	x	x	x	x	x
Costantini et al. 2008	x	x	x	x	x	x	x	x	x	x	x	x	x	x	x	x	x	x	x
Costantini et al. 2015	x	x		x	x	x	x			x		x					x	x
Coupel-Ledru et al. 2014	x	x	x	x	x	x	x	x	x	x		x	x	x	x	x	x	x	x
Doligez et al. 2006	x	x	x	x	x	x	x	x	x	x	x	x	x	x	x	x	x	x	x
Doligez et al. 2010	x	x	x	x	x	x	x	x	x	x	x	x	x	x	x	x	x	x	x
Duchêne et al. 2009	x	x	x	x	x	x	x	x	x	x	x	x	x	x	x	x	x	x	x
Duchêne et al. 2012	x	x	x	x	x	x	x	x	x	x	x	x	x	x	x	x	x	x	x
Fechter et al. 2014	x	x	x	x	x	x	x	x	x	x	x	x	x	x	x	x	x	x	x
Garris et al. 2009	x	x	x	x	x	x	x	x	x	x	x	x	x	x	x	x	x	x	x
Guo et al. 2015	x	x	x	x	x	x	x	x	x	x		x	x	x	x	x	x	x	x
Huang et al. 2012	x	x	x	x	x	x	x	x	x	x		x	x	x	x	x	x	x	x
Marguerit et al. 2009, 2011 CS	x	x	x	x	x	x	x	x	x	x		x	x	x	x	x	x	x	x
Marguerit et al. 2009, 2011 RGM	x	x	x	x	x	x	x	x	x	x		x	x	x	x	x	x	x	x
Mejía et al. 2007	x	x	x	x	x	x	x	x	x	x		x	x	x	x	x	x	x	x
Mejía et al. 2011	x	x	x	x	x	x	x	x	x	x		x	x	x	x	x	x	x	x
Moreira et al. 2011RT	x	x	x	x	x	x	x	x	x	x	x	x	x	x	x	x	x	x	x
Moreira et al. 2011AM	x	x	x	x	x	x	x	x	x	x	x	x	x	x	x	x	x	x	x
Ochssner et al. 2016	x	x	x	x	x	x	x	x	x	x	x	x	x	x	x	x	x	x	x
Schwander et al. 2012	x	x	x	x	x	x	x	x	x	x	x	x	x	x	x	x	x	x	x
Riaz et al. 2006	x	x	x	x	x	x	x	x	x	x	x	x	x	x	x	x	x	x	x
van Heerden et al. 2014	x	x	x	x	x	x	x	x	x	x	x	x	x	x	x	x	x	x	x
Venuti et al. 2013	x	x	x	x	x	x	x	x	x	x	x	x	x	x	x	x	x	x	x
Viana et al. 2013	x	x		x	x					x		x					x	x
Welter et al. 2007	x	x	x	x	x	x	x	x		x		x	x	x	x		x	x	x
Zhang et al. 2009	x	x	x	x	x	x	x	x		x		x	x	x	x		x	x	x
Zhao et al. 2015	x	x	x	x	x	x	x	x	x	x		x	x	x	x	x	x	x	x
Zyprian et al. 2016	x	x	x	x	x	x	x	x	x	x	x	x	x	x	x	x	x	x	x
Number Of Maps Used To Construct Linkage Groups	39	39	37	39	39	38	38	37	35	39	26	39	37	37	37	35	39	39	37
References
Ban Y, Mitani N, Hayashi T, Sato A, Azuma A, Kono A, Kobayashi S: Exploring quantitative trait loci for anthocyanin content in interspecific hybrid grape (Vitis labruscana x Vitis vinifera). Euphytica 2014, 198(1):101-114.
Bayo Canha A: Genetic analysis of traits of interest in Vitis vinifera using a progeny of wine grapes: Monastrell x Syrah. 2016.
Bellin D, Peressotti E, Merdinoglu D, Wiedemann-Merdinoglu S, Adam-Blondon AF, Cipriani G, Morgante M, Testolin R, Di Gaspero G: Resistance to Plasmopara viticola in grapevine 'Bianca' is controlled by a major dominant gene causing localised necrosis at the infection site. Theor Appl Genet 2009, 120(1):163-176.
Bert PF, Bordenave L, Donnart M, Hevin C, Ollat N, Decroocq S: Mapping genetic loci for tolerance to lime-induced iron deficiency chlorosis in grapevine rootstocks (Vitis sp.). Theor Appl Genet 2013, 126(2):451-473.
Blasi P, Blanc S, Wiedemann-Merdinoglu S, Prado E, Rühl EH, Mestre P, Merdinoglu D: Construction of a reference linkage map of Vitis amurensis and genetic mapping of Rpv8, a locus conferring resistance to grapevine downy mildew. Theoretical and Applied Genetics 2011, 123(1):43-53.
Cabezas JA, Cervera MT, Ruiz-Garcia L, Carreno J, Martinez-Zapater JM: A genetic analysis of seed and berry weight in grapevine. Genome 2006, 49(12):1572-1585.
Carreño Ruiz I: Identificación de regiones cromosómicas implicadas en el control genético de caracteres de interés para la mejora genética de la uva de mesa. Proyecto de investigación: 2012.
Correa J, Mamani M, Munoz-Espinoza C, Gonzalez-Aguero M, Defilippi BG, Campos-Vargas R, Pinto M, Hinrichsen P: New Stable QTLs for Berry Firmness in Table Grapes. American Journal of Enology and Viticulture 2016, 67(2):212-217.
Correa J, Mamani M, Munoz-Espinoza C, Laborie D, Munoz C, Pinto M, Hinrichsen P: Heritability and identification of QTLs and underlying candidate genes associated with the architecture of the grapevine cluster (Vitis vinifera L.). Theor Appl Genet 2014, 127(5):1143-1162.
Correa J, Ravest G, Laborie D, Mamani M, Torres E, Muñoz C, Pinto M, Hinrichsen P: Quantitative trait loci for the response to gibberellic acid of berry size and seed mass in tablegrape (Vitis vinifera L.). Australian Journal of Grape and Wine Research 2015, 21(3):496-507.
Costantini L, Battilana J, Lamaj F, Fanizza G, Grando M: Berry and phenology-related traits in grapevine (Vitis vinifera L.): From Quantitative Trait Loci to underlying genes. BMC Plant Biology 2008, 8(1):38.
Costantini L, Malacarne G, Lorenzi S, Troggio M, Mattivi F, Moser C, Grando MS: New candidate genes for the fine regulation of the colour of grapes. J Exp Bot 2015, 66(15):4427-4440.
Coupel-Ledru A, Lebon E, Christophe A, Doligez A, Cabrera-Bosquet L, Pechier P, Hamard P, This P, Simonneau T: Genetic variation in a grapevine progeny (Vitis vinifera L. cvs GrenachexSyrah) reveals inconsistencies between maintenance of daytime leaf water potential and response of transpiration rate under drought. J Exp Bot 2014, 65(21):6205-6218.
Doligez A, Adam-Blondon AF, Cipriani G, Di Gaspero G, Laucou V, Merdinoglu D, Meredith CP, Riaz S, Roux C, This P: An integrated SSR map of grapevine based on five mapping populations. Theoretical and Applied Genetics 2006, 113(3):369-382.
Doligez A, Bertrand Y, Dias S, Grolier M, Ballester J-F, Bouquet A, This P: QTLs for fertility in table grape (Vitis vinifera L.). Tree Genetics & Genomes 2010, 6(3):413-422.
Duchêne E, Butterlin G, Claudel P, Dumas V, Jaegli N, Merdinoglu D: A grapevine (Vitis vinifera L.) deoxy-d-xylulose synthase gene colocates with a major quantitative trait loci for terpenol content. Theoretical and Applied Genetics 2009, 118(3):541-552.
Duchêne E, Butterlin G, Dumas V, Merdinoglu D: Towards the adaptation of grapevine varieties to climate change: QTLs and candidate genes for developmental stages. Theoretical and Applied Genetics 2012, 124(4):623-635.
Fechter I, Hausmann L, Zyprian E, Daum M, Holtgräwe D, Weisshaar B, Töpfer R: QTL analysis of flowering time and ripening traits suggests an impact of a genomic region on linkage group 1 in Vitis. Theoretical and Applied Genetics 2014, 127(9):1857-1872.
Garris A, Clark L, Owens C, Mckay S, Luby J, Mathiason K, Fennell A: Mapping of Photoperiod-induced Growth Cessation in the Wild Grape Vitis riparia. Journal of the American Society for Horticultural Science 2009, 134(2):261-272.
Guo YS, Xue RY, Lin H, Su K, Zhao YH, Zhendong L, Ma HF, Shi GL, Niu ZZ, Li K et al: Genetic Analysis and Qtl Mapping for Fruit Skin Anthocyanidin in Grape (Vitis Vinifera). Pak J Bot 2015, 47(5):1765-1771.
Huang YF, Doligez A, Fournier-Level A, Le Cunff L, Bertrand Y, Canaguier A, Morel C, Miralles V, Veran F, Souquet JM et al: Dissecting genetic architecture of grape proanthocyanidin composition through quantitative trait locus mapping. BMC Plant Biology 2012, 12.
Marguerit E, Brendel O, Lebon E, Van Leeuwen C, Ollat N: Rootstock control of scion transpiration and its acclimation to water deficit are controlled by different genes. New Phytol 2012, 194(2):416-429.
Mejia N, Gebauer M, Munoz L, Hewstone N, Munoz C, Hinrichsen P: Identification of QTLs for seedlessness, berry size, and ripening date in a. seedless x seedless table grape progeny. American Journal of Enology and Viticulture 2007, 58(4):499-507.
Mejia N, Soto B, Guerrero M, Casanueva X, Houel C, Miccono Mde L, Ramos R, Le Cunff L, Boursiquot JM, Hinrichsen P et al: Molecular, genetic and transcriptional evidence for a role of VvAGL11 in stenospermocarpic seedlessness in grapevine. BMC Plant Biol 2011, 11:57.
Moreira FM, Madini A, Marino R, Zulini L, Stefanini M, Velasco R, Kozma P, Grando MS: Genetic linkage maps of two interspecific grape crosses (Vitis spp.) used to localize quantitative trait loci for downy mildew resistance. Tree Genetics & Genomes 2010, 7(1):153-167.
Ochssner I, Hausmann L, Topfer R: Rpv14, a new genetic source for Plasmopara viticola resistance conferred by Vitis cinerea. Vitis 2016, 55(2):79-81.
Schwander F, Eibach R, Fechter I, Hausmann L, Zyprian E, Topfer R: Rpv10: a new locus from the Asian Vitis gene pool for pyramiding downy mildew resistance loci in grapevine. Theor Appl Genet 2012, 124(1):163-176.
Riaz S, Krivanek AF, Xu K, Walker MA: Refined mapping of the Pierce's disease resistance locus, PdR1, and Sex on an extended genetic map of Vitis rupestris x V. arizonica. Theoretical and Applied Genetics 2006, 113(7):1317-1329.
van Heerden CJ, Burger P, Vermeulen A, Prins R: Detection of downy and powdery mildew resistance QTL in a ‘Regent’ × ‘RedGlobe’ population. Euphytica 2014, 200(2):281-295.
Venuti S, Copetti D, Foria S, Falginella L, Hoffmann S, Bellin D, Cindrić P, Kozma P, Scalabrin S, Morgante M et al: Historical Introgression of the Downy Mildew Resistance Gene Rpv12 from the Asian Species Vitis amurensis into Grapevine Varieties. PLoS ONE 2013, 8(4):e61228
Viana AP, Riaz S, Walker MA: Genetic dissection of agronomic traits within a segregating population of breeding table grapes. Genetics and molecular research : GMR 2013, 12(2):951-964.
Welter LJ, Göktürk-Baydar N, Akkurt M, Maul E, Eibach R, Töpfer R, Zyprian EM: Genetic mapping and localization of quantitative trait loci affecting fungal disease resistance and leaf morphology in grapevine (Vitis vinifera L). Molecular Breeding 2007, 20(4):359-374.
Zhang J, Hausmann L, Eibach R, Welter LJ, Topfer R, Zyprian EM: A framework map from grapevine V3125 (Vitis vinifera 'Schiava grossa' x 'Riesling') x rootstock cultivar 'Borner' (Vitis riparia x Vitis cinerea) to localize genetic determinants of phylloxera root resistance. Theor Appl Genet 2009, 119(6):1039-1051.
Zhao YH, Guo YS, Lin H, Liu ZD, Ma HF, Guo XW, Li K, Yang XX, Niu ZZ, Shi GG: Quantitative trait locus analysis of grape weight and soluble solid content. Genetics and molecular research : GMR 2015, 14(3):9872-9881.
Zyprian E, Ochßner I, Schwander F, Šimon S, Hausmann L, Bonow-Rex M, Moreno-Sanz P, Grando MS, Wiedemann-Merdinoglu S, Merdinoglu D et al: Quantitative trait loci affecting pathogen resistance and ripening of grapevines. Molecular Genetics and Genomics 2016, 291(4):1573-1594.
