# Supplementary material for: Selection of candidate genes controlling veraison time in grapevine through integration of meta-QTL and transcriptomic data
Source: BMC Genomics. 2019 Oct 15;20:739. doi: 10.1186/s12864-019-6124-0 (PMC6794750; doi:10.1186/s12864-019-6124-0)
Supplement: Supplementary file 8 — Additional file 8. Consensus QTL maps for each of the 34 traits built by projection onto the consensus map of QTLs from the selected 47 QTL studies. Each map is provided in a separate sheet and for each the whole and short QTL name, as well the genetic position information and physical position information obtained through marker anchoring of the map to the genome are given. Details about QTL short names abbreviations are in Additional file 2. [file 12864_2019_6124_MOESM8_ESM.xlsx]

## Sheet: drought stress
QTL	Short name	LG	R2	peak(cM)	start(cM)	end(cM)	start (bp)	end (bp)
Coupel-Ledru_EdWD_2013_1	EdWD	1	0.116	28.5023	23.2527	39.4957	559565	5300979
Coupel-Ledru_EnWD_2012+2013_2	EnWD	1	0.106	28.5023	23.2527	39.4957	559565	5300979
Coupel-Ledru_EnWD_2013_1	EnWD	1	0.157	25.3995	25.3995	36.3929	610237	4415712
Coupel-Ledru_KSWD_2012+2013_2	KSWD	1	0.075	28.5023	23.2527	40.3386	559565	5442997
Marguerit_2008_d13C_WD_1	d13C_WD	3	0.055	37.919	31.2231	89.4798	1686859	20674257
Coupel-Ledru_EnWD_2012_3	EnWD	4	0.085	55.5998	47.4244	68.9027	12818895	22413626
Coupel-Ledru_EnWD_2012_4	EnWD	4	0.083	60.5222	44.3324	66.1026	9397842	21670375
Coupel-Ledru_EnWD_2012+2013_6	EnWD	4	0.102	51.3067	48.6391	71.01	13836281	22879247
Coupel-Ledru_EnWD_2012+2013_7	EnWD	4	0.102	60.5222	44.3324	66.1026	9397842	21670375
Coupel-Ledru_EnWD_2013_5	EnWD	4	0.135	51.3067	48.9538	70.6131	13854724	22791549
Marguerit_2008_TE_WD_1	TE_WD	6	0.081	57.3778	24.1613	88.5298	917124	22569939
Coupel-Ledru_deltaBiomassWD_2012_9	deltaBiomassWD	10	0.08	67.0055	61.4251	77.9989	577024	4494644
Coupel-Ledru_EdWD_2013_2	EdWD	10	0.125	71.7216	60.3681	82.715	415040	4898323
Coupel-Ledru_psiMWD_2012_1	psiMWD	10	0.058	67.0055	61.4251	77.9989	577024	4494644
Coupel-Ledru_psipsiWD_2012_1	deltapsiWD	10	0.052	67.0055	61.4251	77.9989	577024	4494644
Coupel-Ledru_TrSWD_2012_1	TrSWD	10	0.049	71.7216	60.3681	82.715	415040	4898323
Coupel-Ledru_TrSWD_2012+2013_5	TrSWD	10	0.103	71.7216	60.3681	82.715	415040	4898323
Coupel-Ledru_EnWD_2012_8	EnWD	13	0.133	13.8	13.8	27.35	1388019	5862970
Coupel-Ledru_EnWD_2012+2013_10	EnWD	13	0.121	13.8	13.8	33.7688	1388019	8175389
Coupel-Ledru_EnWD_2013_9	EnWD	13	0.099	24.3802	10.8302	45.1498	706829	19084152
Coupel-Ledru_psipdWD_2012_1	psipdWD	13	0.134	13.8	13.8	33.7688	1388019	8175389
Coupel-Ledru_psipdWD_2012+2013_2	psipdWD	13	0.118	13.8	13.8	21.4024	1388019	4323875
Coupel-Ledru_TEWD_2012_1	TEWD	13	0.113	18.7612	11.1588	29.7546	782194	6407869
Coupel-Ledru_TEWD_2012+2013_2	TEWD	13	0.101	13.8	13.8	21.4024	1388019	4323875
Marguerit_2007_Coefl_1	Coefl	13	0.083	46.4955	0.13194	97.5638	2306	29059767
Marguerit_2007_NTRFTSW20_1	NTRFTSW20	13	0.11	51.6993	6.61522	98.384	68515	29060308
Marguerit_2007_NTRFTSW40_1	NTRFTSW40	13	0.138	34.7801	0	75.297	959	29045078
Marguerit_2007_NTRFTSW60_1	NTRFTSW60	13	0.059	43.0091	20.3464	94.5699	3968373	29057792
Marguerit_2009_Tr_WD_2	Tr_WD	16	0.082	30.3889	0	68.6968	7568	23535563
Coupel-Ledru_deltaBiomassWD_2012_10	deltaBiomassWD	17	0.129	57.1254	53.7166	61.8276	6510984	8991982
Coupel-Ledru_deltaBiomassWD_2012+2013_11	deltaBiomassWD	17	0.128	49.4537	44.4236	56.1495	4836736	6785914
Coupel-Ledru_EdWD_2012_3	EdWD	17	0.128	40.8331	35.5836	50.7567	3078195	6235916
Coupel-Ledru_EnWD_2012_11	EnWD	17	0.237	60.9048	56.2025	71.8982	6786929	12485502
Coupel-Ledru_EnWD_2012+2013_12	EnWD	17	0.178	60.9048	56.2025	71.8982	6786929	12485502
Coupel-Ledru_psipdWD_2012_3	psipdWD	17	0.15	60.9048	53.9834	71.8982	6535784	12485502
Coupel-Ledru_psipdWD_2012+2013_5	psipdWD	17	0.113	40.8331	35.5836	83.6983	3078195	15018316
Coupel-Ledru_psipdWD_2012+2013_6	psipdWD	17	0.129	49.4537	44.4236	54.7033	4836736	6624030
Coupel-Ledru_psipdWD_2012+2013_7	psipdWD	17	0.141	65.7092	24.2567	71.9565	140323	12512765
Coupel-Ledru_psipdWD_2013_4	psipdWD	17	0.101	49.4537	44.4236	54.7033	4836736	6624030
Coupel-Ledru_TEWD_2012_3	TEWD	17	0.09	57.1254	55.0854	74.8604	6713913	13358195
Coupel-Ledru_TEWD_2012+2013_4	TEWD	17	0.121	70.9659	51.7914	71.874	6332074	12474193
Coupel-Ledru_TrSWD_2013_2	TrSWD	17	0.077	49.4537	33.3914	54.7033	2340709	6624030
Coupel-Ledru_TrSWD_2013_3	TrSWD	17	0.045	40.8331	35.5836	50.7567	3078195	6235916
Coupel-Ledru_TrSWD_2013_4	TrSWD	17	0.065	49.4537	33.3914	54.7033	2340709	6624030
Coupel-Ledru_KSWD_2013_1	KSWD	18	0.063	69.5078	62.4735	73.1302	11143563	16566804
Coupel-Ledru_psiMWD_2012_2	psiMWD	18	0.092	77.4013	72.3713	82.761	15804180	24810950
Coupel-Ledru_psipsiWD_2012_2	deltapsiWD	18	0.094	69.5078	62.0194	73.1302	11092047	16566804
Coupel-Ledru_psipsiWD_2013_3	deltapsiWD	18	0.074	69.5078	62.0194	73.1302	11092047	16566804
Coupel-Ledru_TrWD_2012+2013_1	TrWD	18	0.075	58.2599	54.851	67.3622	10239077	13284372
Marguerit_2008_NTRFTSW40_2	NTRFTSW40	18	0.072	69.8515	0	134.737	4243	34489508

## Sheet: chlorosis
QTL	Short name	LG	R2	peak(cM)	start(cM)	end(cM)	start (bp)	end (bp)
Francois-Bert_2001_sc_12	sc	1	0.082	25.8918	18.9705	32.8131	458493	3172679
Francois-Bert_2001_sc_16	sc	1	0.119	46.9114	35.3169	58.5059	4148974	15858449
Francois-Bert_2001_sc_9	sc	1	0.144	72.1834	62.9644	81.4025	19340285	24204695
Francois-Bert_2001_sdwgc_1	sdwgc	1	0.13	43.6123	39.4525	47.7722	5300055	9064121
Francois-Bert_2003_ldwgc_5	ldwgc	1	0.215	82.1475	77.4453	86.8497	24201200	24209507
Francois-Bert_2003_pigc_1	pigc	1	0.099	22.8174	19.195	26.4398	463790	634789
Francois-Bert_2003_spadgc_1	spadgc	1	0.088	82.1475	78.5251	85.7699	24202154	24208553
Francois-Bert_2006_sdwgc_5	sdwgc	1	0.21	52.4942	47.2447	57.7438	8742963	15289309
Francois-Bert_2001_pics_10	pics	2	0.127	28.6953	27.6853	29.7053	3826364	4353503
Francois-Bert_2001_sc_1	sc	2	0.088	57.7191	51.9172	63.521	11020303	18638540
Francois-Bert_2001_sc_20	sc	2	0.101	25.7032	15.8976	35.5089	1884171	5474888
Francois-Bert_2003_ldwgc_6	ldwgc	2	0.074	27.1815	15.587	38.776	1813820	5609581
Francois-Bert_2003_slgc_6	slgc	2	0.084	39.4522	34.75	44.1544	5443599	7182865
Francois-Bert_2003_spadgc_2	spadgc	3	0.18	47.3698	44.8074	49.9323	5761998	7720918
Francois-Bert_2007_pigc_12	pigc	3	0.068	54.3869	47.4655	61.3082	7009613	16640886
Francois-Bert_2003_nlgc_1	nlgc	4	0.116	58.4843	48.0872	68.8814	13803934	22408919
Francois-Bert_2003_rdwgc_1	rdwgc	4	0.068	56.7548	45.1603	68.3493	9407008	22329578
Francois-Bert_2003_slgc_7	slgc	4	0.1	57.0367	51.7871	62.2863	15804932	19998741
Francois-Bert_2007_spadgc_6	spadgc	4	0.205	56.1987	43.3877	69.0097	9387385	22437271
Francois-Bert_2001_pics_1	pics	5	0.081	26.261	19.9019	32.6202	1276906	5085819
Francois-Bert_2001_pics_5	pics	5	0.082	44.923	32.112	57.734	5053991	21381278
Francois-Bert_2001_sc_17	sc	5	0.095	26.261	23.1711	29.351	1588378	4370392
Francois-Bert_2001_slgc_4	slgc	5	0.05	27.6668	18.4478	36.8859	1186368	7048867
Francois-Bert_2003_slgc_8	slgc	5	0.097	57.2213	51.4194	63.0232	18745900	23845526
Francois-Bert_2006_pigc_6	pigc	5	0.074	51.8747	48.2523	55.4971	15566211	20578617
Francois-Bert_2001_ldwngc_4	ldwngc	6	0.065	52.016	46.7664	57.2656	6279438	14128794
Francois-Bert_2001_sc_13	sc	6	0.076	51.5409	48.9784	54.1033	7297477	11747941
Francois-Bert_2001_sc_18	sc	6	0.265	28.7818	25.6918	31.8717	974708	1595679
Francois-Bert_2001_sc_2	sc	6	0.076	32.4217	25.5004	39.343	967504	4391030
Francois-Bert_2001_ldwgc_3	ldwgc	7	0.079	32.4129	24.3525	40.4733	5077802	18470548
Francois-Bert_2001_ldwngc_5	ldwngc	7	0.095	22.286	13.6487	30.9233	1828359	9383983
Francois-Bert_2001_sdwgc_3	sdwgc	7	0.17	32.7796	21.7862	43.773	4588083	20289455
Francois-Bert_2001_sdwngc_5	sdwngc	7	0.078	24.3546	11.5436	37.1656	1547978	17512344
Francois-Bert_2001_slgc_5	slgc	7	0.078	33.52	23.7143	43.3257	4918630	19645574
Francois-Bert_2001_slngc_8	slngc	7	0.086	24.6607	11.2343	38.0871	1521336	17973210
Francois-Bert_2006_pigc_7	pigc	7	0.072	52.7672	45.2788	60.2556	21238622	24605160
Francois-Bert_2006_pigc_8	pigc	7	0.12	21.8101	0	45.02	7967	21204553
Francois-Bert_2007_slgc_14	slgc	7	0.088	25.5287	16.3097	34.7478	2392979	16566792
Francois-Bert_2003_slgc_9	slgc	8	0.094	73.2326	66.8734	79.5917	18273006	21821114
Francois-Bert_2007_pigc_13	pigc	8	0.164	30.1391	23.2178	37.0604	292921	10098728
Francois-Bert_2001_ldwngc_6	ldwngc	9	0.074	53.5199	48.2703	58.7695	3382477	6255290
Francois-Bert_2001_pics_2	pics	9	0.157	48.3993	42.5974	54.2012	2100104	4857032
Francois-Bert_2001_sc_10	sc	9	0.063	65.472	62.3821	68.562	8185485	10958103
Francois-Bert_2001_sc_3	sc	9	0.111	49.8064	42.8851	56.7277	2205086	5630336
Francois-Bert_2003_ldwgc_7	ldwgc	9	0.107	47.3657	39.8773	54.8541	1231903	5056864
Francois-Bert_2003_nlgc_2	nlgc	9	0.073	53.5199	49.3601	57.6797	3523446	5921737
Francois-Bert_2003_slgc_10	slgc	9	0.156	53.5533	50.9908	56.1158	4156264	5443038
Francois-Bert_2001_ldwngc_1	ldwngc	10	0.075	84.1662	82.6437	85.6887	4896452	5645492
Francois-Bert_2001_sc_19	sc	10	0.126	82.4821	80.4421	84.5221	4838632	5338479
Francois-Bert_2001_sc_7	sc	10	0.16	69.1805	60.5432	77.8178	441881	4444869
Francois-Bert_2003_spadgc_3	spadgc	10	0.095	83.6446	81.6046	85.6846	4869162	5644403
Francois-Bert_2001_ldwngc_2	ldwngc	11	0.092	29.4469	18.4535	40.4403	3551504	12438132
Francois-Bert_2001_sdwngc_2	sdwngc	11	0.065	36.639	28.5786	44.6994	7318649	17458268
Francois-Bert_2003_pigc_4	pigc	11	0.146	37.1235	30.7644	43.4827	7777549	16120364
Francois-Bert_2001_slgc_1	slgc	12	0.071	70.8612	65.0593	76.6631	18215959	24147301
Francois-Bert_2003_spadgc_4	spadgc	12	0.113	71.7858	64.8644	78.7071	18033936	24150675
Francois-Bert_2006_slgc_12	slgc	12	0.102	62.4536	47.7823	77.1249	6658286	24148063
Francois-Bert_2001_ldwgc_1	ldwgc	13	0.382	42.1429	39.053	45.2328	15461782	19198193
Francois-Bert_2001_ldwgc_4	ldwgc	13	0.444	45.8521	42.2297	49.4745	18038440	22866331
Francois-Bert_2001_pics_6	pics	13	0.249	46.8399	39.3515	54.3283	15743486	25322662
Francois-Bert_2001_pics_8	pics	13	0.132	46.8399	39.3515	54.3283	15743486	25322662
Francois-Bert_2001_sc_14	sc	13	0.452	45.8521	38.9308	52.7734	15346530	24549874
Francois-Bert_2001_sc_5	sc	13	0.27	38.2597	29.0406	47.4787	6246080	21718043
Francois-Bert_2001_sdwgc_2	sdwgc	13	0.532	45.8521	43.2897	48.4146	18415305	22256498
Francois-Bert_2001_sdwngc_3	sdwngc	13	0.073	42.219	38.5966	45.8414	15031141	20775973
Francois-Bert_2001_slgc_2	slgc	13	0.36	41.9868	40.4643	43.5093	16905667	18448620
Francois-Bert_2003_ldwgc_8	ldwgc	13	0.301	42.1429	39.053	45.2328	15461782	19198193
Francois-Bert_2003_nlgc_3	nlgc	13	0.352	40.7957	36.0935	45.498	9198052	19891999
Francois-Bert_2003_pigc_2	pigc	13	0.188	38.351	35.7886	40.9135	9064730	17193887
Francois-Bert_2003_rdwgc_2	rdwgc	13	0.368	44.8729	42.8329	46.9129	18346031	21392483
Francois-Bert_2003_sdwgc_4	sdwgc	13	0.303	40.354	35.1045	45.6036	8765650	20168515
Francois-Bert_2003_slgc_11	slgc	13	0.394	40.7957	36.0935	45.498	9198052	19891999
Francois-Bert_2006_pigc_9	pigc	13	0.13	47.8362	38.6172	57.0553	15050615	26677985
Francois-Bert_2006_sdwgc_6	sdwgc	13	0.115	45.8521	34.2576	57.4466	8395431	26872477
Francois-Bert_2006_slgc_13	slgc	13	0.286	46.8399	41.5903	52.0895	17628173	24209950
Francois-Bert_2007_ldwgc_10	ldwgc	13	0.318	35.5555	26.9182	44.1928	5765118	18529019
Francois-Bert_2007_nlgc_4	nlgc	13	0.413	43.9023	40.2799	47.5247	16730532	21744468
Francois-Bert_2007_pigc_10	pigc	13	0.199	44.8729	39.6233	50.1225	16021896	23232329
Francois-Bert_2007_rdwgc_4	rdwgc	13	0.41	44.8729	41.783	47.9628	17751770	21996580
Francois-Bert_2007_sdwgc_7	sdwgc	13	0.411	45.8521	43.2897	48.4146	18415305	22256498
Francois-Bert_2007_slgc_15	slgc	13	0.529	43.9023	41.3398	46.4647	17467411	21134634
Francois-Bert_2001_pics_9	pics	14	0.115	57.712	50.7907	64.6333	22376347	26564518
Francois-Bert_2001_ldwngc_3	ldwngc	15	0.092	58.994	53.1922	64.7959	13914337	16188628
Francois-Bert_2003_ldwgc_9	ldwgc	16	0.074	35.5346	10.2485	60.8207	22944	22509955
Francois-Bert_2001_pics_7	pics	17	0.105	60.9278	51.7087	70.1468	6324392	11666429
Francois-Bert_2001_sc_11	sc	17	0.143	49.9253	40.7063	59.1444	4026951	6843300
Francois-Bert_2001_sc_21	sc	17	0.109	64.0777	58.8281	69.3273	6837240	11283135
Francois-Bert_2003_rdwgc_3	rdwgc	17	0.062	36.971	34.4085	39.5335	2375846	3710194
Francois-Bert_2007_ldwgc_11	ldwgc	17	0.073	49.4537	43.0945	55.8128	4624969	6779462
Francois-Bert_2007_slgc_16	slgc	17	0.067	52.3539	42.5482	62.1595	4524426	9056165
Francois-Bert_2001_ldwgc_2	ldwgc	18	0.071	60.0989	54.8494	65.3485	10238435	11469752
Francois-Bert_2001_pics_3	pics	18	0.175	61.1872	53.6988	68.6756	8236160	13463149
Francois-Bert_2001_sc_15	sc	18	0.149	60.3674	54.5655	66.1693	10130329	11562874
Francois-Bert_2001_sc_4	sc	18	0.121	59.9902	56.9002	63.0801	10401095	11212387
Francois-Bert_2001_sc_6	sc	18	0.071	26.5336	23.9711	29.096	310510	2032846
Francois-Bert_2001_sdwngc_4	sdwngc	18	0.139	65.6789	62.0565	69.3013	11096251	13531941
Francois-Bert_2001_slgc_3	slgc	18	0.092	60.9116	53.9902	67.8329	8677760	13358717
Francois-Bert_2001_slngc_7	slngc	18	0.14	70.3823	66.2225	74.5421	11568907	18222358
Francois-Bert_2003_pigc_3	pigc	18	0.098	64.2861	59.0366	69.5357	10753625	13576346
Francois-Bert_2003_pigc_5	pigc	18	0.107	61.175	53.1146	69.2354	8179600	13524697
Francois-Bert_2003_spadgc_5	spadgc	18	0.298	27.6294	22.9272	32.3316	297172	2369097
Francois-Bert_2007_pigc_11	pigc	18	0.154	27.3516	23.1918	31.5114	300553	2211744
Francois-Bert_2007_spadgc_7	spadgc	18	0.119	26.5336	23.9711	29.096	310510	2032846
Francois-Bert_2001_pics_4	pics	19	0.077	89.1577	83.9081	94.4073	4920427	8132152
Francois-Bert_2001_sc_8	sc	19	0.317	94.9322	89.6826	100.182	6645813	9395773

## Sheet: anthocynins
QTL	Short name	LG	R2	peak(cM)	start(cM)	end(cM)	start (bp)	end (bp)
Costantini_2009_triOH/diOH-cp_8	triOH/diOH-cp	1	0	39.1447	30.9244	43.3045	2838097	7306091
Costantini_2007_triOH/diOH-cp_1	triOH/diOH-cp	1	0.105	39.3646	30.7273	56.1166	2796649	12404546
Guo_2012_sesu_14	sesu	1	0.598	47.1345	46.0745	48.1945	8030535	9308976
Costantini_2007_Tot_Anth-wp_1	Tot_Anth-wp	1	0.036	57.8683	57.7361	60.076	15274372	17262807
Costantini_2007_Tot3MAc-wp_1	Tot3MAc-wp	1	0.042	57.8683	57.8683	58.0185	15445404	15542722
Costantini_2007_Tot3M-cp_1	Tot3M-cp	1	0.108	57.9516	57.8014	57.9516	15400456	15499409
Costantini_2007_MalDer-cp_1	MalDer-cp	1	0.098	58.1152	57.5369	59.8627	14889801	16893735
Costantini_2007_Tot_Anth-cp_1	Tot_Anth-cp	1	0.107	58.1152	58.1152	58.5329	15605361	15875972
Costantini_2009_CyaDer-cp_4	CyaDer-cp	1	0.235	58.3492	58.3492	59.6682	15756989	16611421
Costantini_2009_Tot_Anth-wp_8	Tot_Anth-wp	1	0.049	58.3492	26.5365	90.162	637073	24212433
Costantini_2009_Tot3MCou-wp_11	Tot3MCou-wp	1	0.04	58.3492	19.3787	97.3198	468126	24217313
Costantini_2009_Mal3MAc-cp_6	Mal3MAc-cp	1	0.103	59.1788	44.0446	74.313	7498631	23672794
Costantini_2009_Mal3MAc-wp_7	Mal3MAc-wp	1	0.056	59.1788	57.8599	62.7221	15439952	19273769
Costantini_2009_MalDer-cp_8	MalDer-cp	1	0.092	59.1788	42.2351	76.1225	7027842	24160586
Costantini_2007_Mal3MAc-cp_1	Mal3MAc-cp	1	0.074	60.0876	59.6476	60.1656	16598105	17417992
Costantini_2007_Mal3MAc-wp_1	Mal3MAc-wp	1	0.032	60.0876	56.5186	61.1772	12924121	18473658
Costantini_2007_Tot3MAc-cp_1	Tot3MAc-cp	1	0.097	60.0876	60.0876	60.1656	17282896	17417992
Costantini_2009_Del3MAc-cp_6	Del3MAc-cp	1	0.14	63.843	62.1978	63.843	19101013	19723295
Costantini_2009_Del3MAc-wp_5	Del3MAc-wp	1	0.111	63.843	62.1978	63.843	19101013	19723295
Costantini_2009_Del3MCou-wp_6	Del3MCou-wp	1	0.124	63.843	62.833	63.843	19304223	19723295
Costantini_2009_Pet3MAc-cp_5	Pet3MAc-cp	1	0.129	63.843	62.1978	63.843	19101013	19723295
Costantini_2009_Pet3MAc-wp_5	Pet3MAc-wp	1	0.135	63.843	62.1978	63.843	19101013	19723295
Costantini_2009_Tot3MAc-wp_5	Tot3MAc-wp	1	0.062	63.843	62.1978	63.843	19101013	19723295
Costantini_2009_Tot3M-wp_5	Tot3M-wp	1	0.057	63.843	62.833	70.1731	19304223	22231760
Costantini_2007_Tot3MCou-cp_1	Tot3MCou-cp	1	0.109	64.3228	64.3228	67.8747	19923554	21293592
Costantini_2007_Tot3MCou-wp_1	Tot3MCou-wp	1	0.029	64.3228	63.7799	65.7774	19677432	20333945
Costantini_2009_3'Meth/3'OH-cp_5	3'Meth/3'OH-cp	1	0.276	64.3228	64.3228	70.0515	19923554	22230549
Costantini_2009_Cya3M-wp_6	Cya3M-wp	1	0.102	64.3228	64.3228	71.1697	19923554	22279693
Costantini_2009_Mal3MAc-wp_6	Mal3MAc-wp	1	0.056	64.3228	62.7591	68.9532	19283939	22081503
Costantini_2009_Pet3MCou-cp_6	Pet3MCou-cp	1	0.234	64.3228	64.3228	67.8747	19923554	21293592
Costantini_2009_Pet3MCou-wp_5	Pet3MCou-wp	1	0.147	64.3228	64.3228	68.9532	19923554	22081503
Costantini_2009_Tot_Anth-cp_10	Tot_Anth-cp	1	0.104	64.3228	64.3228	68.9532	19923554	22081503
Costantini_2009_Tot3MAc-cp_9	Tot3MAc-cp	1	0.128	64.3228	64.3228	68.9532	19923554	22081503
Costantini_2009_Tot3MCou-cp_12	Tot3MCou-cp	1	0.08	64.3228	64.3228	64.7587	19923554	20046535
Costantini_2009_Tot3M-cp_8	Tot3M-cp	1	0.102	64.3228	64.3228	68.9532	19923554	22081503
Costantini_2009_Del3MCou-cp_5	Del3MCou-cp	1	0.189	64.7332	64.2973	68.893	19916348	22037543
Costantini_2009_Del3M-cp_7	Del3M-cp	1	0.254	64.7332	64.2973	68.893	19916348	22037543
Costantini_2009_Del3M-wp_7	Del3M-wp	1	0.15	64.7332	64.2973	68.893	19916348	22037543
Costantini_2009_DelDer-cp_4	DelDer-cp	1	0.242	64.7332	64.2973	68.893	19916348	22037543
Costantini_2009_Pet3M-cp_7	Pet3M-cp	1	0.234	64.7332	64.2973	68.893	19916348	22037543
Costantini_2009_PetDer-cp_9	PetDer-cp	1	0.237	64.7332	64.2973	68.893	19916348	22037543
Costantini_2009_3'5'Meth/3'5'OH-cp_10	3'5'Meth/3'5'OH-cp	1	0.347	65.6921	64.2375	69.8519	19899480	22228559
Costantini_2009_Meth/non_Meth-cp_10	Meth/non_Meth-cp	1	0.354	65.6921	64.6821	68.782	20024909	21956455
Costantini_2009_Pet3M-wp_7	Pet3M-wp	1	0.137	65.6921	64.2375	68.782	19899480	21956455
Azuma_2015_Dp_1	Dp	1	0.724	67.4468	66.5387	68.4568	20548750	21718896
Azuma_2015_M_1	M	1	0.891	67.4468	66.5387	68.4568	20548750	21718896
Azuma_2015_meth/non-meth_anthocyanins_1	Log10_ratio_meth/non-meth_anthocyanins	1	0.571	67.4468	64.4628	70.5368	19963039	22235386
Azuma_2015_Mv_1	Mv	1	0.347	67.4468	65.5108	68.4568	20258712	21718896
Azuma_2015_NM_1	NM	1	0.877	67.4468	66.5387	68.4568	20548750	21718896
Azuma_2015_Pt_1	Pt	1	0.55	67.4468	65.5108	70.5368	20258712	22235386
Costantini_2008_Del3MAc-wp_2	Del3MAc-wp	1	0.087	67.6658	64.114	70.7558	19864631	22237569
Costantini_2008_3'Meth/3'OH-cp_3	3'Meth/3'OH-cp	1	0.33	68.6806	64.5208	70.7789	19979402	22237799
Costantini_2008_Cya3MAc-wp_3	Cya3MAc-wp	1	0.09	68.6806	64.0503	70.7206	19846650	22237218
Costantini_2008_Del3MCou-wp_4	Del3MCou-wp	1	0.104	68.6806	64.5208	70.7789	19979402	22237799
Costantini_2008_Del3M-wp_4	Del3M-wp	1	0.105	68.6806	64.0503	70.7206	19846650	22237218
Costantini_2008_DelDer-cp_1	DelDer-cp	1	0.176	68.6806	64.0503	70.7206	19846650	22237218
Costantini_2008_Pet3MAc-wp_2	Pet3MAc-wp	1	0.084	68.6806	64.0503	70.7206	19846650	22237218
Costantini_2008_PetDer-cp_5	PetDer-cp	1	0.168	68.6806	64.0503	70.7206	19846650	22237218
Azuma_2015_Cy_1	Cy	1	0.341	69.2678	66.2837	71.3078	20476799	22310094
Costantini_2007_Pet3MCou-cp_1	Pet3MCou-cp	1	0.182	69.7139	64.4643	70.7811	19963475	22237821
Costantini_2007_PetDer-cp_1	PetDer-cp	1	0.138	69.7139	63.9852	70.7239	19826668	22237251
Costantini_2008_Del3MCou-cp_3	Del3MCou-cp	1	0.181	69.7139	64.4643	70.7811	19963475	22237821
Costantini_2008_Meth/non_Meth-cp_5	Meth/non_Meth-cp	1	0.237	69.7139	67.6739	70.7811	21146939	22237821
Costantini_2008_Pet3MCou-wp_3	Pet3MCou-wp	1	0.095	69.7139	64.4643	70.7811	19963475	22237821
Costantini_2008_Pet3M-wp_4	Pet3M-wp	1	0.079	69.7139	63.9852	70.7239	19826668	22237251
Costantini_2007_Del3MCou-wp_1	Del3MCou-wp	1	0.086	70.7657	63.9189	70.7657	19778421	22237667
Costantini_2008_CyaDer-cp_2	CyaDer-cp	1	0.139	70.7657	64.4065	71.254	19947167	22298266
Costantini_2009_Cya3MAc-wp_6	Cya3MAc-wp	1	0.087	70.7657	63.9189	70.7657	19778421	22237667
Costantini_2011_Pet3MCou-wp_7	Pet3MCou-wp	1	0.01	70.7657	67.6757	70.8217	21148251	22238226
Costantini_2007_3'5'Meth/3'5'OH-cp_1	3'5'Meth/3'5'OH-cp	1	0.217	70.8251	67.6758	70.8251	21148291	22238260
Costantini_2007_3'Meth/3'OH-cp_1	3'Meth/3'OH-cp	1	0.316	70.8251	66.6048	70.8251	20567383	22238260
Costantini_2007_Del3MCou-cp_1	Del3MCou-cp	1	0.168	70.8251	70.8251	71.0506	22238260	22253485
Costantini_2007_Del3M-cp_1	Del3M-cp	1	0.18	70.8251	68.7269	71.257	21916155	22298910
Costantini_2007_Del3M-wp_1	Del3M-wp	1	0.162	70.8251	68.7269	71.257	21916155	22298910
Costantini_2007_Meth/non_Meth-cp_1	Meth/non_Meth-cp	1	0.228	70.8251	67.6758	70.8251	21148291	22238260
Costantini_2007_Pet3M-cp_1	Pet3M-cp	1	0.163	70.8251	68.7269	71.257	21916155	22298910
Costantini_2007_Pet3M-wp_1	Pet3M-wp	1	0.131	70.8251	68.7269	72.2756	21916155	22617323
Costantini_2008_3'5'Meth/3'5'OH-cp_5	3'5'Meth/3'5'OH-cp	1	0.211	70.8251	67.6758	70.8251	21148291	22238260
Costantini_2008_Pet3MCou-cp_4	Pet3MCou-cp	1	0.186	70.8251	70.8251	71.0506	22238260	22253485
Costantini_2011_3'5'Meth/3'5'OH-cp_15	3'5'Meth/3'5'OH-cp	1	0.223	70.8251	66.6048	70.8251	20567383	22238260
Costantini_2011_Del3MCou-wp_9	Del3MCou-wp	1	0.103	70.8251	67.6758	70.8251	21148291	22238260
Costantini_2011_DelDer-cp_7	DelDer-cp	1	0.263	70.8251	67.6758	70.8251	21148291	22238260
Costantini_2011_Meth/non_Meth-cp_15	Meth/non_Meth-cp	1	0.27	70.8251	67.6758	70.8251	21148291	22238260
Costantini_2011_Pet3MAc-cp_7	Pet3MAc-cp	1	0.181	70.8251	68.7269	70.8251	21916155	22238260
Costantini_2011_PetDer-cp_13	PetDer-cp	1	0.204	70.8251	68.7269	70.8251	21916155	22238260
Costantini_2008_Cya3M-wp_3	Cya3M-wp	1	0.111	71.1098	71.0588	71.1098	22255283	22266516
Costantini_2011_Del3MCou-cp_7	Del3MCou-cp	1	0.266	71.1098	71.1098	72.2771	22266516	22618185
Costantini_2011_Pet3MCou-cp_9	Pet3MCou-cp	1	0.266	71.1098	71.1098	72.2771	22266516	22618185
Costantini_2008_Cya3M-cp_2	Cya3M-cp	1	0.156	71.2629	71.2629	72.6024	22300217	22796624
Costantini_2008_Del3M-cp_4	Del3M-cp	1	0.171	72.2629	71.0956	72.2629	22263383	22610376
Costantini_2008_Pet3M-cp_4	Pet3M-cp	1	0.149	72.2629	71.0956	72.2629	22263383	22610376
Costantini_2009_Cya3M-cp_4	Cya3M-cp	1	0.193	72.5845	72.5845	72.9881	22786816	23008254
Costantini_2008_Pet3MAc-cp_2	Pet3MAc-cp	1	0.108	72.9889	72.9889	72.9889	23008673	23008673
Costantini_2008_Tot_Anth-cp_6	Tot_Anth-cp	1	0.09	72.9889	72.9889	72.9889	23008673	23008673
Costantini_2008_Tot_Anth-wp_4	Tot_Anth-wp	1	0.031	72.9889	70.7301	72.9889	22237312	23008673
Costantini_2008_Tot3MAc-cp_4	Tot3MAc-cp	1	0.099	72.9889	72.9889	72.9889	23008673	23008673
Costantini_2008_Tot3MAc-wp_3	Tot3MAc-wp	1	0.037	72.9889	72.9889	72.9889	23008673	23008673
Costantini_2008_Tot3MCou-cp_7	Tot3MCou-cp	1	0.054	72.9889	72.9889	72.9889	23008673	23008673
Costantini_2008_Tot3MCou-wp_7	Tot3MCou-wp	1	0.018	72.9889	72.9889	72.9889	23008673	23008673
Costantini_2008_Tot3M-cp_5	Tot3M-cp	1	0.093	72.9889	72.9889	72.9889	23008673	23008673
Costantini_2008_Tot3M-wp_3	Tot3M-wp	1	0.033	72.9889	72.9889	72.9889	23008673	23008673
Costantini_2011_Del3MAc-cp_9	Del3MAc-cp	1	0.173	72.9889	72.9889	72.9889	23008673	23008673
Azuma_2015_Pn_1	Pn	1	0.261	73.0177	68.9658	73.1178	22090702	23127547
Azuma_2015_Cy_2	Cy	2	0.234	53.7624	51.3049	54.2649	10754146	16686831
Azuma_2015_DH_1	DH	2	0.656	53.0972	52.0872	54.0053	11094184	16674240
Azuma_2015_M_2	M	2	0.024	53.7624	51.3049	54.164	10754146	16681939
Azuma_2015_meth/non-meth_anthocyanins_2	Log10_ratio_meth/non-meth_anthocyanins	2	0.131	53.0972	51.0572	54.0053	10646482	16674240
Azuma_2015_Mv_2	Mv	2	0.27	54.4692	53.5611	55.1741	16652702	17269164
Azuma_2015_NM_2	NM	2	0.032	53.7624	51.3049	54.2649	10754146	16686831
Azuma_2015_Pn_2	Pn	2	0.328	53.7624	52.3428	54.2649	11205322	16686831
Azuma_2015_Pt_2	Pt	2	0.144	49.1386	43.3367	50.7642	7027023	10430756
Azuma_2015_TH_1	TH	2	0.604	53.7624	52.3428	54.2649	11205322	16686831
Azuma_2015_tri/di-hydro_anthocyanins_1	Log10_ratio_tri/di-hydro_anthocyanins	2	0.566	53.6957	52.3172	54.2386	11194173	16685554
BayoCahna_2008_Ant_1	Ant	2	0.757	54.869	6.73308	61.5649	143872	18555742
BayoCahna_2010_Ant_2	Ant	2	0.794	50.7431	0	63.1872	9603	18624411
BayoCahna_2011_Ant_3	Ant	2	0.8	50.7431	0.819826	63.1872	24840	18624411
BayoCahna_2012_Ant_4	Ant	2	0.546	57.4825	24.4146	57.4825	3445461	18382945
BayoCahna_2013_Ant_5	Ant	2	0.775	54.162	0	60.0749	9603	18492676
Carreno_2005_BC_1	BC	2	0.652	48.4969	46.8713	49.1005	7935230	8941205
Carreno_2006_BC_2	BC	2	0.53	48.4969	46.8713	49.1005	7935230	8941205
Carreno_2007_BC_4	BC	2	0.68	48.4969	47.9944	48.8985	8244857	8760353
Costantini_2007_3'5'Meth/3'5'OH-cp_2	3'5'Meth/3'5'OH-cp	2	0.195	54.3986	54.3966	54.3986	16693218	16693315
Costantini_2007_Cya3MAc-wp_1	Cya3MAc-wp	2	0.365	54.3986	54.3546	54.4347	16691180	16695061
Costantini_2007_Cya3MCou-cp_1	Cya3MCou-cp	2	0.212	53.6535	53.0266	53.6535	14105146	16657184
Costantini_2007_Cya3MCou-wp_1	Cya3MCou-wp	2	0.495	53.6535	53.153	53.6535	14745781	16657184
Costantini_2007_Cya3M-wp_1	Cya3M-wp	2	0.391	54.4439	54.4078	54.4439	16693761	16695507
Costantini_2007_Del3MAc/Del3M-cp_1	Del3MAc/Del3M-cp	2	0.213	54.0331	53.7282	54.0331	16660805	16675590
Costantini_2007_Del3MAc-cp_1	Del3MAc-cp	2	0.239	54.3986	54.3966	54.3986	16693218	16693315
Costantini_2007_Del3MAc-wp_1	Del3MAc-wp	2	0.386	53.6535	53.153	53.6535	14745781	16657184
Costantini_2007_Del3MCou/Del3M-cp_1	Del3MCou/Del3M-cp	2	0.095	54.3986	54.3986	54.4347	16693315	16695061
Costantini_2007_Del3MCou-cp_2	Del3MCou-cp	2	0.4	54.3986	54.3966	54.3986	16693218	16693315
Costantini_2007_Del3MCou-wp_2	Del3MCou-wp	2	0.527	53.6535	53.153	53.6535	14745781	16657184
Costantini_2007_Del3M-cp_2	Del3M-cp	2	0.169	51.3722	51.3722	51.3722	10783413	10783413
Costantini_2007_Del3M-wp_2	Del3M-wp	2	0.288	53.0263	53.0263	53.5268	14103759	16640329
Costantini_2007_Mal3MAc/Mal3M-cp_1	Mal3MAc/Mal3M-cp	2	0.387	55.1379	52.8999	57.2778	13463194	18009024
Costantini_2007_Mal3MAc-wp_2	Mal3MAc-wp	2	0.662	53.6535	53.153	53.6535	14745781	16657184
Costantini_2007_Mal3MCou-cp_1	Mal3MCou-cp	2	0.338	51.3722	50.9504	51.3722	10597464	10783413
Costantini_2007_Mal3MCou-wp_1	Mal3MCou-wp	2	0.721	53.0263	52.9012	53.0263	13469433	14103759
Costantini_2007_Mal3M-cp_1	Mal3M-cp	2	0.284	51.3722	50.9504	51.3722	10597464	10783413
Costantini_2007_Mal3M-wp_1	Mal3M-wp	2	0.704	53.0263	52.9012	53.0263	13469433	14103759
Costantini_2007_MalDer-cp_2	MalDer-cp	2	0.336	51.3722	50.9504	51.3722	10597464	10783413
Costantini_2007_Meth/non_Meth-cp_2	Meth/non_Meth-cp	2	0.188	54.3986	54.3966	54.3986	16693218	16693315
Costantini_2007_Peo3MAc-wp_1	Peo3MAc-wp	2	0.571	53.6535	53.153	53.6535	14745781	16657184
Costantini_2007_Peo3MCou-wp_1	Peo3MCou-wp	2	0.472	53.0263	52.9012	53.0263	13469433	14103759
Costantini_2007_Peo3M-wp_1	Peo3M-wp	2	0.593	54.4439	54.4439	54.4439	16695507	16695507
Costantini_2007_Pet3MAc/Pet3M-cp_1	Pet3MAc/Pet3M-cp	2	0.356	54.3986	54.3966	54.3986	16693218	16693315
Costantini_2007_Pet3MAc-cp_1	Pet3MAc-cp	2	0.272	54.3986	54.3966	54.3986	16693218	16693315
Costantini_2007_Pet3MAc-wp_1	Pet3MAc-wp	2	0.425	53.6535	53.153	53.6535	14745781	16657184
Costantini_2007_Pet3MCou-cp_2	Pet3MCou-cp	2	0.438	54.3986	54.3966	54.3986	16693218	16693315
Costantini_2007_Pet3MCou-wp_2	Pet3MCou-wp	2	0.593	53.0263	53.0263	53.5268	14103759	16640329
Costantini_2007_Pet3M-cp_2	Pet3M-cp	2	0.204	54.3961	54.3961	54.3981	16693193	16693290
Costantini_2007_Pet3M-wp_2	Pet3M-wp	2	0.369	53.0263	53.0263	53.5268	14103759	16640329
Costantini_2007_PetDer-cp_2	PetDer-cp	2	0.248	54.3986	54.3966	54.3986	16693218	16693315
Costantini_2007_Tot_Anth-cp_2	Tot_Anth-cp	2	0.303	51.3722	50.9504	51.3722	10597464	10783413
Costantini_2007_Tot_Anth-wp_2	Tot_Anth-wp	2	0.678	53.0263	52.9012	53.0263	13469433	14103759
Costantini_2007_Tot3MAc/Tot3M-cp_1	Tot3MAc/Tot3M-cp	2	0.393	55.1379	54.5828	55.1379	16702246	17224591
Costantini_2007_Tot3MAc-cp_2	Tot3MAc-cp	2	0.331	54.3961	54.3961	54.3981	16693193	16693290
Costantini_2007_Tot3MAc-wp_2	Tot3MAc-wp	2	0.596	53.6535	53.153	53.6535	14745781	16657184
Costantini_2007_Tot3MCou-cp_2	Tot3MCou-cp	2	0.374	51.3722	50.9504	51.3722	10597464	10783413
Costantini_2007_Tot3MCou-wp_2	Tot3MCou-wp	2	0.741	53.0263	52.9012	53.0263	13469433	14103759
Costantini_2007_Tot3M-cp_2	Tot3M-cp	2	0.252	51.3722	50.9504	51.3722	10597464	10783413
Costantini_2007_Tot3M-wp_1	Tot3M-wp	2	0.64	53.0263	52.9012	53.0263	13469433	14103759
Costantini_2007_triOH/diOH-cp_2	triOH/diOH-cp	2	0.334	55.1379	55.1379	55.1379	17224591	17224591
Costantini_2008_3'5'Meth/3'5'OH-cp_6	3'5'Meth/3'5'OH-cp	2	0.154	54.0331	53.7282	54.0331	16660805	16675590
Costantini_2008_Cya3MAc-wp_4	Cya3MAc-wp	2	0.295	53.6535	53.153	53.6535	14745781	16657184
Costantini_2008_Cya3MCou-wp_2	Cya3MCou-wp	2	0.401	53.6535	53.153	53.6535	14745781	16657184
Costantini_2008_Cya3M-wp_4	Cya3M-wp	2	0.253	54.4439	54.4078	54.4439	16693761	16695507
Costantini_2008_Del3MAc/Del3M-cp_4	Del3MAc/Del3M-cp	2	0.464	55.1379	55.1379	55.1379	17224591	17224591
Costantini_2008_Del3MAc-cp_4	Del3MAc-cp	2	0.242	54.0331	54.0331	54.3239	16675590	16689692
Costantini_2008_Del3MAc-wp_3	Del3MAc-wp	2	0.407	54.3961	54.1053	54.3961	16679091	16693193
Costantini_2008_Del3MCou/Del3M-cp_6	Del3MCou/Del3M-cp	2	0.249	54.0331	53.7282	54.0331	16660805	16675590
Costantini_2008_Del3MCou-cp_4	Del3MCou-cp	2	0.423	53.6535	53.0266	53.6535	14105146	16657184
Costantini_2008_Del3MCou-wp_5	Del3MCou-wp	2	0.519	53.6535	53.153	53.6535	14745781	16657184
Costantini_2008_Del3M-cp_5	Del3M-cp	2	0.259	54.0331	54.0331	54.3239	16675590	16689692
Costantini_2008_Del3M-wp_5	Del3M-wp	2	0.387	54.0331	54.0331	54.3239	16675590	16689692
Costantini_2008_DelDer-cp_2	DelDer-cp	2	0.261	54.3961	54.3961	54.3981	16693193	16693290
Costantini_2008_Mal3MAc-cp_4	Mal3MAc-cp	2	0.473	54.0331	53.7282	54.0331	16660805	16675590
Costantini_2008_Mal3MAc-wp_4	Mal3MAc-wp	2	0.685	53.6535	53.6535	53.6535	16657184	16657184
Costantini_2008_Mal3MCou/Mal3M-cp_5	Mal3MCou/Mal3M-cp	2	0.098	54.3986	50.6617	54.4347	10338923	16695061
Costantini_2008_Mal3MCou-cp_4	Mal3MCou-cp	2	0.438	54.0331	53.7282	54.0331	16660805	16675590
Costantini_2008_Mal3MCou-wp_4	Mal3MCou-wp	2	0.714	53.6535	53.6535	53.6535	16657184	16657184
Costantini_2008_Mal3M-cp_3	Mal3M-cp	2	0.357	54.0331	53.7282	54.0331	16660805	16675590
Costantini_2008_Mal3M-wp_2	Mal3M-wp	2	0.715	53.6535	53.6535	53.6535	16657184	16657184
Costantini_2008_MalDer-cp_4	MalDer-cp	2	0.422	54.0331	53.7282	54.0331	16660805	16675590
Costantini_2008_Meth/non_Meth-cp_6	Meth/non_Meth-cp	2	0.127	53.6535	53.6535	53.9584	16657184	16671969
Costantini_2008_Peo3MAc/Peo3M-cp_5	Peo3MAc/Peo3M-cp	2	0.301	55.1379	55.1379	55.1379	17224591	17224591
Costantini_2008_Peo3MAc-cp_3	Peo3MAc-cp	2	0.125	53.6535	53.0266	53.6535	14105146	16657184
Costantini_2008_Peo3MAc-wp_5	Peo3MAc-wp	2	0.48	53.6535	53.153	53.6535	14745781	16657184
Costantini_2008_Peo3MCou-wp_5	Peo3MCou-wp	2	0.666	55.1379	54.5828	55.1379	16702246	17224591
Costantini_2008_Peo3M-wp_3	Peo3M-wp	2	0.651	55.1379	55.1379	55.1379	17224591	17224591
Costantini_2008_Pet3MAc/Pet3M-cp_4	Pet3MAc/Pet3M-cp	2	0.188	56.0877	55.3351	57.0977	17467571	17896753
Costantini_2008_Pet3MAc-cp_3	Pet3MAc-cp	2	0.326	54.0331	53.7282	54.0331	16660805	16675590
Costantini_2008_Pet3MAc-wp_3	Pet3MAc-wp	2	0.445	54.0331	54.0331	54.3239	16675590	16689692
Costantini_2008_Pet3MCou-cp_5	Pet3MCou-cp	2	0.484	54.0331	53.7282	54.0331	16660805	16675590
Costantini_2008_Pet3MCou-wp_4	Pet3MCou-wp	2	0.604	53.6535	53.153	53.6535	14745781	16657184
Costantini_2008_Pet3M-cp_5	Pet3M-cp	2	0.295	54.0331	53.7282	54.0331	16660805	16675590
Costantini_2008_Pet3M-wp_5	Pet3M-wp	2	0.47	53.6535	53.153	53.6535	14745781	16657184
Costantini_2008_PetDer-cp_6	PetDer-cp	2	0.32	54.0331	53.7282	54.0331	16660805	16675590
Costantini_2008_Tot_Anth-cp_7	Tot_Anth-cp	2	0.421	54.0343	50.3317	57.737	10043494	18393716
Costantini_2008_Tot_Anth-wp_5	Tot_Anth-wp	2	0.683	53.6535	53.6535	53.6535	16657184	16657184
Costantini_2008_Tot3MAc/Tot3M-cp_2	Tot3MAc/Tot3M-cp	2	0.251	55.1379	54.5828	55.1379	16702246	17224591
Costantini_2008_Tot3MAc-cp_5	Tot3MAc-cp	2	0.483	54.0331	53.7282	54.0331	16660805	16675590
Costantini_2008_Tot3MAc-wp_4	Tot3MAc-wp	2	0.641	53.6535	53.153	53.6535	14745781	16657184
Costantini_2008_Tot3MCou-cp_8	Tot3MCou-cp	2	0.514	53.6535	53.0266	53.6535	14105146	16657184
Costantini_2008_Tot3MCou-wp_8	Tot3MCou-wp	2	0.676	53.6535	53.6535	53.6535	16657184	16657184
Costantini_2008_Tot3M-cp_6	Tot3M-cp	2	0.344	54.0331	53.7282	54.0331	16660805	16675590
Costantini_2008_Tot3M-wp_4	Tot3M-wp	2	0.637	53.6535	53.153	53.6535	14745781	16657184
Costantini_2008_triOH/diOH-cp_5	triOH/diOH-cp	2	0.096	54.3986	54.3966	54.3986	16693218	16693315
Costantini_2009_3'5'Meth/3'5'OH-cp_11	3'5'Meth/3'5'OH-cp	2	0.069	54.3961	54.3961	54.3981	16693193	16693290
Costantini_2009_Cya3MAc-wp_7	Cya3MAc-wp	2	0.414	53.6535	53.153	53.6535	14745781	16657184
Costantini_2009_Cya3MCou-wp_3	Cya3MCou-wp	2	0.537	55.1379	55.1379	55.1379	17224591	17224591
Costantini_2009_Cya3M-wp_7	Cya3M-wp	2	0.197	53.6535	53.153	53.6535	14745781	16657184
Costantini_2009_Del3MAc/Del3M-cp_8	Del3MAc/Del3M-cp	2	0.317	55.1379	55.1379	55.1379	17224591	17224591
Costantini_2009_Del3MAc-cp_7	Del3MAc-cp	2	0.244	56.0877	55.3351	57.0977	17467571	17896753
Costantini_2009_Del3MAc-wp_6	Del3MAc-wp	2	0.335	55.1379	55.1379	55.1479	17224591	17236914
Costantini_2009_Del3MCou/Del3M-cp_11	Del3MCou/Del3M-cp	2	0.378	55.1379	55.1379	55.1379	17224591	17224591
Costantini_2009_Del3MCou-cp_6	Del3MCou-cp	2	0.298	55.1503	55.1503	56.9279	17239936	17868708
Costantini_2009_Del3MCou-wp_7	Del3MCou-wp	2	0.371	55.1379	54.5828	55.1379	16702246	17224591
Costantini_2009_Del3M-cp_8	Del3M-cp	2	0.199	55.1503	55.1503	55.9029	17239936	17699435
Costantini_2009_Del3M-wp_8	Del3M-wp	2	0.314	53.6535	53.153	53.6535	14745781	16657184
Costantini_2009_DelDer-cp_5	DelDer-cp	2	0.229	55.1503	55.1503	55.9029	17239936	17699435
Costantini_2009_Mal3MAc/Mal3M-cp_7	Mal3MAc/Mal3M-cp	2	0.365	55.1503	55.1403	55.1503	17227614	17239936
Costantini_2009_Mal3MAc-cp_7	Mal3MAc-cp	2	0.441	57.1162	55.3386	57.1162	17471949	17899807
Costantini_2009_Mal3MAc-wp_8	Mal3MAc-wp	2	0.627	55.1379	54.5828	55.1379	16702246	17224591
Costantini_2009_Mal3MCou/Mal3M-cp_10	Mal3MCou/Mal3M-cp	2	0.379	55.1379	55.1379	55.1479	17224591	17236914
Costantini_2009_Mal3MCou-cp_6	Mal3MCou-cp	2	0.381	57.1162	55.3386	57.1162	17471949	17899807
Costantini_2009_Mal3MCou-wp_6	Mal3MCou-wp	2	0.616	54.3961	54.1053	54.3961	16679091	16693193
Costantini_2009_Mal3M-cp_4	Mal3M-cp	2	0.306	56.0877	55.3351	57.0977	17467571	17896753
Costantini_2009_Mal3M-wp_4	Mal3M-wp	2	0.627	53.6535	53.6535	53.6535	16657184	16657184
Costantini_2009_MalDer-cp_9	MalDer-cp	2	0.375	57.1162	55.3386	57.1162	17471949	17899807
Costantini_2009_Meth/non_Meth-cp_11	Meth/non_Meth-cp	2	0.076	54.3986	54.3966	54.3986	16693218	16693315
Costantini_2009_Peo3MAc/Peo3M-cp_8	Peo3MAc/Peo3M-cp	2	0.317	55.1503	55.1403	55.1503	17227614	17239936
Costantini_2009_Peo3MAc-wp_8	Peo3MAc-wp	2	0.476	53.6535	53.153	53.6535	14745781	16657184
Costantini_2009_Peo3MCou-wp_9	Peo3MCou-wp	2	0.491	53.6535	50.4787	56.8283	10175120	17852262
Costantini_2009_Peo3M-wp_6	Peo3M-wp	2	0.557	55.1379	54.5828	55.1379	16702246	17224591
Costantini_2009_Pet3MAc/Pet3M-cp_5	Pet3MAc/Pet3M-cp	2	0.549	55.1503	55.1503	55.1503	17239936	17239936
Costantini_2009_Pet3MAc-wp_6	Pet3MAc-wp	2	0.355	55.1379	54.5828	55.1379	16702246	17224591
Costantini_2009_Pet3MCou/Pet3M-cp_6	Pet3MCou/Pet3M-cp	2	0.147	54.3986	54.3986	54.4347	16693315	16695061
Costantini_2009_Pet3MCou-cp_7	Pet3MCou-cp	2	0.358	55.1503	55.1503	56.9279	17239936	17868708
Costantini_2009_Pet3MCou-wp_6	Pet3MCou-wp	2	0.482	55.1379	55.1379	55.1379	17224591	17224591
Costantini_2009_Pet3M-cp_8	Pet3M-cp	2	0.244	55.1379	54.5828	55.1379	16702246	17224591
Costantini_2009_Pet3M-wp_8	Pet3M-wp	2	0.399	53.6535	53.153	53.6535	14745781	16657184
Costantini_2009_PetDer-cp_10	PetDer-cp	2	0.276	55.1379	54.5828	55.1379	16702246	17224591
Costantini_2009_Tot_Anth-cp_11	Tot_Anth-cp	2	0.346	55.1503	55.1503	56.9279	17239936	17868708
Costantini_2009_Tot_Anth-wp_9	Tot_Anth-wp	2	0.616	53.6535	53.6535	53.6535	16657184	16657184
Costantini_2009_Tot3MAc/Tot3M-cp_5	Tot3MAc/Tot3M-cp	2	0.373	55.1503	55.1403	55.1503	17227614	17239936
Costantini_2009_Tot3MAc-cp_10	Tot3MAc-cp	2	0.438	55.1503	55.1503	56.9279	17239936	17868708
Costantini_2009_Tot3MAc-wp_6	Tot3MAc-wp	2	0.59	55.1379	55.1379	55.1379	17224591	17224591
Costantini_2009_Tot3MCou/Tot3M-cp_9	Tot3MCou/Tot3M-cp	2	0.326	55.1379	55.1379	55.1479	17224591	17236914
Costantini_2009_Tot3MCou-cp_13	Tot3MCou-cp	2	0.379	55.1503	55.1503	56.9279	17239936	17868708
Costantini_2009_Tot3MCou-wp_12	Tot3MCou-wp	2	0.633	53.6535	53.6535	53.6535	16657184	16657184
Costantini_2009_Tot3M-cp_9	Tot3M-cp	2	0.281	55.1503	55.1503	56.9279	17239936	17868708
Costantini_2009_Tot3M-wp_6	Tot3M-wp	2	0.568	53.6535	53.153	53.6535	14745781	16657184
Costantini_2009_triOH/diOH-cp_9	triOH/diOH-cp	2	0.331	55.1379	55.1379	55.1379	17224591	17224591
Costantini_2011_3'5'Meth/3'5'OH-cp_16	3'5'Meth/3'5'OH-cp	2	0.22	55.1379	55.1379	56.9258	17224591	17868360
Costantini_2011_Cya3MAc-wp_9	Cya3MAc-wp	2	0.199	52.3915	51.5424	54.0192	10857399	16674914
Costantini_2011_Cya3MCou-wp_4	Cya3MCou-wp	2	0.657	53.0263	52.9012	53.0263	13469433	14103759
Costantini_2011_Cya3M-wp_8	Cya3M-wp	2	0.405	54.3961	54.1053	54.3961	16679091	16693193
Costantini_2011_Del3MAc/Del3M-cp_11	Del3MAc/Del3M-cp	2	0.338	51.3722	50.9504	51.3722	10597464	10783413
Costantini_2011_Del3MAc-cp_10	Del3MAc-cp	2	0.508	49.0953	49.0953	52.2775	8936527	11176924
Costantini_2011_Del3MAc-wp_8	Del3MAc-wp	2	0.443	52.8699	52.4854	52.8699	11362238	13310822
Costantini_2011_Del3MCou/Del3M-cp_14	Del3MCou/Del3M-cp	2	0.329	49.6381	49.6381	49.6651	9422553	9446733
Costantini_2011_Del3MCou-cp_8	Del3MCou-cp	2	0.285	51.3722	51.3722	51.3722	10783413	10783413
Costantini_2011_Del3MCou-wp_10	Del3MCou-wp	2	0.501	52.8699	52.4431	52.8699	11248892	13310822
Costantini_2011_Del3M-wp_10	Del3M-wp	2	0.463	54.3961	54.1053	54.3961	16679091	16693193
Costantini_2011_Mal3MAc-cp_8	Mal3MAc-cp	2	0.47	51.3722	51.3722	51.3722	10783413	10783413
Costantini_2011_Mal3MAc-wp_9	Mal3MAc-wp	2	0.753	54.3961	54.3961	54.3981	16693193	16693290
Costantini_2011_Mal3MCou-cp_7	Mal3MCou-cp	2	0.638	55.1379	55.1379	55.1379	17224591	17224591
Costantini_2011_Mal3MCou-wp_7	Mal3MCou-wp	2	0.821	53.0263	52.9012	53.0263	13469433	14103759
Costantini_2011_Mal3M-wp_5	Mal3M-wp	2	0.721	54.3986	54.3966	54.3986	16693218	16693315
Costantini_2011_MalDer-cp_10	MalDer-cp	2	0.327	51.3722	51.3722	51.3722	10783413	10783413
Costantini_2011_Meth/non_Meth-cp_16	Meth/non_Meth-cp	2	0.12	55.1379	55.1379	55.9006	17224591	17699055
Costantini_2011_Peo3MAc-wp_12	Peo3MAc-wp	2	0.626	54.3986	54.3966	54.3986	16693218	16693315
Costantini_2011_Peo3MCou-wp_13	Peo3MCou-wp	2	0.623	53.0263	53.0263	53.5268	14103759	16640329
Costantini_2011_Peo3M-wp_9	Peo3M-wp	2	0.574	54.3986	54.3966	54.3986	16693218	16693315
Costantini_2011_Pet3MAc/Pet3M-cp_8	Pet3MAc/Pet3M-cp	2	0.698	55.1379	55.1379	55.1379	17224591	17224591
Costantini_2011_Pet3MAc-cp_8	Pet3MAc-cp	2	0.271	51.3722	49.1092	52.1908	8948987	11139228
Costantini_2011_Pet3MAc-wp_8	Pet3MAc-wp	2	0.497	54.3961	54.1053	54.3961	16679091	16693193
Costantini_2011_Pet3MCou/Pet3M-cp_11	Pet3MCou/Pet3M-cp	2	0.192	51.3722	50.9504	51.3722	10597464	10783413
Costantini_2011_Pet3MCou-wp_8	Pet3MCou-wp	2	0.591	54.4439	54.4078	54.4439	16693761	16695507
Costantini_2011_Pet3M-wp_9	Pet3M-wp	2	0.548	54.3961	54.1053	54.3961	16679091	16693193
Costantini_2011_PetDer-cp_14	PetDer-cp	2	0.228	52.3915	52.3915	52.776	11226470	12834789
Costantini_2011_Tot_Anth-cp_13	Tot_Anth-cp	2	0.313	51.3722	51.3722	51.3722	10783413	10783413
Costantini_2011_Tot_Anth-wp_10	Tot_Anth-wp	2	0.758	54.3961	54.1053	54.3961	16679091	16693193
Costantini_2011_Tot3MAc/Tot3M-cp_7	Tot3MAc/Tot3M-cp	2	0.578	55.1379	55.1379	55.1379	17224591	17224591
Costantini_2011_Tot3MAc-cp_14	Tot3MAc-cp	2	0.385	51.3722	51.3722	51.3722	10783413	10783413
Costantini_2011_Tot3MAc-wp_7	Tot3MAc-wp	2	0.723	54.3986	54.3966	54.3986	16693218	16693315
Costantini_2011_Tot3MCou/Tot3M-cp_12	Tot3MCou/Tot3M-cp	2	0.236	50.7699	50.0183	50.7699	9762947	10435830
Costantini_2011_Tot3MCou-cp_14	Tot3MCou-cp	2	0.412	51.3722	51.3722	51.3722	10783413	10783413
Costantini_2011_Tot3MCou-wp_13	Tot3MCou-wp	2	0.893	54.4439	54.4439	54.4439	16695507	16695507
Costantini_2011_Tot3M-wp_7	Tot3M-wp	2	0.709	54.3986	54.3966	54.3986	16693218	16693315
Guo_2011_sesu_2	sesu	2	0.193	49.3422	49.0022	49.6822	8853179	9461989
Azuma_2015_Pn_3	Pn	3	0.063	51.217	48.021	55.0538	7224599	10574859
Guo_2011_sesu_3	sesu	3	0.585	37.0986	36.0586	38.1386	3215383	3522473
Guo_2012_sesu_16	sesu	3	0.758	33.1392	31.7892	34.4892	1759982	2449576
Costantini_2007_3'5'Meth/3'5'OH-cp_3	3'5'Meth/3'5'OH-cp	4	0.155	71.6253	70.6153	72.6353	22792037	23238372
Costantini_2007_Cya3MAc-cp_1	Cya3MAc-cp	4	0.2	73.663	70.573	73.737	22782699	23518894
Costantini_2007_Cya3MAc-wp_2	Cya3MAc-wp	4	0.091	73.663	70.573	73.692	22782699	23515130
Costantini_2007_Cya3M-cp_1	Cya3M-cp	4	0.187	73.663	70.573	73.737	22782699	23518894
Costantini_2007_Cya3M-wp_2	Cya3M-wp	4	0.064	72.6363	68.6931	73.6463	22367308	23511310
Costantini_2007_CyaDer-cp_1	CyaDer-cp	4	0.184	73.663	71.623	73.737	23014696	23518894
Costantini_2007_Del3MAc/Del3M-cp_2	Del3MAc/Del3M-cp	4	0.144	62.8346	59.1908	65.9246	19007977	21550860
Costantini_2007_Del3MAc-cp_2	Del3MAc-cp	4	0.129	73.663	72.653	73.663	23242281	23512706
Costantini_2007_Del3MCou/Del3M-cp_2	Del3MCou/Del3M-cp	4	0.105	62.8346	59.1908	65.9246	19007977	21550860
Costantini_2007_Del3M-cp_3	Del3M-cp	4	0.174	71.6253	68.748	73.6653	22379440	23512899
Costantini_2007_Del3M-wp_3	Del3M-wp	4	0.091	72.6363	68.6931	73.6463	22367308	23511310
Costantini_2007_Mal3MAc/Mal3M-cp_2	Mal3MAc/Mal3M-cp	4	0.146	55.9431	53.0351	56.2048	16923588	18069640
Costantini_2007_Meth/non_Meth-cp_3	Meth/non_Meth-cp	4	0.148	71.6253	70.6153	72.6353	22792037	23238372
Costantini_2007_Peo3MAc-wp_2	Peo3MAc-wp	4	0.062	75.5828	74.9843	76.5928	23687104	24323454
Costantini_2007_Peo3M-cp_1	Peo3M-cp	4	0.214	73.663	66.3788	80.9472	21855756	24420967
Costantini_2007_Pet3MAc/Pet3M-cp_2	Pet3MAc/Pet3M-cp	4	0.126	58.0655	56.0255	59.1806	17999838	19006276
Costantini_2007_Pet3MCou/Pet3M-cp_2	Pet3MCou/Pet3M-cp	4	0.093	58.0655	41.3039	74.827	6499915	23648270
Costantini_2007_Pet3M-cp_3	Pet3M-cp	4	0.135	72.6363	68.6931	73.6463	22367308	23511310
Costantini_2007_Pet3M-wp_3	Pet3M-wp	4	0.069	72.6363	70.5963	73.6463	22787835	23511310
Costantini_2007_PetDer-cp_3	PetDer-cp	4	0.104	73.663	72.653	73.737	23242281	23518894
Costantini_2007_Tot_Anth-cp_3	Tot_Anth-cp	4	0.103	73.7364	58.6022	88.8706	18909794	24598407
Costantini_2007_Tot_Anth-cp_4	Tot_Anth-cp	4	0.103	73.663	70.573	73.737	22782699	23518894
Costantini_2007_Tot3MCou/Tot3MAc-cp_1	Tot3MCou/Tot3MAc-cp	4	0.129	60.3719	59.3619	66.196	19027998	21733083
Costantini_2007_Tot3M-cp_3	Tot3M-cp	4	0.131	73.7364	73.7364	74.3785	23518842	23572495
Costantini_2008_3'5'Meth/3'5'OH-cp_7	3'5'Meth/3'5'OH-cp	4	0.06	72.6363	70.5963	73.7218	22787835	23517622
Costantini_2008_Cya3MAc-cp_2	Cya3MAc-cp	4	0.137	73.663	71.623	73.663	23014696	23512706
Costantini_2008_Cya3MAc-wp_5	Cya3MAc-wp	4	0.07	69.8549	68.8449	73.7981	22400852	23523995
Costantini_2008_Cya3M-cp_3	Cya3M-cp	4	0.123	75.5828	74.9843	76.5928	23687104	24323454
Costantini_2008_Cya3M-wp_5	Cya3M-wp	4	0.069	73.663	68.634	73.663	22354260	23512706
Costantini_2008_CyaDer-cp_3	CyaDer-cp	4	0.112	76.5926	74.9722	76.5926	23684117	24323450
Costantini_2008_Del3MAc/Del3M-cp_5	Del3MAc/Del3M-cp	4	0.177	60.3719	59.3619	65.096	19027998	20994579
Costantini_2008_Del3MAc-cp_5	Del3MAc-cp	4	0.142	74.3739	74.3739	76.6401	23572116	24324513
Costantini_2008_Del3MAc-wp_4	Del3MAc-wp	4	0.074	68.5576	66.5177	69.8807	21949009	22629724
Costantini_2008_Del3MCou/Del3M-cp_7	Del3MCou/Del3M-cp	4	0.109	62.8346	60.7946	66.6338	19481264	22027005
Costantini_2008_Del3M-cp_6	Del3M-cp	4	0.114	71.6253	68.748	73.6653	22379440	23512899
Costantini_2008_Del3M-wp_6	Del3M-wp	4	0.052	72.6363	68.6931	73.6463	22367308	23511310
Costantini_2008_DelDer-cp_3	DelDer-cp	4	0.078	68.5576	66.5177	69.8807	21949009	22629724
Costantini_2008_Mal3MAc/Mal3M-cp_4	Mal3MAc/Mal3M-cp	4	0.112	58.0655	54.6982	59.3834	17823025	19030009
Costantini_2008_Meth/non_Meth-cp_7	Meth/non_Meth-cp	4	0.06	71.6253	70.6153	73.7423	22792037	23519334
Costantini_2008_Peo3MAc-cp_1	Peo3MAc-cp	4	0.116	75.5828	74.9843	76.5928	23687104	24323454
Costantini_2008_Peo3MAc-cp_4	Peo3MAc-cp	4	0.12	76.5926	75.5826	76.5926	23834855	24323450
Costantini_2008_Peo3MAc-wp_6	Peo3MAc-wp	4	0.05	71.6253	68.748	73.6653	22379440	23512899
Costantini_2008_Pet3MAc-cp_4	Pet3MAc-cp	4	0.139	74.3739	74.3739	74.9998	23572116	23690938
Costantini_2008_Pet3MAc-wp_4	Pet3MAc-wp	4	0.072	68.5576	66.5177	69.8807	21949009	22629724
Costantini_2008_Pet3M-cp_6	Pet3M-cp	4	0.104	71.6253	70.6153	73.7423	22792037	23519334
Costantini_2008_Pet3M-wp_6	Pet3M-wp	4	0.043	73.7364	70.568	73.7364	22781580	23518842
Costantini_2008_PetDer-cp_7	PetDer-cp	4	0.071	69.8549	67.4957	73.8777	22275080	23530653
Costantini_2008_Tot_Anth-cp_8	Tot_Anth-cp	4	0.079	69.8549	56.6851	77.0342	18256668	24333338
Costantini_2008_Tot3MAc-cp_6	Tot3MAc-cp	4	0.119	69.8549	68.8449	72.7322	22400852	23259784
Costantini_2008_Tot3MCou/Tot3MAc-cp_6	Tot3MCou/Tot3MAc-cp	4	0.12	58.0655	51.6066	62.0323	15643147	19921050
Costantini_2008_Tot3MCou/Tot3MAc-cp_7	Tot3MCou/Tot3MAc-cp	4	0.145	47.5417	29.2714	50.2419	4000873	14259500
Costantini_2008_Tot3M-cp_7	Tot3M-cp	4	0.079	74.3739	74.3739	74.9998	23572116	23690938
Costantini_2009_3'5'Meth/3'5'OH-cp_12	3'5'Meth/3'5'OH-cp	4	0.064	65.8857	61.7259	68.6217	19822045	22351544
Costantini_2009_Cya3MAc-wp_8	Cya3MAc-wp	4	0.052	63.8404	60.7504	68.7227	19407313	22373854
Costantini_2009_CyaDer-cp_5	CyaDer-cp	4	0.134	63.8404	60.7504	68.7227	19407313	22373854
Costantini_2009_Del3MAc/Del3M-cp_9	Del3MAc/Del3M-cp	4	0.108	58.0655	58.0655	58.1686	18820274	18837471
Costantini_2009_Del3MAc-cp_8	Del3MAc-cp	4	0.1	59.1692	59.1692	73.2007	19004361	23363308
Costantini_2009_Del3MAc-wp_7	Del3MAc-wp	4	0.06	59.3698	59.3698	66.3137	19028736	21812091
Costantini_2009_Del3M-cp_9	Del3M-cp	4	0.089	63.8404	60.7504	67.6396	19407313	22284266
Costantini_2009_Del3M-wp_9	Del3M-wp	4	0.055	63.8404	60.7504	67.6396	19407313	22284266
Costantini_2009_DelDer-cp_6	DelDer-cp	4	0.087	63.8404	60.7504	67.6396	19407313	22284266
Costantini_2009_Meth/non_Meth-cp_12	Meth/non_Meth-cp	4	0.052	65.8857	65.8857	66.5552	21524785	21974188
Costantini_2009_Peo3M-cp_5	Peo3M-cp	4	0.12	67.5389	67.5389	67.5389	22277837	22277837
Costantini_2009_Pet3MAc/Pet3M-cp_6	Pet3MAc/Pet3M-cp	4	0.172	58.0655	57.0555	59.1806	18400894	19006276
Costantini_2009_Pet3MAc-cp_6	Pet3MAc-cp	4	0.103	58.0655	58.0655	60.4194	18820274	19127044
Costantini_2009_Pet3MAc-wp_7	Pet3MAc-wp	4	0.058	59.3698	59.3698	66.3137	19028736	21812091
Costantini_2009_Pet3MCou/Pet3M-cp_7	Pet3MCou/Pet3M-cp	4	0.122	68.5576	64.7584	72.831	20767997	23281611
Costantini_2009_PetDer-cp_11	PetDer-cp	4	0.062	59.1692	59.1692	59.1692	19004361	19004361
Costantini_2009_Tot3MAc-cp_11	Tot3MAc-cp	4	0.065	62.8346	60.7946	66.6338	19481264	22027005
Costantini_2009_Tot3MCou/Tot3MAc-cp_10	Tot3MCou/Tot3MAc-cp	4	0.105	60.3719	58.018	61.915	18812356	19883150
Costantini_2009_Tot3MCou/Tot3MAc-cp_11	Tot3MCou/Tot3MAc-cp	4	0.171	32.7871	22.9815	41.6438	2527281	6539718
Guo_2011_sesu_4	sesu	4	0.584	74.8455	73.8055	75.8855	23524615	23909640
Guo_2012_sesu_17	sesu	4	0.63	75.8455	74.7255	76.9655	23623197	24331800
Costantini_2008_Del3MAc/Del3M-cp_6	Del3MAc/Del3M-cp	5	0.076	16.2831	12.4205	21.2715	811086	1362182
Costantini_2009_Del3MAc/Del3M-cp_10	Del3MAc/Del3M-cp	5	0.081	24.954	18.5948	41.0367	1195525	9520191
Azuma_2015_DH_2	DH	6	0.093	60.1516	56.0997	64.4195	13250994	19354488
Azuma_2015_Pn_4	Pn	6	0.071	66.6505	56.6088	78.8508	13634324	21942857
Azuma_2015_TH_2	TH	6	0.045	63.8182	52.1029	74.8116	9596154	21566642
Azuma_2015_tri/di-hydro_anthocyanins_2	Log10_ratio_tri/di-hydro_anthocyanins	6	0.085	60.1216	56.5527	64.3354	13592047	19333968
Costantini_2007_3'Meth/3'OH-cp_2	3'Meth/3'OH-cp	6	0.249	72.269	70.1749	78.8457	20635965	21942378
Costantini_2007_Mal3MAc/Mal3M-cp_3	Mal3MAc/Mal3M-cp	6	0.184	69.6594	68.9545	72.2934	20309203	21203181
Costantini_2007_triOH/diOH-cp_3	triOH/diOH-cp	6	0.145	69.6594	69.6594	69.6594	20497942	20497942
Costantini_2008_3'Meth/3'OH-cp_4	3'Meth/3'OH-cp	6	0.186	72.269	70.7445	76.6387	20788460	21736819
Costantini_2008_Mal3MAc/Mal3M-cp_5	Mal3MAc/Mal3M-cp	6	0.136	69.6594	69.6594	72.5526	20497942	21272590
Costantini_2008_Mal3MAc/Mal3M-cp_6	Mal3MAc/Mal3M-cp	6	0.132	64.341	62.1427	72.8406	18660907	21349702
Costantini_2008_Peo3M-cp_3	Peo3M-cp	6	0.622	78.4605	71.8838	78.4605	21093532	21906502
Costantini_2008_triOH/diOH-cp_6	triOH/diOH-cp	6	0.568	78.4605	73.2109	78.4605	21417555	21906502
Costantini_2009_triOH/diOH-cp_10	triOH/diOH-cp	6	0.139	72.216	70.176	72.268	20636251	21196394
Costantini_2011_Peo3M-cp_6	Peo3M-cp	6	0.416	72.269	72.269	77.7323	21196665	21838677
Azuma_2015_DH_3	DH	7	0.068	11.6906	9.85823	11.6906	1402768	1560650
Azuma_2015_meth/non-meth_anthocyanins_3	Log10_ratio_meth/non-meth_anthocyanins	7	0.045	11.6906	9.85823	11.6906	1402768	1560650
Azuma_2015_Mv_3	Mv	7	0.08	11.6906	9.85823	11.6906	1402768	1560650
Azuma_2015_TH_3	TH	7	0.114	11.6906	6.66058	11.6906	945002	1560650
Azuma_2015_tri/di-hydro_anthocyanins_3	Log10_ratio_tri/di-hydro_anthocyanins	7	0.089	10.3521	6.4078	11.3621	905769	1532341
Costantini_2007_Del3MAc/Del3M-cp_3	Del3MAc/Del3M-cp	7	0.089	35.7842	35.7842	35.7842	16821511	16821511
Costantini_2007_Pet3MAc/Pet3M-cp_3	Pet3MAc/Pet3M-cp	7	0.075	32.6052	32.5902	34.0989	14585520	16136565
Costantini_2008_Del3MAc/Del3M-cp_7	Del3MAc/Del3M-cp	7	0.044	29.6611	0	65.0889	7967	26656493
Costantini_2008_Tot3MAc-cp_7	Tot3MAc-cp	7	0.064	22.5091	0	46.8657	7967	21447544
Costantini_2009_Pet3MAc/Pet3M-cp_7	Pet3MAc/Pet3M-cp	7	0.097	43.0083	42.9323	47.4431	19079337	21523552
Costantini_2009_Tot3MAc-cp_12	Tot3MAc-cp	7	0.056	29.6611	29.6611	30.2101	8677825	8765767
Costantini_2011_Del3MAc/Del3M-cp_12	Del3MAc/Del3M-cp	7	0.207	33.9866	31.1241	36.8544	9677181	17356757
Costantini_2011_Pet3MAc/Pet3M-cp_9	Pet3MAc/Pet3M-cp	7	0.133	24.6054	22.5654	27.6953	4600892	7390569
Guo_2012_sesu_18	sesu	7	0.522	23.075	22.145	24.005	4593981	4991129
Ban_2008_Ca_5	Ca	8	0.32	54.6539	46.7083	59.7936	13582028	16396881
Ban_2009_Ca_6	Ca	8	0.174	54.6539	49.9517	62.1423	14138250	16892623
Ban_2010_Ca_7	Ca	8	0.222	52.6202	38.9464	61.3735	10580528	16644999
Ban_2010_Ca_8	Ca	8	0.183	54.6539	51.3516	63.1754	14362322	17413112
Guo_2012_sesu_19	sesu	9	0.621	28.6	27.5	29.7	28013	29360
Costantini_2007_3'5'Meth/3'5'OH-cp_4	3'5'Meth/3'5'OH-cp	10	0.071	84.5014	80.9292	85.5114	4851426	5598822
Costantini_2007_Cya3MCou/Cya3M-cp_1	Cya3MCou/Cya3M-cp	10	0.186	89.431	87.791	90.441	6091783	7395448
Costantini_2007_Del3MCou/Del3M-cp_3	Del3MCou/Del3M-cp	10	0.203	84.5014	79.8503	86.5413	4823092	5869871
Costantini_2007_Mal3MCou/Mal3M-cp_2	Mal3MCou/Mal3M-cp	10	0.17	89.1171	88.1071	90.7572	6114466	7536400
Costantini_2007_Meth/non_Meth-cp_4	Meth/non_Meth-cp	10	0.076	84.5014	79.8503	85.5114	4823092	5598822
Costantini_2007_Pet3MCou/Pet3M-cp_3	Pet3MCou/Pet3M-cp	10	0.164	84.5014	79.8503	85.5114	4823092	5598822
Costantini_2007_Tot3MCou/Tot3MAc-cp_2	Tot3MCou/Tot3MAc-cp	10	0.146	91.4134	88.3235	93.9371	6129988	9108230
Costantini_2007_Tot3MCou/Tot3M-cp_2	Tot3MCou/Tot3M-cp	10	0.178	89.1171	88.1071	90.7572	6114466	7536400
Costantini_2008_3'5'Meth/3'5'OH-cp_9	3'5'Meth/3'5'OH-cp	10	0.056	93.9234	67.0877	96.4428	1495731	10143323
Costantini_2008_Del3MCou/Del3M-cp_8	Del3MCou/Del3M-cp	10	0.079	89.431	88.8133	90.441	6165128	7395448
Costantini_2008_Mal3MCou/Mal3M-cp_7	Mal3MCou/Mal3M-cp	10	0.12	89.431	88.8133	90.441	6165128	7395448
Costantini_2008_Meth/non_Meth-cp_9	Meth/non_Meth-cp	10	0.052	93.9234	67.0877	93.9234	1495731	9098723
Costantini_2008_Tot3MCou/Tot3MAc-cp_8	Tot3MCou/Tot3MAc-cp	10	0.125	89.9953	88.2664	102.871	6125889	13045154
Costantini_2008_Tot3MCou/Tot3M-cp_6	Tot3MCou/Tot3M-cp	10	0.117	89.431	88.8133	90.441	6165128	7395448
Costantini_2009_3'5'Meth/3'5'OH-cp_14	3'5'Meth/3'5'OH-cp	10	0.072	94.1619	91.8759	97.0973	8035168	10178475
Costantini_2009_Cya3MCou/Cya3M-cp_4	Cya3MCou/Cya3M-cp	10	0.019	91.4134	87.1607	94.9963	6046560	9877104
Costantini_2009_Del3MCou/Del3M-cp_12	Del3MCou/Del3M-cp	10	0.147	90.9348	87.7536	92.9748	6089100	8597832
Costantini_2009_Mal3MCou/Mal3M-cp_11	Mal3MCou/Mal3M-cp	10	0.123	89.431	87.791	90.441	6091783	7395448
Costantini_2009_Meth/non_Meth-cp_14	Meth/non_Meth-cp	10	0.055	94.1619	88.1388	97.0973	6116737	10178475
Costantini_2009_Peo3MAc/Peo3M-cp_10	Peo3MAc/Peo3M-cp	10	0.051	89.431	85.3381	90.5288	5553234	7434590
Costantini_2009_Peo3MAc/Peo3M-cp_4	Peo3MAc/Peo3M-cp	10	0	89.431	79.8888	92.6122	4824102	8409964
Costantini_2009_Peo3MCou/Peo3M-cp_4	Peo3MCou/Peo3M-cp	10	0.118	89.9953	88.8975	94.1551	6171168	9259712
Costantini_2009_Pet3MCou/Pet3M-cp_8	Pet3MCou/Pet3M-cp	10	0.164	91.4134	86.4929	93.9371	5857113	9108230
Costantini_2009_Tot3MCou/Tot3MAc-cp_12	Tot3MCou/Tot3MAc-cp	10	0.123	92.1183	88.5355	95.2082	6145196	10035931
Costantini_2009_Tot3MCou/Tot3M-cp_10	Tot3MCou/Tot3M-cp	10	0.11	89.431	88.8133	90.441	6165128	7395448
Costantini_2011_Mal3MCou/Mal3M-cp_13	Mal3MCou/Mal3M-cp	10	0.227	102.104	102.017	102.106	11230881	11300718
Costantini_2011_Peo3MCou/Peo3M-cp_6	Peo3MCou/Peo3M-cp	10	0.207	89.431	88.8133	91.5605	6165128	7894566
Costantini_2011_Tot3MCou/Tot3MAc-cp_14	Tot3MCou/Tot3MAc-cp	10	0.308	92.1183	88.5355	95.2082	6145196	10035931
Costantini_2011_Tot3MCou/Tot3M-cp_13	Tot3MCou/Tot3M-cp	10	0.217	102.104	99.428	103.116	10390123	13821594
Guo_2012_sesu_21	sesu	10	0.65	78.3544	77.1944	79.5144	4273533	4814271
Guo_2012_sesu_22	sesu	10	0.642	84.5397	83.3997	85.6797	4914114	5643125
Costantini_2007_Del3MAc-cp_3	Del3MAc-cp	11	0.498	17.4581	13.2983	21.6179	2533671	5815961
Costantini_2007_Mal3MCou/Mal3M-cp_3	Mal3MCou/Mal3M-cp	11	0.122	19.6915	8.69813	27.1799	1530196	7025015
Costantini_2007_Tot3MCou/Tot3MAc-cp_3	Tot3MCou/Tot3MAc-cp	11	0.11	17.4581	6.66918	27.2638	1417268	7042614
Costantini_2008_Mal3MCou/Mal3M-cp_8	Mal3MCou/Mal3M-cp	11	0.137	16.0132	7.57375	28.2136	1467615	7242016
Costantini_2011_Del3MAc-cp_11	Del3MAc-cp	11	0.507	16.7312	8.09387	26.5368	1496563	6889995
Costantini_2011_Tot3MCou/Tot3MAc-cp_15	Tot3MCou/Tot3MAc-cp	11	0.39	12.5628	11.5528	31.0803	2346794	7843870
Costantini_2007_Peo3MCou-cp_1	Peo3MCou-cp	12	0.18	34.965	22.2985	38.5222	490045	4626625
Costantini_2009_Tot_Anth-cp_12	Tot_Anth-cp	12	0.077	27.9933	27.0964	31.0832	1485857	2075127
Costantini_2009_Tot3M-cp_10	Tot3M-cp	12	0.08	27.9933	27.0964	30.0333	1485857	1893881
Costantini_2009_Pet3MCou-cp_8	Pet3MCou-cp	12	0.054	27.9933	27.9933	27.9933	1541732	1541732
Costantini_2009_Tot3MAc-cp_13	Tot3MAc-cp	12	0.054	27.9933	27.9933	29.0033	1541732	1716081
Costantini_2007_Peo3MCou-wp_2	Peo3MCou-wp	12	0.078	34.965	28.9463	38.5222	1706249	4626625
Costantini_2008_Tot3MCou-cp_9	Tot3MCou-cp	12	0.054	32.7015	29.9339	36.8613	1876718	3758893
Costantini_2007_Tot_Anth-wp_3	Tot_Anth-wp	12	0.056	36.5469	32.3871	43.2574	2300203	5398808
Costantini_2007_Tot3MCou-cp_3	Tot3MCou-cp	12	0.132	36.5469	32.3871	44.3264	2300203	5616289
Costantini_2007_Tot3MAc-cp_3	Tot3MAc-cp	12	0.118	39.2612	32.4008	45.3612	2302574	5999088
Costantini_2007_Pet3MCou-cp_3	Pet3MCou-cp	12	0.113	35.7487	32.6588	44.6821	2347097	5747859
Costantini_2007_Tot3MCou-wp_3	Tot3MCou-wp	12	0.061	35.7487	32.6588	38.2472	2347097	4400978
Costantini_2007_MalDer-cp_3	MalDer-cp	12	0.146	36.8882	33.331	44.1674	2617954	5557433
Costantini_2007_Tot_Anth-cp_5	Tot_Anth-cp	12	0.15	36.8882	33.331	46.4293	2617954	6394248
Costantini_2007_Mal3M-cp_2	Mal3M-cp	12	0.156	36.5469	33.457	42.1417	2670595	5266544
Costantini_2007_Tot3M-wp_2	Tot3M-wp	12	0.056	36.5469	33.457	38.0066	2670595	4203596
Costantini_2007_Tot3M-cp_4	Tot3M-cp	12	0.103	36.8882	34.3897	44.1674	2970816	5557433
Costantini_2011_Tot_Anth-cp_14	Tot_Anth-cp	12	0.176	38.4726	35.9668	40.3744	3473661	4986012
Costantini_2011_Tot_Anth-wp_11	Tot_Anth-wp	12	0.039	36.8882	36.4473	40.9121	3626881	5071370
Costantini_2011_Tot3MCou-cp_15	Tot3MCou-cp	12	0.147	36.8882	36.8882	38.9355	3767475	4757601
Costantini_2011_Tot3M-wp_8	Tot3M-wp	12	0.047	36.8882	36.8882	38.9355	3767475	4757601
Costantini_2011_Mal3M-cp_5	Mal3M-cp	12	0.253	38.4726	37.4554	40.3744	3948336	4986012
Costantini_2011_Tot3M-cp_11	Tot3M-cp	12	0.26	38.4671	37.4571	40.3762	3948870	4986297
Costantini_2008_Peo3MCou-wp_6	Peo3MCou-wp	12	0.046	43.0182	38.0232	43.0182	4217159	5379817
Costantini_2008_Tot_Anth-cp_9	Tot_Anth-cp	12	0.072	43.8079	39.7549	51.9603	4887668	7210313
Costantini_2008_Tot3MAc-cp_8	Tot3MAc-cp	12	0.05	43.8079	40.8228	67.0342	5057185	19726037
Costantini_2007_Tot3MCou-cp_4	Tot3MCou-cp	12	0.112	47.3001	42.6741	49.4963	5351052	6884747
Costantini_2008_Peo3MCou-cp_4	Peo3MCou-cp	12	0.122	47.3001	42.6741	58.1332	5351052	10631333
Costantini_2008_Tot_Anth-wp_6	Tot_Anth-wp	12	0.025	43.0182	43.0182	43.0182	5379817	5379817
Costantini_2009_Peo3MCou-cp_6	Peo3MCou-cp	12	0.127	43.8285	43.8015	45.8685	5441992	6186778
Costantini_2009_Peo3MCou-wp_10	Peo3MCou-wp	12	0.053	43.8285	43.8015	60.1065	5441992	10147375
Costantini_2011_Peo3MCou-cp_10	Peo3MCou-cp	12	0.252	43.8285	43.8015	45.8685	5441992	6186778
Costantini_2011_Peo3MCou-wp_14	Peo3MCou-wp	12	0.057	43.8285	43.8015	43.8285	5441992	5444136
Costantini_2008_MalDer-cp_5	MalDer-cp	12	0.06	43.8079	43.8079	43.8079	5442499	5442499
Costantini_2011_Mal3M-cp_6	Mal3M-cp	12	0.287	48.9986	44.2385	58.4704	5583768	10899582
Costantini_2009_Peo3MCou-cp_7	Peo3MCou-cp	12	0.126	48.9986	46.1022	52.6028	6273252	7295205
Costantini_2007_Tot3MCou-wp_4	Tot3MCou-wp	12	0.037	48.0868	46.392	54.0364	6380441	7753079
Costantini_2011_Tot3MCou-cp_16	Tot3MCou-cp	12	0.145	47.3001	46.6286	48.3101	6467983	6728014
Costantini_2008_Peo3MCou-wp_7	Peo3MCou-wp	12	0.044	54.8471	47.6814	70.6205	6644953	22773315
Costantini_2008_MalDer-cp_6	MalDer-cp	12	0.066	54.8471	48.2266	58.6678	6716989	11056567
Costantini_2008_Tot3MCou-cp_10	Tot3MCou-cp	12	0.062	54.8471	48.2266	56.8871	6716989	9640168
Costantini_2008_Tot3MCou-wp_9	Tot3MCou-wp	12	0.021	54.8471	48.2266	56.8871	6716989	9640168
Guo_2012_sesu_23	sesu	12	0.557	60.3309	59.3409	61.3209	11339608	7077938
Viana_2009_Ba_3	Ba	12	0.0265	72.1167	65.3871	78.8463	18522202	24150905
Guo_2011_sesu_6	sesu	13	0.518	68.0059	67.0859	68.9259	28998990	29040875
Guo_2011_sesu_7	sesu	13	0.564	102.606	101.606	103.606	29062434	29063753
Guo_2012_sesu_24	sesu	13	0.592	109.606	108.556	110.656	29067018	29068404
Azuma_2015_Cy_3	Cy	14	0.055	44.3998	37.3654	46.4398	10749313	21149638
Azuma_2015_Dp_2	Dp	14	0.077	44.3998	37.3654	46.4398	10749313	21149638
Azuma_2015_TH_4	TH	14	0.045	44.3998	38.4868	46.4398	11585003	21149638
Guo_2012_sesu_25	sesu	14	0.633	50.2798	49.1498	51.4098	22213471	22437799
Guo_2012_sesu_26	sesu	14	0.603	60.9942	59.9242	62.0642	24880540	25281526
Viana_2009_Ba_5	Ba	14	0.0243	20.0392	13.9036	26.1749	214393	3849426
Carreno_2007_BC_3	BC	16	0.062	67.5525	56.7982	67.5525	21634853	23364485
Guo_2011_sesu_10	sesu	16	0.588	40.0593	39.0093	41.1093	17016754	17443745
Guo_2011_sesu_11	sesu	16	0.587	44.3593	43.3193	45.3993	17989500	18503152
Guo_2012_sesu_27	sesu	16	0.581	31.0175	29.9875	32.0475	12075821	13738389
Costantini_2007_Del3MCou-wp_3	Del3MCou-wp	17	0.045	55.5995	51.4829	59.7529	6303401	7220352
Costantini_2007_Peo3MCou/Peo3M-cp_1	Peo3MCou/Peo3M-cp	17	0.128	67.003	65.993	69.0597	9699050	11157968
Costantini_2007_PetDer-cp_4	PetDer-cp	17	0.128	55.5995	50.3939	63.7174	6202201	9357436
Costantini_2007_Tot3MCou/Tot3MAc-cp_4	Tot3MCou/Tot3MAc-cp	17	0.118	59.9224	58.9124	60.5766	6838854	8751532
Costantini_2007_Tot3MCou/Tot3M-cp_3	Tot3MCou/Tot3M-cp	17	0.156	60.4561	60.4561	65.8918	8624894	9684675
Costantini_2008_Mal3M-wp_3	Mal3M-wp	17	0.034	65.8831	61.0686	77.0276	8845189	13765274
Costantini_2008_MalDer-cp_7	MalDer-cp	17	0.077	65.8831	63.2124	70.319	9259779	11746933
Costantini_2008_Peo3MCou/Peo3M-cp_2	Peo3MCou/Peo3M-cp	17	0.111	72.3308	66.7184	77.0963	10022054	13778183
Costantini_2008_PetDer-cp_8	PetDer-cp	17	0.081	64.9051	49.5917	76.7765	5995427	13718108
Costantini_2008_Tot_Anth-wp_7	Tot_Anth-wp	17	0.033	64.9051	61.8151	72.2319	8989567	12864456
Costantini_2008_Tot3MCou/Tot3MAc-cp_9	Tot3MCou/Tot3MAc-cp	17	0.109	59.9224	57.5276	64.3159	6812321	9460934
Costantini_2008_Tot3MCou/Tot3M-cp_7	Tot3MCou/Tot3M-cp	17	0.101	67.003	58.2985	73.0272	6827092	13013843
Costantini_2009_Del3MCou-wp_8	Del3MCou-wp	17	0.045	67.003	65.993	67.019	9699050	10167990
Costantini_2009_PetDer-cp_12	PetDer-cp	17	0.068	67.003	44.0792	89.9269	4771056	16188306
Costantini_2011_Mal3M-wp_6	Mal3M-wp	17	0.059	52.3619	41.9719	67.6753	4368776	10486545
Costantini_2011_MalDer-cp_12	MalDer-cp	17	0.19	58.816	37.6423	67.9159	3394282	10603344
Costantini_2011_Tot_Anth-wp_12	Tot_Anth-wp	17	0.037	65.0242	63.8119	65.4309	9375706	9619234
Costantini_2011_Tot3MCou/Tot3MAc-cp_16	Tot3MCou/Tot3MAc-cp	17	0.193	58.816	56.776	60.1739	6797917	7818853
Guo_2011_sesu_12	sesu	17	0.553	66.3073	65.3273	67.2873	9604535	10298225
Costantini_2007_Del3MCou/Del3M-cp_4	Del3MCou/Del3M-cp	18	0.105	67.3761	66.6692	67.3761	13174919	13286576
Costantini_2007_Del3MCou/Del3M-cp_5	Del3MCou/Del3M-cp	18	0.13	81.8129	75.9666	95.2318	20918093	33128192
Costantini_2007_Mal3MCou/Mal3M-cp_4	Mal3MCou/Mal3M-cp	18	0.214	84.49	83.2346	84.49	25526041	26425935
Costantini_2007_Mal3MCou-cp_2	Mal3MCou-cp	18	0.231	58.5797	51.8315	65.3278	8055384	11467401
Costantini_2007_Mal3MCou-cp_3	Mal3MCou-cp	18	0.134	81.8129	78.1701	83.5325	22003003	25755188
Costantini_2007_Mal3MCou-wp_2	Mal3MCou-wp	18	0.068	58.5797	35.6558	81.5035	3645474	23181301
Costantini_2007_Mal3MCou-wp_3	Mal3MCou-wp	18	0.04	80.41	76.2275	82.9924	21411911	25160409
Costantini_2007_Peo3MAc-wp_4	Peo3MAc-wp	18	0.043	83.3507	82.6549	83.3507	24650822	25630716
Costantini_2007_Peo3MCou-cp_2	Peo3MCou-cp	18	0.15	105.741	105.741	106.336	34363525	34366108
Costantini_2007_Peo3MCou-wp_3	Peo3MCou-wp	18	0.057	105.741	105.741	106.336	34363525	34366108
Costantini_2007_Pet3MCou/Pet3M-cp_4	Pet3MCou/Pet3M-cp	18	0.216	84.49	83.2346	84.49	25526041	26425935
Costantini_2007_Tot3MCou/Tot3MAc-cp_5	Tot3MCou/Tot3MAc-cp	18	0.107	84.49	83.2346	84.49	25526041	26425935
Costantini_2007_Tot3MCou/Tot3M-cp_4	Tot3MCou/Tot3M-cp	18	0.199	84.49	83.2346	84.49	25526041	26425935
Costantini_2007_Tot3MCou-cp_5	Tot3MCou-cp	18	0.151	58.5797	53.1814	62.7395	8186072	11173742
Costantini_2007_Tot3MCou-cp_6	Tot3MCou-cp	18	0.104	69.9176	65.2274	85.9978	11456006	27717210
Costantini_2007_Tot3MCou-wp_5	Tot3MCou-wp	18	0.055	58.5797	54.2739	63.8292	9420961	11297380
Costantini_2007_Tot3MCou-wp_6	Tot3MCou-wp	18	0.035	71.9643	67.7699	74.2826	13348766	17821250
Costantini_2008_Del3MCou/Del3M-cp_9	Del3MCou/Del3M-cp	18	0.068	74.9798	73.9065	84.2456	17346867	26243561
Costantini_2008_Mal3MCou/Mal3M-cp_9	Mal3MCou/Mal3M-cp	18	0.106	96.0895	87.9854	96.0895	30369542	33454695
Costantini_2008_Mal3MCou-cp_5	Mal3MCou-cp	18	0.083	74.0061	55.2251	92.7871	10301968	32197498
Costantini_2008_Mal3MCou-wp_5	Mal3MCou-wp	18	0.034	71.9643	57.4408	81.0083	10433088	23162937
Costantini_2008_Peo3MCou/Peo3M-cp_3	Peo3MCou/Peo3M-cp	18	0.142	88.545	87.9505	93.7946	30356241	32581032
Costantini_2008_Peo3MCou-cp_5	Peo3MCou-cp	18	0.162	84.2641	75.3586	95.6211	19767499	33276397
Costantini_2008_Peo3MCou-wp_8	Peo3MCou-wp	18	0.029	83.3507	78.9637	86.1847	22344917	27964334
Costantini_2008_Peo3M-wp_5	Peo3M-wp	18	0.043	83.3507	78.9637	85.1396	22344917	27005649
Costantini_2008_PeoDer-cp_8	PeoDer-cp	18	0.117	71.1674	69.7766	72.048	13763621	15479375
Costantini_2008_PeoDer-cp_9	PeoDer-cp	18	0.121	80.41	67.5272	93.2929	13310434	32390039
Costantini_2008_Tot3MAc/Tot3M-cp_4	Tot3MAc/Tot3M-cp	18	0.105	86.2241	84.2101	88.6063	26219267	30605910
Costantini_2008_Tot3MCou/Tot3M-cp_8	Tot3MCou/Tot3M-cp	18	0.107	99.4652	96.6111	99.4652	33653281	34336255
Costantini_2008_Tot3MCou-cp_11	Tot3MCou-cp	18	0.052	74.9224	62.5406	79.1719	11151176	22434665
Costantini_2008_Tot3MCou-wp_10	Tot3MCou-wp	18	0.03	71.9643	71.0836	71.9643	14510316	15395197
Costantini_2009_Del3MCou/Del3M-cp_13	Del3MCou/Del3M-cp	18	0.032	100.614	51.9009	149.327	8062099	34551174
Costantini_2009_Mal3MCou/Mal3M-cp_12	Mal3MCou/Mal3M-cp	18	0.147	83.3507	83.3507	84.6061	25630716	26529515
Costantini_2009_Peo3MAc-wp_10	Peo3MAc-wp	18	0.047	99.4652	98.6822	99.5703	34332853	34336712
Costantini_2009_Peo3MAc-wp_9	Peo3MAc-wp	18	0.047	81.8129	81.2912	83.5325	23173427	25755188
Costantini_2009_Peo3MCou/Peo3M-cp_5	Peo3MCou/Peo3M-cp	18	0.143	83.3507	83.3507	84.6061	25630716	26529515
Costantini_2009_Peo3MCou-cp_8	Peo3MCou-cp	18	0.138	94.5045	92.4645	99.7728	32074708	34337592
Costantini_2009_Peo3MCou-wp_11	Peo3MCou-wp	18	0.054	94.5045	92.4666	100.933	32075500	34342633
Costantini_2009_Peo3M-wp_7	Peo3M-wp	18	0.069	82.7161	79.0734	86.5164	22392199	28435339
Costantini_2009_PeoDer-cp_10	PeoDer-cp	18	0.159	81.8129	78.1701	84.629	22003003	26549945
Costantini_2009_PeoDer-cp_11	PeoDer-cp	18	0.168	95.0715	85.7928	104.35	27551609	34357480
Costantini_2009_Pet3MCou/Pet3M-cp_10	Pet3MCou/Pet3M-cp	18	0.16	99.4652	85.8335	100.628	27584473	34341309
Costantini_2009_Pet3MCou/Pet3M-cp_9	Pet3MCou/Pet3M-cp	18	0.172	81.8129	71.2945	86.6963	14722181	28690758
Costantini_2009_Tot3MCou/Tot3MAc-cp_13	Tot3MCou/Tot3MAc-cp	18	0.147	84.49	83.2346	84.49	25526041	26425935
Costantini_2009_Tot3MCou/Tot3M-cp_11	Tot3MCou/Tot3M-cp	18	0.175	87.9602	87.2928	87.9602	29537899	30359947
Costantini_2011_Del3MCou/Del3M-cp_15	Del3MCou/Del3M-cp	18	0.172	96.6815	96.0809	99.6465	33451434	34337043
Costantini_2011_Mal3MCou-wp_8	Mal3MCou-wp	18	0.036	96.6815	96.6815	98.7215	33680064	34333024
Costantini_2011_Pet3MCou/Pet3M-cp_12	Pet3MCou/Pet3M-cp	18	0.253	96.6815	95.059	98.7215	33062392	34333024
Costantini_2011_Tot3MAc/Tot3M-cp_10	Tot3MAc/Tot3M-cp	18	0.135	96.6815	85.1347	108.228	27001243	34374330
Costantini_2011_Tot3MAc/Tot3M-cp_9	Tot3MAc/Tot3M-cp	18	0.11	84.49	84.49	84.49	26425935	26425935
Costantini_2011_Tot3MCou/Tot3M-cp_14	Tot3MCou/Tot3M-cp	18	0.205	85.0063	84.2425	86.2381	26241450	28040120
Guo_2011_sesu_13	sesu	19	0.585	108.448	107.408	109.488	19132453	21992569
Guo_2012_sesu_28	sesu	19	0.596	65.4032	64.3432	66.4632	360444	967391
Guo_2012_sesu_29	sesu	19	0.619	74.2159	73.1159	75.3159	2250605	3069884
Guo_2012_sesu_30	sesu	19	0.646	79.7593	78.6093	80.9093	3753086	4083110

## Sheet: terpenols
QTL	Short name	LG	R2	peak(cM)	start(cM)	end(cM)	start (bp)	end (bp)
Duchene_2003_cog_1	cog	1	0.06	54.4034	51.525	56.6518	10446412	13181144
Duchene_2003_c5t_1	c5t	5	0.87	26.4321	26.4321	28.4721	4077471	4282193
Duchene_2004_c5t_2	c5t	5	0.85	26.4321	26.4321	27.4421	4077471	4178829
Duchene_2003_col_1	col	10	0.12	80.0912	75.9314	82.1312	3926382	4882991
Duchene_2004_col_3	col	10	0.32	72.6439	64.0066	79.003	1076484	4770620
Duchene_2003_cot_1	cot	13	0.2	46.9005	37.7982	53.9349	14103668	25127109
Duchene_2003_col_2	col	15	0.07	50.3516	46.1917	50.3516	10970957	12752456

## Sheet: flavonols
QTL	Short name	LG	R2	peak(cM)	start(cM)	end(cM)	start (bp)	end (bp)
Malacarne_2011_3'Meth/3'OH_Flav_cp=Isor/Que_cp_22	3'Meth/3'OH_Flav_cp=Isor/Que_cp	1	0.306	55.9211	53.8811	57.3006	11088467	14433750
Malacarne_2009_Meth/non-Meth_Flav_cp_23	Meth/non-Meth_Flav_cp	1	0.3	57.2787	56.2687	57.5786	12537675	14970415
Malacarne_2008_3'Meth/3'OH_Flav_cp=Isor/Que_cp_11	3'Meth/3'OH_Flav_cp=Isor/Que_cp	1	0.219	58.3492	58.3492	59.6682	15756989	16611421
Malacarne_2008_Meth/non-Meth_Flav_cp_14	Meth/non-Meth_Flav_cp	1	0.288	58.3492	58.3492	59.6682	15756989	16611421
Malacarne_2009_Tri-OH/di-OH_Flav_cp_6	Tri-OH/di-OH_Flav_cp	1	0.066	58.3492	57.3484	59.6682	14526002	16611421
Malacarne_2009_3'Meth/3'OH_Flav_cp=Isor/Que_cp_17	3'Meth/3'OH_Flav_cp=Isor/Que_cp	1	0.275	59.1788	58.1688	59.1788	15640094	16294384
Malacarne_2007_3'Meth/3'OH_Flav_cp=Isor/Que_cp_4	3'Meth/3'OH_Flav_cp=Isor/Que_cp	1	0.258	60.0876	60.0876	61.1772	17282896	18473658
Malacarne_2007_3'Meth/3'OH_Flav_cp=Isor/Que_cp_1	3'Meth/3'OH_Flav_cp=Isor/Que_cp	1	0.213	64.3228	64.3228	71.1697	19923554	22279693
Malacarne_2007_Myr_wp_1	Myr_wp	1	0.083	64.3228	62.7591	64.3228	19283939	19923554
Malacarne_2008_3'5'Meth/3'5'OH_Flav_cp=Syr/Myr_cp_4	3'5'Meth/3'5'OH_Flav_cp=Syr/Myr_cp	1	0.302	64.3228	64.3228	68.9532	19923554	22081503
Malacarne_2008_3'Meth/3'OH_Flav_cp=Isor/Que_cp_8	3'Meth/3'OH_Flav_cp=Isor/Que_cp	1	0.193	64.3228	64.3228	68.9532	19923554	22081503
Malacarne_2008_Myr_wp_2	Myr_wp	1	0.058	64.3228	64.3228	67.8747	19923554	21293592
Malacarne_2009_3'5'Meth/3'5'OH_Flav_cp=Syr/Myr_cp_10	3'5'Meth/3'5'OH_Flav_cp=Syr/Myr_cp	1	0.256	64.3228	64.3228	70.0515	19923554	22230549
Malacarne_2009_3'Meth/3'OH_Flav_cp=Isor/Que_cp_14	3'Meth/3'OH_Flav_cp=Isor/Que_cp	1	0.263	64.3228	64.3228	68.9532	19923554	22081503
Malacarne_2009_3'Meth/3'OH_Flav_cp=Lar/Myr_cp_6	3'Meth/3'OH_Flav_cp=Lar/Myr_cp	1	0.206	64.3228	64.3228	68.9532	19923554	22081503
Malacarne_2009_Meth/non-Meth_Flav_cp_19	Meth/non-Meth_Flav_cp	1	0.261	64.3228	64.3228	70.0515	19923554	22230549
Malacarne_2008_3'Meth/3'OH_Flav_cp=Lar/Myr_cp_3	3'Meth/3'OH_Flav_cp=Lar/Myr_cp	1	0.156	64.7332	64.2973	71.0923	19916348	22262666
Malacarne_2008_Meth/non-Meth_Flav_cp_8	Meth/non-Meth_Flav_cp	1	0.279	65.6921	64.2375	69.8519	19899480	22228559
Malacarne_2007_Tri-OH/di-OH_Flav_cp_1	Tri-OH/di-OH_Flav_cp	1	0.098	67.6658	62.4448	70.8152	19197656	22238160
Malacarne_2011_Tri-OH/di-OH_Flav_cp_10	Tri-OH/di-OH_Flav_cp	1	0.108	67.6658	66.6558	73.1468	20581786	23180030
Malacarne_2011_Myr_wp_10	Myr_wp	1	0.129	68.6806	64.5208	70.7789	19979402	22237799
Malacarne_2007_3'5'Meth/3'5'OH_Flav_cp=Syr/Myr_cp_1	3'5'Meth/3'5'OH_Flav_cp=Syr/Myr_cp	1	0.419	69.7139	63.9852	70.7239	19826668	22237251
Malacarne_2011_3'Meth/3'OH_Flav_cp=Isor/Que_cp_20	3'Meth/3'OH_Flav_cp=Isor/Que_cp	1	0.297	69.7139	64.4643	70.6791	19963475	22236804
Malacarne_2011_3'5'Meth/3'5'OH_Flav_cp=Syr/Myr_cp_14	3'5'Meth/3'5'OH_Flav_cp=Syr/Myr_cp	1	0.36	70.7657	66.6058	70.8217	20567682	22238226
Malacarne_2007_3'Meth/3'OH_Flav_cp=Lar/Myr_cp_1	3'Meth/3'OH_Flav_cp=Lar/Myr_cp	1	0.34	70.8251	66.6048	70.8251	20567383	22238260
Malacarne_2007_Meth/non-Meth_Flav_cp_1	Meth/non-Meth_Flav_cp	1	0.346	70.8251	66.6048	70.8251	20567383	22238260
Malacarne_2007_Isor_wp_1	Isor_wp	2	0.566	54.4439	54.4078	54.4439	16693761	16695507
Malacarne_2007_Kaemp/Myr+Lar+Syr_cp_1	Kaemp/Myr+Lar+Syr_cp	2	0.26	55.1379	54.5828	55.1379	16702246	17224591
Malacarne_2007_Kaemp/Tot_Anth_cp_1	Kaemp/Tot_Anth_cp	2	0.269	54.0331	53.7282	54.0331	16660805	16675590
Malacarne_2007_Kaemp_wp_1	Kaemp_wp	2	0.29	53.0263	52.9012	53.0263	13469433	14103759
Malacarne_2007_Lar_wp_1	Lar_wp	2	0.579	54.4439	54.4078	54.4439	16693761	16695507
Malacarne_2007_Que/Tot_Anth_cp_1	Que/Tot_Anth_cp	2	0.286	54.0331	53.7282	54.0331	16660805	16675590
Malacarne_2007_Que_wp_1	Que_wp	2	0.208	31.2137	27.7473	35.1042	3837353	5458204
Malacarne_2007_Syr_wp_1	Syr_wp	2	0.544	54.4439	54.4078	54.4439	16693761	16695507
Malacarne_2007_Tot_Flav_wp_1	Tot_Flav_wp	2	0.154	31.8458	31.0902	33.8858	4810131	5343743
Malacarne_2008_3'5'Meth/3'5'OH_Flav_cp=Syr/Myr_cp_5	3'5'Meth/3'5'OH_Flav_cp=Syr/Myr_cp	2	0.126	52.7787	40.4071	65.1503	5894673	18707507
Malacarne_2008_3'Meth/3'OH_Flav_cp=Lar/Myr_cp_4	3'Meth/3'OH_Flav_cp=Lar/Myr_cp	2	0.191	54.0331	53.7282	54.0331	16660805	16675590
Malacarne_2008_Isor_wp_2	Isor_wp	2	0.69	55.1379	55.1379	55.1379	17224591	17224591
Malacarne_2008_Kaemp/Myr+Lar+Syr_cp_4	Kaemp/Myr+Lar+Syr_cp	2	0.278	54.0331	54.0331	54.3239	16675590	16689692
Malacarne_2008_Kaemp/Tot_Anth_cp_3	Kaemp/Tot_Anth_cp	2	0.192	54.3961	54.1053	54.3961	16679091	16693193
Malacarne_2008_Kaemp_wp_4	Kaemp_wp	2	0.153	53.0263	52.9012	53.0263	13469433	14103759
Malacarne_2008_Lar_wp_2	Lar_wp	2	0.577	53.6535	53.6535	53.6535	16657184	16657184
Malacarne_2008_Myr_wp_3	Myr_wp	2	0.497	53.6535	53.153	53.6535	14745781	16657184
Malacarne_2008_Que/Myr+Lar+Syr_cp_3	Que/Myr+Lar+Syr_cp	2	0.329	54.3961	54.1053	54.3961	16679091	16693193
Malacarne_2008_Que/Tot_Anth_cp_2	Que/Tot_Anth_cp	2	0.296	54.3986	54.3986	54.4347	16693315	16695061
Malacarne_2008_Syr_wp_4	Syr_wp	2	0.505	54.0331	53.7282	54.0331	16660805	16675590
Malacarne_2008_Tot_Flav_wp_3	Tot_Flav_wp	2	0.264	53.6535	53.153	53.6535	14745781	16657184
Malacarne_2008_Tri-OH/di-OH_Flav_cp_4	Tri-OH/di-OH_Flav_cp	2	0.092	54.3961	54.1053	54.3961	16679091	16693193
Malacarne_2009_3'Meth/3'OH_Flav_cp=Lar/Myr_cp_7	3'Meth/3'OH_Flav_cp=Lar/Myr_cp	2	0.162	54.0331	53.7282	54.0331	16660805	16675590
Malacarne_2009_Isor_wp_4	Isor_wp	2	0.684	54.4439	54.4439	54.4439	16695507	16695507
Malacarne_2009_Kaemp/Myr+Lar+Syr_cp_7	Kaemp/Myr+Lar+Syr_cp	2	0.251	54.0331	53.7282	54.0331	16660805	16675590
Malacarne_2009_Kaemp/Tot_Anth_cp_6	Kaemp/Tot_Anth_cp	2	0.237	54.0331	53.7282	54.0331	16660805	16675590
Malacarne_2009_Kaemp_wp_7	Kaemp_wp	2	0.099	31.2137	28.8044	35.1042	4034995	5458204
Malacarne_2009_Lar_wp_4	Lar_wp	2	0.56	53.6535	53.6535	53.6535	16657184	16657184
Malacarne_2009_Myr_wp_7	Myr_wp	2	0.405	53.6535	53.6535	53.9584	16657184	16671969
Malacarne_2009_Que/Myr+Lar+Syr_cp_5	Que/Myr+Lar+Syr_cp	2	0.351	54.0331	54.0331	54.3239	16675590	16689692
Malacarne_2009_Que/Tot_Anth_cp_3	Que/Tot_Anth_cp	2	0.257	54.0331	53.7282	54.0331	16660805	16675590
Malacarne_2009_Que_wp_4	Que_wp	2	0.316	54.4439	53.8079	54.9989	16664669	17053341
Malacarne_2009_Syr_wp_6	Syr_wp	2	0.439	54.3961	54.1053	54.3961	16679091	16693193
Malacarne_2009_Tot_Flav_wp_6	Tot_Flav_wp	2	0.39	54.4439	54.4078	54.4439	16693761	16695507
Malacarne_2009_Tri-OH/di-OH_Flav_cp_7	Tri-OH/di-OH_Flav_cp	2	0.156	54.0331	54.0331	54.3239	16675590	16689692
Malacarne_2011_3'5'Meth/3'5'OH_Flav_cp=Syr/Myr_cp_15	3'5'Meth/3'5'OH_Flav_cp=Syr/Myr_cp	2	0.169	50.7699	50.7699	51.1917	10435830	10704941
Malacarne_2011_Isor_wp_7	Isor_wp	2	0.727	54.4439	54.4439	54.4439	16695507	16695507
Malacarne_2011_Kaemp/Myr+Lar+Syr_cp_10	Kaemp/Myr+Lar+Syr_cp	2	0.301	55.1379	54.5828	55.1379	16702246	17224591
Malacarne_2011_Kaemp/Tot_Anth_cp_8	Kaemp/Tot_Anth_cp	2	0.306	52.8699	52.8699	53.4968	13310822	16488027
Malacarne_2011_Kaemp_wp_8	Kaemp_wp	2	0.177	50.7699	50.0183	50.7699	9762947	10435830
Malacarne_2011_Lar_wp_6	Lar_wp	2	0.609	54.4439	54.4078	54.4439	16693761	16695507
Malacarne_2011_Myr_wp_11	Myr_wp	2	0.35	54.3961	54.1053	54.3961	16679091	16693193
Malacarne_2011_Que/Myr+Lar+Syr_cp_7	Que/Myr+Lar+Syr_cp	2	0.534	55.1379	54.5828	55.1379	16702246	17224591
Malacarne_2011_Que/Tot_Anth_cp_4	Que/Tot_Anth_cp	2	0.401	51.3722	50.9504	51.3722	10597464	10783413
Malacarne_2011_Que_wp_6	Que_wp	2	0.176	48.7678	48.7668	48.7678	8642424	8643319
Malacarne_2011_Syr_wp_9	Syr_wp	2	0.663	53.6535	53.6535	53.9584	16657184	16671969
Malacarne_2011_Tot_Flav_wp_8	Tot_Flav_wp	2	0.192	53.0263	52.9012	53.0263	13469433	14103759
Malacarne_2011_Tri-OH/di-OH_Flav_cp_11	Tri-OH/di-OH_Flav_cp	2	0.347	55.1379	54.5828	55.1379	16702246	17224591
Malacarne_2007_3'Meth/3'OH_Flav_whp=Isor/Que_whp_1	3'Meth/3'OH_Flav_whp=Isor/Que_whp	4	0.184	47.0336	46.0236	47.4352	9416564	12904332
Malacarne_2007_Tot_Flav_wp_2	Tot_Flav_wp	4	0.097	73.7364	72.6509	73.7364	23241815	23518842
Malacarne_2008_3'Meth/3'OH_Flav_whp=Isor/Que_whp_4	3'Meth/3'OH_Flav_whp=Isor/Que_whp	4	0.158	49.5676	48.5576	49.6637	13831508	14134531
Malacarne_2008_Tot_Flav_wp_4	Tot_Flav_wp	4	0.062	68.5576	66.5177	71.759	21949009	23044749
Malacarne_2011_3'Meth/3'OH_Flav_whp=Isor/Que_whp_8	3'Meth/3'OH_Flav_whp=Isor/Que_whp	4	0.658	44.9835	41.8936	45.9935	6568980	9416231
Malacarne_2008_Isor_wp_3	Isor_wp	5	0.058	23.9062	15.7723	31.8782	1019784	5039351
Malacarne_2009_Isor_wp_5	Isor_wp	5	0.036	17.4799	14.1797	21.1708	920627	1355913
Malacarne_2007_Kaemp/Myr+Lar+Syr_cp_2	Kaemp/Myr+Lar+Syr_cp	6	0.123	63.188	50.5146	75.8614	8119523	21664416
Malacarne_2007_Que/Myr+Lar+Syr_cp_2	Que/Myr+Lar+Syr_cp	6	0.165	70.2159	66.8411	77.9851	19857430	21862219
Malacarne_2007_Tri-OH/di-OH_Flav_cp_3	Tri-OH/di-OH_Flav_cp	6	0.348	72.269	72.269	78.8457	21196665	21942378
Malacarne_2008_Lar_wp_3	Lar_wp	6	0.155	73.437	72.2288	77.5969	21185890	21826061
Malacarne_2008_Myr_wp_4	Myr_wp	6	0.073	72.269	71.206	75.565	20912026	21636810
Malacarne_2008_Que/Myr+Lar+Syr_cp_4	Que/Myr+Lar+Syr_cp	6	0.114	72.216	70.176	75.5673	20636251	21637025
Malacarne_2008_Syr_wp_5	Syr_wp	6	0.286	75.3901	72.0941	77.43	21149832	21810524
Malacarne_2008_Tri-OH/di-OH_Flav_cp_5	Tri-OH/di-OH_Flav_cp	6	0.367	72.269	72.269	76.6387	21196665	21736819
Malacarne_2009_Kaemp/Myr+Lar+Syr_cp_8	Kaemp/Myr+Lar+Syr_cp	6	0.126	62.0967	54.6083	62.0967	12128140	18638523
Malacarne_2009_Lar_wp_5	Lar_wp	6	0.28	74.4041	72.3641	77.4941	21222131	21816487
Malacarne_2009_Que/Myr+Lar+Syr_cp_6	Que/Myr+Lar+Syr_cp	6	0.23	72.269	70.1749	75.565	20635965	21636810
Malacarne_2009_Syr_wp_7	Syr_wp	6	0.358	74.4041	72.162	77.4941	21168010	21816487
Malacarne_2009_Tri-OH/di-OH_Flav_cp_8	Tri-OH/di-OH_Flav_cp	6	0.264	72.269	72.269	75.565	21196665	21636810
Malacarne_2011_Kaemp/Myr+Lar+Syr_cp_11	Kaemp/Myr+Lar+Syr_cp	6	0.36	72.269	67.939	76.5991	20067097	21733128
Malacarne_2011_Que/Myr+Lar+Syr_cp_8	Que/Myr+Lar+Syr_cp	6	0.331	72.269	71.206	75.565	20912026	21636810
Malacarne_2011_Tri-OH/di-OH_Flav_cp_12	Tri-OH/di-OH_Flav_cp	6	0.197	72.216	71.206	72.268	20912033	21196394
Malacarne_2007_Kaemp/Que+Isor_cp_1	Kaemp/Que+Isor_cp	7	0.119	5.6555	4.33757	9.81533	353472	1399072
Malacarne_2007_Kaemp/Tot_Anth_cp_2	Kaemp/Tot_Anth_cp	7	0.142	15.7206	7.08328	19.6842	1010611	4225460
Malacarne_2007_Kaemp_wp_2	Kaemp_wp	7	0.158	12.5411	5.0527	15.6311	695441	2099379
Malacarne_2007_Que_wp_2	Que_wp	7	0.159	22.3141	12.5101	32.118	1672693	13535313
Malacarne_2008_Kaemp/Que+Isor_cp_4	Kaemp/Que+Isor_cp	7	0.119	6.58541	4.23148	10.7452	345022	1479194
Malacarne_2008_Kaemp/Tot_Anth_cp_4	Kaemp/Tot_Anth_cp	7	0.099	4.84937	4.42962	8.88299	360804	1289946
Malacarne_2008_Kaemp_wp_5	Kaemp_wp	7	0.106	10.4846	7.39468	12.5246	1058943	1674672
Malacarne_2009_Kaemp/Tot_Anth_cp_7	Kaemp/Tot_Anth_cp	7	0.095	4.84937	4.42962	4.84937	360804	663882
Malacarne_2011_Kaemp_wp_9	Kaemp_wp	7	0.171	4.84937	4.42962	14.5173	360804	1947112
Malacarne_2011_Que_wp_7	Que_wp	7	0.167	34.2725	34.2725	34.2725	16251651	16251651
Malacarne_2007_Meth/non-Meth_Flav_cp_2	Meth/non-Meth_Flav_cp	10	0.098	97.4941	97.4941	97.4941	10205064	10205064
Malacarne_2008_3'5'Meth/3'5'OH_Flav_cp=Syr/Myr_cp_6	3'5'Meth/3'5'OH_Flav_cp=Syr/Myr_cp	10	0.075	97.4941	97.4941	100.584	10205064	10539334
Malacarne_2008_Meth/non-Meth_Flav_cp_15	Meth/non-Meth_Flav_cp	10	0.084	89.9953	88.2664	92.0352	6125889	8110982
Malacarne_2008_Meth/non-Meth_Flav_cp_9	Meth/non-Meth_Flav_cp	10	0.099	90.4652	84.0792	93.5552	5221942	8898598
Malacarne_2008_Que_whp_1	Que_whp	10	0.477	89.431	87.791	90.441	6091783	7395448
Malacarne_2009_Que_whp_2	Que_whp	10	0.306	89.431	87.791	89.431	6091783	6209451
Malacarne_2007_3'5'Meth/3'5'OH_Flav_cp=Syr/Myr_cp_2	3'5'Meth/3'5'OH_Flav_cp=Syr/Myr_cp	11	0.254	15.3044	8.01046	25.11	1491921	6590449
Malacarne_2007_3'Meth/3'OH_Flav_whp=Isor/Que_whp_2	3'Meth/3'OH_Flav_whp=Isor/Que_whp	11	0.446	48.1944	47.1844	51.0063	18157360	19232530
Malacarne_2007_Kaemp/Myr+Lar+Syr_cp_3	Kaemp/Myr+Lar+Syr_cp	11	0.127	49.1468	48.1368	49.8892	18425280	18918275
Malacarne_2007_Meth/non-Meth_Flav_cp_3	Meth/non-Meth_Flav_cp	11	0.29	16.7312	11.3559	22.1064	2325710	5959857
Malacarne_2007_Meth/non-Meth_Flav_cp_4	Meth/non-Meth_Flav_cp	11	0.29	16.0132	8.52479	35.8492	1520548	9909273
Malacarne_2008_3'5'Meth/3'5'OH_Flav_cp=Syr/Myr_cp_7	3'5'Meth/3'5'OH_Flav_cp=Syr/Myr_cp	11	0.072	53.2673	53.2673	53.2673	19975863	19975863
Malacarne_2008_3'5'Meth/3'5'OH_Flav_cp=Syr/Myr_cp_8	3'5'Meth/3'5'OH_Flav_cp=Syr/Myr_cp	11	0.12	19.6915	8.69813	27.1799	1530196	7025015
Malacarne_2008_3'Meth/3'OH_Flav_whp=Isor/Que_whp_5	3'Meth/3'OH_Flav_whp=Isor/Que_whp	11	0.41	46.9409	46.9409	47.0991	18088848	18133367
Malacarne_2008_Kaemp/Myr+Lar+Syr_cp_5	Kaemp/Myr+Lar+Syr_cp	11	0.12	46.9409	46.9409	47.0991	18088848	18133367
Malacarne_2008_Meth/non-Meth_Flav_cp_10	Meth/non-Meth_Flav_cp	11	0.239	16.7312	7.12666	28.9315	1442730	7392748
Malacarne_2008_Meth/non-Meth_Flav_cp_16	Meth/non-Meth_Flav_cp	11	0.21	15.3044	8.07176	27.5047	1495333	7093202
Malacarne_2009_3'5'Meth/3'5'OH_Flav_cp=Syr/Myr_cp_11	3'5'Meth/3'5'OH_Flav_cp=Syr/Myr_cp	11	0.081	53.2673	53.2673	53.2673	19975863	19975863
Malacarne_2009_3'5'Meth/3'5'OH_Flav_cp=Syr/Myr_cp_12	3'5'Meth/3'5'OH_Flav_cp=Syr/Myr_cp	11	0.097	46.8577	46.8457	46.8577	18062061	18065438
Malacarne_2009_Meth/non-Meth_Flav_cp_20	Meth/non-Meth_Flav_cp	11	0.387	10.7173	10.7173	31.6599	2125626	8051885
Malacarne_2009_Meth/non-Meth_Flav_cp_24	Meth/non-Meth_Flav_cp	11	0.45	10.7173	10.7173	23.9327	2125626	6343284
Malacarne_2011_3'5'Meth/3'5'OH_Flav_cp=Syr/Myr_cp_16	3'5'Meth/3'5'OH_Flav_cp=Syr/Myr_cp	11	0.3	10.7173	10.7173	15.7792	2125626	3087339
Malacarne_2011_Kaemp/Myr+Lar+Syr_cp_12	Kaemp/Myr+Lar+Syr_cp	11	0.1	47.2456	31.6574	62.8339	8050509	20044989
Malacarne_2011_Kaemp/Que+Isor_cp_7	Kaemp/Que+Isor_cp	11	0.438	53.2673	52.2573	53.2673	19509391	19975863
Malacarne_2008_Kaemp_wp_6	Kaemp_wp	12	0.071	39.9433	39.9433	39.9433	4917587	4917587
Malacarne_2011_Kaemp_wp_11	Kaemp_wp	12	0.149	39.9433	36.9868	40.9533	3798910	5077911
Malacarne_2007_3'5'Meth/3'5'OH_Flav_cp=Syr/Myr_cp_3	3'5'Meth/3'5'OH_Flav_cp=Syr/Myr_cp	17	0.116	55.5995	42.1614	69.0377	4419957	11147679
Malacarne_2007_3'Meth/3'OH_Flav_cp=Isor/Que_cp_3	3'Meth/3'OH_Flav_cp=Isor/Que_cp	17	0.148	44.4517	33.9191	54.9843	2358940	6690133
Malacarne_2007_3'Meth/3'OH_Flav_cp=Isor/Que_cp_7	3'Meth/3'OH_Flav_cp=Isor/Que_cp	17	0.161	44.4517	34.7696	54.1339	2388319	6549762
Malacarne_2007_3'Meth/3'OH_Flav_cp=Lar/Myr_cp_2	3'Meth/3'OH_Flav_cp=Lar/Myr_cp	17	0.095	55.5995	53.6011	57.6333	6500254	6814345
Malacarne_2007_Meth/non-Meth_Flav_cp_7	Meth/non-Meth_Flav_cp	17	0.15	44.4517	40.2919	56.7093	3915033	6796639
Malacarne_2008_3'5'Meth/3'5'OH_Flav_cp=Syr/Myr_cp_9	3'5'Meth/3'5'OH_Flav_cp=Syr/Myr_cp	17	0.145	61.9083	51.1578	72.6588	6273193	12944645
Malacarne_2008_3'Meth/3'OH_Flav_cp=Isor/Que_cp_10	3'Meth/3'OH_Flav_cp=Isor/Que_cp	17	0.124	62.9004	50.3292	75.4715	6196188	13472984
Malacarne_2008_3'Meth/3'OH_Flav_cp=Isor/Que_cp_13	3'Meth/3'OH_Flav_cp=Isor/Que_cp	17	0.149	62.9004	52.4385	73.3623	6392205	13076778
Malacarne_2008_3'Meth/3'OH_Flav_cp=Lar/Myr_cp_5	3'Meth/3'OH_Flav_cp=Lar/Myr_cp	17	0.114	60.4561	42.6717	69.5864	4557780	11404309
Malacarne_2008_Kaemp/Myr+Lar+Syr_cp_6	Kaemp/Myr+Lar+Syr_cp	17	0.098	63.9116	55.7868	65.5403	6778964	9634769
Malacarne_2008_Meth/non-Meth_Flav_cp_13	Meth/non-Meth_Flav_cp	17	0.114	62.9004	54.7756	65.5711	6641041	9639143
Malacarne_2008_Meth/non-Meth_Flav_cp_18	Meth/non-Meth_Flav_cp	17	0.136	63.9116	55.7868	64.9216	6778964	9546928
Malacarne_2008_Myr_wp_6	Myr_wp	17	0.038	58.816	56.776	59.1571	6797917	6843544
Malacarne_2008_Que_wp_3	Que_wp	17	0.082	58.816	58.816	58.816	6837007	6837007
Malacarne_2008_Tot_Flav_wp_5	Tot_Flav_wp	17	0.07	58.816	36.547	81.0849	3213217	14527403
Malacarne_2009_3'5'Meth/3'5'OH_Flav_cp=Syr/Myr_cp_13	3'5'Meth/3'5'OH_Flav_cp=Syr/Myr_cp	17	0.142	50.7862	39.8085	61.7638	3784483	8979636
Malacarne_2009_3'Meth/3'OH_Flav_cp=Isor/Que_cp_16	3'Meth/3'OH_Flav_cp=Isor/Que_cp	17	0.105	44.4517	29.6058	59.2977	1495738	6905722
Malacarne_2009_3'Meth/3'OH_Flav_cp=Isor/Que_cp_19	3'Meth/3'OH_Flav_cp=Isor/Que_cp	17	0.105	44.4517	29.6058	59.2977	1495738	6905722
Malacarne_2009_3'Meth/3'OH_Flav_cp=Lar/Myr_cp_8	3'Meth/3'OH_Flav_cp=Lar/Myr_cp	17	0.148	64.9051	54.3725	75.4377	6571939	13466627
Malacarne_2009_Kaemp/Myr+Lar+Syr_cp_9	Kaemp/Myr+Lar+Syr_cp	17	0.15	64.9051	61.8151	86.6751	8989567	15577479
Malacarne_2009_Meth/non-Meth_Flav_cp_22	Meth/non-Meth_Flav_cp	17	0.092	44.4517	39.2021	47.0699	3646463	5288352
Malacarne_2009_Meth/non-Meth_Flav_cp_26	Meth/non-Meth_Flav_cp	17	0.104	44.4517	29.463	59.4404	1465633	7004385
Malacarne_2009_Myr_wp_9	Myr_wp	17	0.074	59.0988	48.2633	71.3893	5462486	12247500
Malacarne_2009_Que_wp_5	Que_wp	17	0.136	56.3974	47.8134	59.8488	5396833	7286680
Malacarne_2009_Tot_Flav_wp_7	Tot_Flav_wp	17	0.062	58.816	33.6736	83.9583	2350460	15067149
Malacarne_2011_Myr_wp_12	Myr_wp	17	0.14	50.7862	49.7762	53.8761	6144792	6525808
Malacarne_2007_Kaemp/Que+Isor_cp_3	Kaemp/Que+Isor_cp	18	0.301	22.2212	22.2212	36.6483	288153	3790419
Malacarne_2008_3'Meth/3'OH_Flav_whp=Isor/Que_whp_7	3'Meth/3'OH_Flav_whp=Isor/Que_whp	18	0.123	70.3426	69.0595	77.9518	13505360	21930537
Malacarne_2008_Kaemp/Que+Isor_cp_6	Kaemp/Que+Isor_cp	18	0.189	22.2212	22.2212	37.9083	288153	4213297
Malacarne_2011_3'Meth/3'OH_Flav_whp=Isor/Que_whp_9	3'Meth/3'OH_Flav_whp=Isor/Que_whp	18	0.261	74.9798	73.9065	75.9898	17346867	20962080

## Sheet: tannins
QTL	Short name	LG	R2	peak(cM)	start(cM)	end(cM)	start (bp)	end (bp)
Haung_2005_sk-galEx_1	sk-galEx	1	0.0602	74.3099	40.3489	75.3199	5451220	24019351
Haung_2006_sd-catT_1	sd-catT	1	0.0563	38.5413	16.015	44.9004	388732	7721293
Haung_2006_sd-catT_2	sd-catT	1	0.1302	67.0823	60.7232	74.5707	18194587	23761492
Haung_2006_sd-catT_9	sd-catT	1	0.0755	67.0823	41.866	92.2986	6769711	24214321
Haung_2006_sd-concB_1	sd-concB	1	0.0745	48.9449	0.970683	53.1047	33642	10692895
Haung_2006_sd-Ft_all_1	sd-Ft_all	1	0.0525	29.2827	21.7943	51.809	525142	10477185
Haung_2006_sd-Ft_Ex_4	sd-Ft_Ex	1	0.0566	27.0018	23.9119	55.1152	575124	11682074
Huang_eDFR_2009_1	eDFR	1	0.097	33.2509	23.4453	49.1858	564110	9852977
Huang_eLAR1_2009_1	eLAR1	1	0.519	32.0614	28.8653	33.9975	2322881	3419252
Huang_eLAR1_2010_2	eLAR1	1	0.442	33.6627	28.4131	40.0218	1556446	5312221
Huang_eLAR1_BLUP_3	eLAR1	1	0.561	32	27.8402	34.04	1145410	3447070
Haung_2005_sk-Ft_T_1	sk-Ft_T	2	0.0757	50.8865	38.5644	62.9653	5600859	18615022
Haung_2006_sd-catT_3	sd-catT	2	0.0752	55.4645	38.2475	59.6243	5587792	18473603
Haung_2006_sd-concP_1	sd-concP	2	0.0859	54.768	34.932	60.0175	5451102	18490246
Haung_2006_sd-Ft_T_1	sd-Ft_T	2	0.0624	47.5808	20.8894	66.0983	2271807	18747633
Haung_2006_sd-galEx_6	sd-galEx	3	0.0573	53.477	18.0154	63.993	414146	18759215
Huang_eDFR_BLUP_2	eDFR	3	0.158	50.3368	47.2468	56.6959	6924953	11583251
Haung_2006_sd-catT_4	sd-catT	4	0.0597	52.2988	37.6275	61.1682	5590886	19712078
Haung_2006_sd-concB_2	sd-concB	4	0.1126	58.3116	48.5059	58.512	13828478	18894754
Haung_2006_sd-concP_2	sd-concP	4	0.115	38.4111	29.7738	44.7702	4160155	9402689
Haung_2006_sd-concP_6	sd-concP	4	0.0563	38.4111	20.4029	56.4192	2037914	18153140
Haung_2006_sd-epiT_1	sd-epiT	4	0.0586	52.2988	36.3639	61.1682	5299456	19712078
Haung_2006_sd-galEx_1	sd-galEx	4	0.111	25.2669	11.8405	36.2603	592351	5275558
Haung_2006_sd-mDP_1	sd-mDP	4	0.0617	30.7755	17.3491	72.6977	1088179	23252156
Haung_2005_sk-F3pr35_4	sk-F3pr35	5	0.0737	13.1727	5.68431	41.2861	371483	9670971
Haung_2006_sd-galEx_5	sd-galEx	5	0.0611	7.65415	7.65415	34.3456	500034	6514896
Haung_2005_sk-catT_2	sk-catT	6	0.0485	59.7874	45.1161	73.2138	5856831	21417820
Haung_2005_sk-egcEx_4	sk-egcEx	6	0.0738	53.8819	36.6649	80.5733	2112728	22128516
Haung_2005_sk-epiEx_7	sk-epiEx	6	0.0868	57.0072	42.7114	79.5336	5585101	22015737
Haung_2005_sk-F3pr35_5	sk-F3pr35	6	0.0665	59.7874	45.1161	74.0832	5856831	21498803
Haung_2005_sk-Ft_all_2	sk-Ft_all	6	0.0533	60.6915	40.8555	68.1799	4663944	20113112
Haung_2006_sd-catEx_1	sd-catEx	6	0.0489	22.0163	22.0163	33.0097	836417	1740283
Huang_eDFR_BLUP_3	eDFR	6	0.154	37.3967	27.5911	47.2024	1113876	6480099
Haung_2005_sk-concP_1	sk-concP	7	0.0635	21.6237	9.42332	49.737	1365295	21825549
Haung_2006_sd-Ft_T_2	sd-Ft_T	7	0.0706	22.3397	7.6684	34.5401	1101427	16429069
Haung_2005_sk-concB_1	sk-concB	8	0.1467	61.4385	55.4143	61.4385	15012612	16655213
Haung_2005_sk-concP_2	sk-concP	8	0.0988	61.4385	56.5179	61.4385	15189262	16655213
Haung_2005_sk-egcEx_1	sk-egcEx	8	0.1399	57.5472	48.9099	63.5714	13965507	17478040
Haung_2005_sk-epiEx_5	sk-epiEx	8	0.1093	58.8783	44.207	62.7151	12651434	17151504
Haung_2005_sk-epiT_1	sk-epiT	8	0.0888	61.4385	50.8034	61.4385	14274583	16655213
Haung_2005_sk-F3pr35_1	sk-F3pr35	8	0.1297	57.5472	41.6122	63.5714	11322614	17478040
Haung_2005_sk-galEx_2	sk-galEx	8	0.078	39.2612	25.8348	70.2669	293448	19022244
Haung_2006_sd-catEx_2	sd-catEx	8	0.0534	54.6928	51.0704	62.7532	14317307	17168714
Haung_2006_sd-concK_2	sd-concK	8	0.0991	30.7759	19.7825	45.4472	288039	13286569
Haung_2006_sd-epiEx_2	sd-epiEx	8	0.0655	48.159	29.6415	66.6765	2732651	18241521
Haung_2006_sd-epiT_2	sd-epiT	8	0.0459	35.6963	13.17	95.7173	144093	22545301
Haung_2006_sd-galT_5	sd-galT	8	0.0799	30.7759	16.1046	45.4472	175666	13286569
Haung_2006_sd-mDP_2	sd-mDP	8	0.0661	37.4508	14.9245	94.8333	162969	22539988
Huang_eANR_2010_1	eANR	8	0.111	55.0001	40.3288	78.8978	10899911	21702319
Huang_eANR_BLUP_2	eANR	8	0.104	68.0111	35.978	74.5945	9367710	20114601
Huang_eDFR_2010_4	eDFR	8	0.086	49.3853	38.272	60.259	10408256	16469971
Huang_eDFR_BLUP_5	eDFR	8	0.132	49.3853	44.0256	53.4372	12558533	14696152
Haung_2005_sk-concK_2	sk-concK	9	0.0603	80.0838	61.0411	80.0838	6942720	21547557
Haung_2006_sd-galEx_4	sd-galEx	9	0.0975	42.8882	33.0825	57.5595	31431	5884941
Huang_eDFR_BLUP_6	eDFR	9	0.106	37.3374	36.3274	47.1431	481260	3236657
Huang_eLDOX_BLUP_2	eLDOX	9	0.107	42.1509	33.5136	55.5773	31695	5278211
Haung_2005_sk-egcEx_2	sk-egcEx	10	0.076	67.7619	61.4028	83.6969	573603	4939900
Haung_2005_sk-epiEx_8	sk-epiEx	10	0.0599	68.5334	61.045	87.0508	518764	6025270
Huang_eANR_2009_3	eANR	10	0.111	74.3495	58.4145	84.1551	178121	5241919
Huang_eANR_BLUP_5	eANR	10	0.136	74.3495	58.4145	81.8379	178121	4875289
Haung_2005_sk-galEx_3	sk-galEx	12	0.1202	52.1919	37.5206	56.3517	3969114	9214303
Haung_2005_sk-galEx_5	sk-galEx	12	0.0481	52.1919	37.093	67.2907	3832788	19933289
Haung_2006_sd-epiEx_1	sd-epiEx	12	0.0786	56.4781	48.7614	68.4355	6787654	20909581
Haung_2006_sd-galEx_2	sd-galEx	12	0.077	54.6131	48.5889	65.6065	6764862	18727256
Haung_2006_sd-galT_6	sd-galT	12	0.0655	52.1919	38.7655	88.7126	4730618	24167191
Haung_2005_sk-concK_3	sk-concK	13	0.0662	14.3801	13.3701	43.9317	1289420	18512678
Haung_2005_sk-egcEx_3	sk-egcEx	13	0.0624	21.6766	9.47628	35.103	396277	8765026
Haung_2005_sk-F3pr35_3	sk-F3pr35	13	0.0526	19.7142	9.90849	36.9312	495414	10771972
Haung_2006_sd-catT_10	sd-catT	13	0.0755	29.1338	7.96144	54.3501	82263	25333484
Haung_2006_sd-catT_5	sd-catT	13	0.0763	29.1338	10.6163	51.6601	657771	23996541
Haung_2006_sd-concK_3	sd-concK	13	0.0483	13.8	13.8	27.2264	1388019	5834951
Haung_2006_sd-concK_7	sd-concK	13	0.0644	13.8	13.8	49.2615	1388019	22743786
Huang_eDFR_BLUP_7	eDFR	13	0.14	34.3091	30.1493	38.6853	6497309	15114871
Haung_2005_sk-galEx_4	sk-galEx	14	0.1867	35.2651	26.6278	45.0707	4000148	20387306
Haung_2005_sk-galEx_6	sk-galEx	14	0.0481	35.2651	20.5938	50.3639	1422488	22333988
Haung_2006_sd-catEx_6	sd-catEx	14	0.0853	74.0955	66.1499	83.4315	27201458	30241698
Haung_2006_sd-catT_11	sd-catT	14	0.0687	39.2412	18.0689	70.247	531075	28727508
Haung_2006_sd-concP_3	sd-concP	14	0.0855	56.9893	42.318	77.4912	18898680	30080289
Haung_2006_sd-concP_7	sd-concP	14	0.0563	56.9893	38.9812	74.9974	12271376	29708489
Haung_2006_sd-Ft_Ex_3	sd-Ft_Ex	14	0.0688	74.0955	66.1499	83.4315	27201458	30241698
Haung_2005_sk-mDP_1	sk-mDP	16	0.0536	22.7509	10.5505	53.7566	23397	20651048
Huang_eLAR1_2009_4	eLAR1	16	0.07	14.0858	13.0758	31.3028	27186	13287807
Huang_eLAR1_BLUP_5	eLAR1	16	0.038	15.6964	12.6064	38.7691	26482	16967968
Haung_2005_sk-catT_1	sk-catT	17	0.1272	38.3692	35.2792	47.2386	2826683	5312965
Haung_2005_sk-catT_3	sk-catT	17	0.5058	47.2732	37.4675	50.046	3366030	6169873
Haung_2005_sk-concK_4	sk-concK	17	0.1088	53.3275	49.598	60.136	6011846	7710419
Haung_2005_sk-epiEx_9	sk-epiEx	17	0.0669	35.4299	35.4299	62.1213	3060430	9048776
Haung_2005_sk-epiT_2	sk-epiT	17	0.1598	40.4235	35.1739	50.2292	2663312	6186891
Haung_2005_sk-Ft_all_1	sk-Ft_all	17	0.0888	40.4235	35.1739	85.03	2663312	15268455
Haung_2005_sk-Ft_all_3	sk-Ft_all	17	0.3841	47.9865	39.3492	52.1463	3670238	6365056
Haung_2005_sk-Ft_T_2	sk-Ft_T	17	0.1299	50.2669	36.8405	60.0725	3263250	7529260
Haung_2005_sk-mDP_2	sk-mDP	17	0.181	39.3869	35.227	46.8753	2745749	5259960
Haung_2005_sk-mDP_3	sk-mDP	17	0.3938	41.479	37.3191	50.9321	3342040	6252213
Haung_2006_sd-catEx_4	sd-catEx	17	0.1767	40.4235	35.1739	47.9119	2663312	5411211
Haung_2006_sd-catT_6	sd-catT	17	0.085	40.4235	35.1739	50.2292	2663312	6186891
Haung_2006_sd-concB_3	sd-concB	17	0.0637	66.1405	32.1795	71.2802	2298844	12196493
Haung_2006_sd-concK_4	sd-concK	17	0.0572	54.5737	34.7377	71.7907	2387218	12435259
Haung_2006_sd-concK_6	sd-concK	17	0.1123	46.5734	36.7678	65.0909	3250851	9570966
Haung_2006_sd-concP_4	sd-concP	17	0.0515	61.7363	40.564	72.6101	3988523	12935489
Haung_2006_sd-epiEx_3	sd-epiEx	17	0.0786	37.3704	35.3304	48.3638	2906110	5477146
Haung_2006_sd-epiT_3	sd-epiT	17	0.3448	41.479	36.2294	45.6388	3159051	5068423
Haung_2006_sd-Ft_Ex_1	sd-Ft_Ex	17	0.1037	36.3906	35.3806	47.384	2984026	5334189
Haung_2006_sd-galEx_3	sd-galEx	17	0.1141	39.3869	35.227	51.5872	2745749	6313100
Haung_2006_sd-galT_8	sd-galT	17	0.1861	58.9788	37.8065	77.4963	3420828	13853317
Haung_2006_sd-mDP_3	sd-mDP	17	0.2721	40.4235	35.1739	46.7826	2663312	5246442
Haung_2006_sd-mDP_4	sd-mDP	17	0.0707	41.479	35.1198	66.7651	2579377	10044728
Huang_eLAR1_2010_6	eLAR1	17	0.061	35.4299	35.4299	42.9183	3060430	4624379
Huang_eLAR1_BLUP_7	eLAR1	17	0.042	35.4299	35.4299	67.9055	3060430	10598292
Huang_eLAR2_2009_1	eLAR2	17	0.661	43.646	40.5561	46.736	3986387	5239633
Huang_eLAR2_2010_2	eLAR2	17	0.579	42.5532	39.4632	46.713	3691220	5236280
Huang_eLAR2_BLUP_3	eLAR2	17	0.695	42.5532	40.5132	44.5932	3974798	4869058
Haung_2005_sk-catEx_3	sk-catEx	18	0.0848	87.1632	79.9022	108.336	22650920	34374796
Haung_2005_sk-Ft_Ex_3	sk-Ft_Ex	18	0.0808	87.1632	79.9022	108.336	22650920	34374796
Haung_2006_sd-catT_7	sd-catT	18	0.0647	21.2369	21.2369	32.2303	275577	2349658
Haung_2006_sd-concK_5	sd-concK	18	0.046	25.9288	20.6792	43.1458	268451	5903324
Haung_2006_sd-concP_5	sd-concP	18	0.0709	25.9288	20.6792	44.4462	268451	6511088
Haung_2006_sd-epiT_4	sd-epiT	18	0.1038	90.9736	0	99.843	4243	34337896
Haung_2006_sd-Ft_all_3	sd-Ft_all	18	0.0593	71.1689	0	89.6864	4243	31017079
Haung_2006_sd-Ft_T_3	sd-Ft_T	18	0.1219	26.9204	20.5613	36.7261	266945	3801781
Haung_2006_sd-Ft_T_4	sd-Ft_T	18	0.0944	33.0164	25.7554	126.749	1107210	34454803
Haung_2006_sd-galT_7	sd-galT	18	0.107	83.364	75.8756	93.1697	20745963	32343150
Huang_eANR_BLUP_6	eANR	18	0.08	63.1724	52.179	75.3728	8089028	19794358
Huang_eDFR_2009_8	eDFR	18	0.099	59.8656	50.06	67.354	7865061	13283085
Huang_eDFR_2010_9	eDFR	18	0.149	65.4153	59.0562	74.0526	10755850	17493632
Huang_eDFR_BLUP_10	eDFR	18	0.321	68.8914	64.7316	70.9314	11399753	14357307
Huang_eLDOX_BLUP_1	eLDOX	18	0.115	64.8734	57.385	75.8668	10429782	20729245
Haung_2006_sd-catT_8	sd-catT	19	0.0629	91.556	49.9471	104.982	166954	15868178
Haung_2006_sd-Ft_all_4	sd-Ft_all	19	0.0625	92.9542	79.6513	106.381	3902596	16537634
Huang_eDFR_BLUP_11	eDFR	19	0.048	90.8947	69.7223	100.7	1319746	9448735

## Sheet: fertility
QTL	Short name	LG	R2	peak(cM)	start(cM)	end(cM)	start (bp)	end (bp)
Viana_2009_NC_1	NC	1	0.0234	45.1137	45.1137	51.0155	7776787	10372295
Carreno_2007_CN_4	CN	3	0.174	44.1973	36.0219	66.1799	3197457	20402876
Doligez_Fert_1999_1	Fert	5	0.164	31.7772	27.9405	35.614	4228841	6701075
Doligez_Fert_2000_1	Fert	5	0.185	31.7772	27.9405	35.614	4228841	6701075
Viana_2009_NC_2	NC	5	0.021	60.6948	55.4452	65.9554	20572606	25291423
Carreno_2005_CN_1	CN	8	0.202	42.6528	19.4429	48.7884	253359	13944351
Carreno_2008_CN_5	CN	8	0.133	71.9936	67.4002	73.3105	18357224	19790486
Viana_2009_NC_5	NC	12	0.0245	59.2464	53.055	65.4379	7354955	18569673
Carreno_2005_CN_2	CN	14	0.272	34.4535	29.0939	42.056	4814344	18674712
Carreno_2006_CN_3	CN	14	0.199	34.4535	20.0327	50.0074	1414202	22298602
Viana_2009_NC_7	NC	14	0.0312	16.1528	8.14979	24.1558	127071	3177495
Grzeskowiak_2009_TF_2	TF	18	0.091	65.6658	57.0285	69.6531	10408690	13667634
Grzeskowiak_2011_TF_3	TF	18	0.083	66.7388	65.7288	69.5011	11512892	13553912

## Sheet: cluster response to GA
QTL	Short name	LG	R2	peak(cM)	start(cM)	end(cM)	start (bp)	end (bp)
Correa_2010_pd:GA_1	pd:GA	5	0.174	31.5294	31.3089	31.7499	4938811	5018944
Correa_2010_rl/nr:GA_1	rl/nr:GA	5	0.154	30.4609	30.2103	30.7115	4739170	4830257
Correa_2010_s1l/rl:GA_1	s1l/rl:GA	5	0.186	51.6928	51.4824	51.9032	18822250	19332405
Correa_2010_tb:GA_1	tb:GA	8	0.13	23.372	23.0711	23.6729	292833	293066
Correa_2010_nr:GA_1	nr:GA	14	0.178	54.1456	53.9252	54.3661	23899675	23942698
Correa_2010_nr:GA_2	nr:GA	18	0.142	79.7519	79.4812	80.0227	22533795	22684420
Correa_2010_tb/nr:GA_1	tb/nr:GA	18	0.222	111.694	111.524	111.864	34388649	34390129
Correa_2010_tb:GA_2	tb:GA	18	0.199	112.826	112.636	113.017	34393480	34395135

## Sheet: cluster architecture
QTL	Short name	LG	R2	peak(cM)	start(cM)	end(cM)	start (bp)	end (bp)
BayoCahna_2008_CC_1	CC	2	0.169	31.4024	28.3124	32.4124	3937526	5017607
Correa_2010_rw/nr_1	rw/nr	5	0.162	47.1653	46.9247	47.4058	14315221	14848283
Correa_2010_rw_1	rw	5	0.128	47.1653	46.8644	47.4662	14248389	14915115
Correa_2010_tb/nr_1	tb/nr	8	0.182	50.6683	50.4579	50.8787	14219270	14286637
Correa_2010_rl_1	rl	9	0.241	76.9838	76.8235	77.144	19164058	19666069
Correa_2010_nr_1	nr	14	0.132	55.0761	54.7852	55.3669	23983586	24040338
Viana_2009_Locp_1	Locp	14	0.0409	90	80.24	99.76	30238450	30253263
Correa_2010_rl/nr_1	rl/nr	17	0.162	39.4397	39.1991	39.6803	3645977	3749846
Correa_2010_nr_2	nr	18	0.2	68.0781	67.8877	68.2684	13367380	13418378
Correa_2010_rl/rw_1	rl/rw	18	0.145	90.7416	90.4709	91.0123	31315736	31521865

## Sheet: berry number
QTL	Short name	LG	R2	peak(cM)	start(cM)	end(cM)	start (bp)	end (bp)
Viana_2009_Nb_1	Nb	4	0.0276	36.0754	29.0523	43.0984	3931421	9248824
Correa_2010_tb_1	tb	14	0.13	46.2632	45.9623	46.5641	20848632	21236192
Viana_2009_Nb_3	Nb	14	0.0287	90	83.15	96.85	30241411	30253263
Correa_2010_tb_2	tb	18	0.181	113.862	113.652	114.073	34397896	34399724

[truncated: 24 more sheets: peduncle, cluster weight, seed number, seed response to GA, seed fresh weight, seed dry weight, ripening, interval, bud burst, flowering , veraison, black rot, downy mildew, botrytis, powdery mildew, leaf morphology, leaf area, water use efficiency, growth, berry weight …]
