# Supplementary material for: Selection of candidate genes controlling veraison time in grapevine through integration of meta-QTL and transcriptomic data
Source: BMC Genomics. 2019 Oct 15;20:739. doi: 10.1186/s12864-019-6124-0 (PMC6794750; doi:10.1186/s12864-019-6124-0)
Supplement: Supplementary file 10 — Additional file 10. List of QTLs showing at least partial overlapping with similar QTLs from independent studies. Whole and short QTL names, as well as the genetic position information and physical position information obtained through marker anchoring of the map to the genome are given. Details about QTL short names abbreviations are in Additional file 2. [file 12864_2019_6124_MOESM10_ESM.xlsx]

## Sheet: Foglio1
CATEGORY	TRAIT	QTL	Short name	LG	R2	peak(cM)	start(cM)	end(cM)	start (bp)	end (bp)
abiotic stress response	drought stress	Coupel-Ledru_EnWD_2012_8	EnWD	13	0.133	13.8	13.8	27.35	1388019	5862970
		Coupel-Ledru_EnWD_2012+2013_10	EnWD	13	0.121	13.8	13.8	33.7688	1388019	8175389
		Coupel-Ledru_EnWD_2013_9	EnWD	13	0.099	24.3802	10.8302	45.1498	706829	19084152
		Coupel-Ledru_psipdWD_2012_1	psipdWD	13	0.134	13.8	13.8	33.7688	1388019	8175389
		Coupel-Ledru_psipdWD_2012+2013_2	psipdWD	13	0.118	13.8	13.8	21.4024	1388019	4323875
		Coupel-Ledru_TEWD_2012_1	TEWD	13	0.113	18.7612	11.1588	29.7546	782194	6407869
		Coupel-Ledru_TEWD_2012+2013_2	TEWD	13	0.101	13.8	13.8	21.4024	1388019	4323875
		Marguerit_2007_Coefl_1	Coefl	13	0.083	46.4955	0.13194	97.5638	2306	29059767
		Marguerit_2007_NTRFTSW20_1	NTRFTSW20	13	0.11	51.6993	6.61522	98.384	68515	29060308
		Marguerit_2007_NTRFTSW40_1	NTRFTSW40	13	0.138	34.7801	0	75.297	959	29045078
		Marguerit_2007_NTRFTSW60_1	NTRFTSW60	13	0.059	43.0091	20.3464	94.5699	3968373	29057792
		Coupel-Ledru_KSWD_2013_1	KSWD	18	0.063	69.5078	62.4735	73.1302	11143563	16566804
		Coupel-Ledru_psiMWD_2012_2	psiMWD	18	0.092	77.4013	72.3713	82.761	15804180	24810950
		Coupel-Ledru_psipsiWD_2012_2	deltapsiWD	18	0.094	69.5078	62.0194	73.1302	11092047	16566804
		Coupel-Ledru_psipsiWD_2013_3	deltapsiWD	18	0.074	69.5078	62.0194	73.1302	11092047	16566804
		Coupel-Ledru_TrWD_2012+2013_1	TrWD	18	0.075	58.2599	54.851	67.3622	10239077	13284372
		Marguerit_2008_NTRFTSW40_2	NTRFTSW40	18	0.072	69.8515	0	134.737	4243	34489508
berry metabolites	anthocyanins	Costantini_2009_Tot_Anth-wp_8	Tot_Anth-wp	1	0.049	58.3492	26.5365	90.162	637073	24212433
		Costantini_2009_Tot3MCou-wp_11	Tot3MCou-wp	1	0.04	58.3492	19.3787	97.3198	468126	24217313
		Costantini_2009_Mal3MAc-cp_6	Mal3MAc-cp	1	0.103	59.1788	44.0446	74.313	7498631	23672794
		Costantini_2009_MalDer-cp_8	MalDer-cp	1	0.092	59.1788	42.2351	76.1225	7027842	24160586
		Costantini_2009_Tot3M-wp_5	Tot3M-wp	1	0.057	63.843	62.833	70.1731	19304223	22231760
		Costantini_2007_Tot3MCou-cp_1	Tot3MCou-cp	1	0.109	64.3228	64.3228	67.8747	19923554	21293592
		Costantini_2007_Tot3MCou-wp_1	Tot3MCou-wp	1	0.029	64.3228	63.7799	65.7774	19677432	20333945
		Costantini_2009_3'Meth/3'OH-cp_5	3'Meth/3'OH-cp	1	0.276	64.3228	64.3228	70.0515	19923554	22230549
		Costantini_2009_Cya3M-wp_6	Cya3M-wp	1	0.102	64.3228	64.3228	71.1697	19923554	22279693
		Costantini_2009_Mal3MAc-wp_6	Mal3MAc-wp	1	0.056	64.3228	62.7591	68.9532	19283939	22081503
		Costantini_2009_Pet3MCou-cp_6	Pet3MCou-cp	1	0.234	64.3228	64.3228	67.8747	19923554	21293592
		Costantini_2009_Pet3MCou-wp_5	Pet3MCou-wp	1	0.147	64.3228	64.3228	68.9532	19923554	22081503
		Costantini_2009_Tot_Anth-cp_10	Tot_Anth-cp	1	0.104	64.3228	64.3228	68.9532	19923554	22081503
		Costantini_2009_Tot3MAc-cp_9	Tot3MAc-cp	1	0.128	64.3228	64.3228	68.9532	19923554	22081503
		Costantini_2009_Tot3MCou-cp_12	Tot3MCou-cp	1	0.08	64.3228	64.3228	64.7587	19923554	20046535
		Costantini_2009_Tot3M-cp_8	Tot3M-cp	1	0.102	64.3228	64.3228	68.9532	19923554	22081503
		Costantini_2009_Del3MCou-cp_5	Del3MCou-cp	1	0.189	64.7332	64.2973	68.893	19916348	22037543
		Costantini_2009_Del3M-cp_7	Del3M-cp	1	0.254	64.7332	64.2973	68.893	19916348	22037543
		Costantini_2009_Del3M-wp_7	Del3M-wp	1	0.15	64.7332	64.2973	68.893	19916348	22037543
		Costantini_2009_DelDer-cp_4	DelDer-cp	1	0.242	64.7332	64.2973	68.893	19916348	22037543
		Costantini_2009_Pet3M-cp_7	Pet3M-cp	1	0.234	64.7332	64.2973	68.893	19916348	22037543
		Costantini_2009_PetDer-cp_9	PetDer-cp	1	0.237	64.7332	64.2973	68.893	19916348	22037543
		Costantini_2009_3'5'Meth/3'5'OH-cp_10	3'5'Meth/3'5'OH-cp	1	0.347	65.6921	64.2375	69.8519	19899480	22228559
		Costantini_2009_Meth/non_Meth-cp_10	Meth/non_Meth-cp	1	0.354	65.6921	64.6821	68.782	20024909	21956455
		Costantini_2009_Pet3M-wp_7	Pet3M-wp	1	0.137	65.6921	64.2375	68.782	19899480	21956455
		Azuma_2015_Dp_1	Dp	1	0.724	67.4468	66.5387	68.4568	20548750	21718896
		Azuma_2015_M_1	M	1	0.891	67.4468	66.5387	68.4568	20548750	21718896
		Azuma_2015_meth/non-meth_anthocyanins_1	Log10_ratio_meth/non-meth_anthocyanins	1	0.571	67.4468	64.4628	70.5368	19963039	22235386
		Azuma_2015_Mv_1	Mv	1	0.347	67.4468	65.5108	68.4568	20258712	21718896
		Azuma_2015_NM_1	NM	1	0.877	67.4468	66.5387	68.4568	20548750	21718896
		Azuma_2015_Pt_1	Pt	1	0.55	67.4468	65.5108	70.5368	20258712	22235386
		Costantini_2008_Del3MAc-wp_2	Del3MAc-wp	1	0.087	67.6658	64.114	70.7558	19864631	22237569
		Costantini_2008_3'Meth/3'OH-cp_3	3'Meth/3'OH-cp	1	0.33	68.6806	64.5208	70.7789	19979402	22237799
		Costantini_2008_Cya3MAc-wp_3	Cya3MAc-wp	1	0.09	68.6806	64.0503	70.7206	19846650	22237218
		Costantini_2008_Del3MCou-wp_4	Del3MCou-wp	1	0.104	68.6806	64.5208	70.7789	19979402	22237799
		Costantini_2008_Del3M-wp_4	Del3M-wp	1	0.105	68.6806	64.0503	70.7206	19846650	22237218
		Costantini_2008_DelDer-cp_1	DelDer-cp	1	0.176	68.6806	64.0503	70.7206	19846650	22237218
		Costantini_2008_Pet3MAc-wp_2	Pet3MAc-wp	1	0.084	68.6806	64.0503	70.7206	19846650	22237218
		Costantini_2008_PetDer-cp_5	PetDer-cp	1	0.168	68.6806	64.0503	70.7206	19846650	22237218
		Azuma_2015_Cy_1	Cy	1	0.341	69.2678	66.2837	71.3078	20476799	22310094
		Costantini_2007_Pet3MCou-cp_1	Pet3MCou-cp	1	0.182	69.7139	64.4643	70.7811	19963475	22237821
		Costantini_2007_PetDer-cp_1	PetDer-cp	1	0.138	69.7139	63.9852	70.7239	19826668	22237251
		Costantini_2008_Del3MCou-cp_3	Del3MCou-cp	1	0.181	69.7139	64.4643	70.7811	19963475	22237821
		Costantini_2008_Meth/non_Meth-cp_5	Meth/non_Meth-cp	1	0.237	69.7139	67.6739	70.7811	21146939	22237821
		Costantini_2008_Pet3MCou-wp_3	Pet3MCou-wp	1	0.095	69.7139	64.4643	70.7811	19963475	22237821
		Costantini_2008_Pet3M-wp_4	Pet3M-wp	1	0.079	69.7139	63.9852	70.7239	19826668	22237251
		Costantini_2007_Del3MCou-wp_1	Del3MCou-wp	1	0.086	70.7657	63.9189	70.7657	19778421	22237667
		Costantini_2008_CyaDer-cp_2	CyaDer-cp	1	0.139	70.7657	64.4065	71.254	19947167	22298266
		Costantini_2009_Cya3MAc-wp_6	Cya3MAc-wp	1	0.087	70.7657	63.9189	70.7657	19778421	22237667
		Costantini_2011_Pet3MCou-wp_7	Pet3MCou-wp	1	0.01	70.7657	67.6757	70.8217	21148251	22238226
		Costantini_2007_3'5'Meth/3'5'OH-cp_1	3'5'Meth/3'5'OH-cp	1	0.217	70.8251	67.6758	70.8251	21148291	22238260
		Costantini_2007_3'Meth/3'OH-cp_1	3'Meth/3'OH-cp	1	0.316	70.8251	66.6048	70.8251	20567383	22238260
		Costantini_2007_Del3MCou-cp_1	Del3MCou-cp	1	0.168	70.8251	70.8251	71.0506	22238260	22253485
		Costantini_2007_Del3M-cp_1	Del3M-cp	1	0.18	70.8251	68.7269	71.257	21916155	22298910
		Costantini_2007_Del3M-wp_1	Del3M-wp	1	0.162	70.8251	68.7269	71.257	21916155	22298910
		Costantini_2007_Meth/non_Meth-cp_1	Meth/non_Meth-cp	1	0.228	70.8251	67.6758	70.8251	21148291	22238260
		Costantini_2007_Pet3M-cp_1	Pet3M-cp	1	0.163	70.8251	68.7269	71.257	21916155	22298910
		Costantini_2007_Pet3M-wp_1	Pet3M-wp	1	0.131	70.8251	68.7269	72.2756	21916155	22617323
		Costantini_2008_3'5'Meth/3'5'OH-cp_5	3'5'Meth/3'5'OH-cp	1	0.211	70.8251	67.6758	70.8251	21148291	22238260
		Costantini_2008_Pet3MCou-cp_4	Pet3MCou-cp	1	0.186	70.8251	70.8251	71.0506	22238260	22253485
		Costantini_2011_3'5'Meth/3'5'OH-cp_15	3'5'Meth/3'5'OH-cp	1	0.223	70.8251	66.6048	70.8251	20567383	22238260
		Costantini_2011_Del3MCou-wp_9	Del3MCou-wp	1	0.103	70.8251	67.6758	70.8251	21148291	22238260
		Costantini_2011_DelDer-cp_7	DelDer-cp	1	0.263	70.8251	67.6758	70.8251	21148291	22238260
		Costantini_2011_Meth/non_Meth-cp_15	Meth/non_Meth-cp	1	0.27	70.8251	67.6758	70.8251	21148291	22238260
		Costantini_2011_Pet3MAc-cp_7	Pet3MAc-cp	1	0.181	70.8251	68.7269	70.8251	21916155	22238260
		Costantini_2011_PetDer-cp_13	PetDer-cp	1	0.204	70.8251	68.7269	70.8251	21916155	22238260
		Costantini_2008_Cya3M-wp_3	Cya3M-wp	1	0.111	71.1098	71.0588	71.1098	22255283	22266516
		Costantini_2011_Del3MCou-cp_7	Del3MCou-cp	1	0.266	71.1098	71.1098	72.2771	22266516	22618185
		Costantini_2011_Pet3MCou-cp_9	Pet3MCou-cp	1	0.266	71.1098	71.1098	72.2771	22266516	22618185
		Costantini_2008_Cya3M-cp_2	Cya3M-cp	1	0.156	71.2629	71.2629	72.6024	22300217	22796624
		Costantini_2008_Del3M-cp_4	Del3M-cp	1	0.171	72.2629	71.0956	72.2629	22263383	22610376
		Costantini_2008_Pet3M-cp_4	Pet3M-cp	1	0.149	72.2629	71.0956	72.2629	22263383	22610376
		Costantini_2009_Cya3M-cp_4	Cya3M-cp	1	0.193	72.5845	72.5845	72.9881	22786816	23008254
		Costantini_2008_Pet3MAc-cp_2	Pet3MAc-cp	1	0.108	72.9889	72.9889	72.9889	23008673	23008673
		Costantini_2008_Tot_Anth-cp_6	Tot_Anth-cp	1	0.09	72.9889	72.9889	72.9889	23008673	23008673
		Costantini_2008_Tot_Anth-wp_4	Tot_Anth-wp	1	0.031	72.9889	70.7301	72.9889	22237312	23008673
		Costantini_2008_Tot3MAc-cp_4	Tot3MAc-cp	1	0.099	72.9889	72.9889	72.9889	23008673	23008673
		Costantini_2008_Tot3MAc-wp_3	Tot3MAc-wp	1	0.037	72.9889	72.9889	72.9889	23008673	23008673
		Costantini_2008_Tot3MCou-cp_7	Tot3MCou-cp	1	0.054	72.9889	72.9889	72.9889	23008673	23008673
		Costantini_2008_Tot3MCou-wp_7	Tot3MCou-wp	1	0.018	72.9889	72.9889	72.9889	23008673	23008673
		Costantini_2008_Tot3M-cp_5	Tot3M-cp	1	0.093	72.9889	72.9889	72.9889	23008673	23008673
		Costantini_2008_Tot3M-wp_3	Tot3M-wp	1	0.033	72.9889	72.9889	72.9889	23008673	23008673
		Costantini_2011_Del3MAc-cp_9	Del3MAc-cp	1	0.173	72.9889	72.9889	72.9889	23008673	23008673
		Azuma_2015_Pn_1	Pn	1	0.261	73.0177	68.9658	73.1178	22090702	23127547
		Azuma_2015_Cy_2	Cy	2	0.234	53.7624	51.3049	54.2649	10754146	16686831
		Azuma_2015_DH_1	DH	2	0.656	53.0972	52.0872	54.0053	11094184	16674240
		Azuma_2015_M_2	M	2	0.024	53.7624	51.3049	54.164	10754146	16681939
		Azuma_2015_meth/non-meth_anthocyanins_2	Log10_ratio_meth/non-meth_anthocyanins	2	0.131	53.0972	51.0572	54.0053	10646482	16674240
		Azuma_2015_Mv_2	Mv	2	0.27	54.4692	53.5611	55.1741	16652702	17269164
		Azuma_2015_NM_2	NM	2	0.032	53.7624	51.3049	54.2649	10754146	16686831
		Azuma_2015_Pn_2	Pn	2	0.328	53.7624	52.3428	54.2649	11205322	16686831
		Azuma_2015_Pt_2	Pt	2	0.144	49.1386	43.3367	50.7642	7027023	10430756
		Azuma_2015_TH_1	TH	2	0.604	53.7624	52.3428	54.2649	11205322	16686831
		Azuma_2015_tri/di-hydro_anthocyanins_1	Log10_ratio_tri/di-hydro_anthocyanins	2	0.566	53.6957	52.3172	54.2386	11194173	16685554
		BayoCahna_2008_Ant_1	Ant	2	0.757	54.869	6.73308	61.5649	143872	18555742
		BayoCahna_2010_Ant_2	Ant	2	0.794	50.7431	0	63.1872	9603	18624411
		BayoCahna_2011_Ant_3	Ant	2	0.8	50.7431	0.819826	63.1872	24840	18624411
		BayoCahna_2012_Ant_4	Ant	2	0.546	57.4825	24.4146	57.4825	3445461	18382945
		BayoCahna_2013_Ant_5	Ant	2	0.775	54.162	0	60.0749	9603	18492676
		Carreno_2005_BC_1	BC	2	0.652	48.4969	46.8713	49.1005	7935230	8941205
		Carreno_2006_BC_2	BC	2	0.53	48.4969	46.8713	49.1005	7935230	8941205
		Carreno_2007_BC_4	BC	2	0.68	48.4969	47.9944	48.8985	8244857	8760353
		Costantini_2007_3'5'Meth/3'5'OH-cp_2	3'5'Meth/3'5'OH-cp	2	0.195	54.3986	54.3966	54.3986	16693218	16693315
		Costantini_2007_Cya3MAc-wp_1	Cya3MAc-wp	2	0.365	54.3986	54.3546	54.4347	16691180	16695061
		Costantini_2007_Cya3MCou-cp_1	Cya3MCou-cp	2	0.212	53.6535	53.0266	53.6535	14105146	16657184
		Costantini_2007_Cya3MCou-wp_1	Cya3MCou-wp	2	0.495	53.6535	53.153	53.6535	14745781	16657184
		Costantini_2007_Cya3M-wp_1	Cya3M-wp	2	0.391	54.4439	54.4078	54.4439	16693761	16695507
		Costantini_2007_Del3MAc/Del3M-cp_1	Del3MAc/Del3M-cp	2	0.213	54.0331	53.7282	54.0331	16660805	16675590
		Costantini_2007_Del3MAc-cp_1	Del3MAc-cp	2	0.239	54.3986	54.3966	54.3986	16693218	16693315
		Costantini_2007_Del3MAc-wp_1	Del3MAc-wp	2	0.386	53.6535	53.153	53.6535	14745781	16657184
		Costantini_2007_Del3MCou/Del3M-cp_1	Del3MCou/Del3M-cp	2	0.095	54.3986	54.3986	54.4347	16693315	16695061
		Costantini_2007_Del3MCou-cp_2	Del3MCou-cp	2	0.4	54.3986	54.3966	54.3986	16693218	16693315
		Costantini_2007_Del3MCou-wp_2	Del3MCou-wp	2	0.527	53.6535	53.153	53.6535	14745781	16657184
		Costantini_2007_Del3M-cp_2	Del3M-cp	2	0.169	51.3722	51.3722	51.3722	10783413	10783413
		Costantini_2007_Del3M-wp_2	Del3M-wp	2	0.288	53.0263	53.0263	53.5268	14103759	16640329
		Costantini_2007_Mal3MAc/Mal3M-cp_1	Mal3MAc/Mal3M-cp	2	0.387	55.1379	52.8999	57.2778	13463194	18009024
		Costantini_2007_Mal3MAc-wp_2	Mal3MAc-wp	2	0.662	53.6535	53.153	53.6535	14745781	16657184
		Costantini_2007_Mal3MCou-cp_1	Mal3MCou-cp	2	0.338	51.3722	50.9504	51.3722	10597464	10783413
		Costantini_2007_Mal3MCou-wp_1	Mal3MCou-wp	2	0.721	53.0263	52.9012	53.0263	13469433	14103759
		Costantini_2007_Mal3M-cp_1	Mal3M-cp	2	0.284	51.3722	50.9504	51.3722	10597464	10783413
		Costantini_2007_Mal3M-wp_1	Mal3M-wp	2	0.704	53.0263	52.9012	53.0263	13469433	14103759
		Costantini_2007_MalDer-cp_2	MalDer-cp	2	0.336	51.3722	50.9504	51.3722	10597464	10783413
		Costantini_2007_Meth/non_Meth-cp_2	Meth/non_Meth-cp	2	0.188	54.3986	54.3966	54.3986	16693218	16693315
		Costantini_2007_Peo3MAc-wp_1	Peo3MAc-wp	2	0.571	53.6535	53.153	53.6535	14745781	16657184
		Costantini_2007_Peo3MCou-wp_1	Peo3MCou-wp	2	0.472	53.0263	52.9012	53.0263	13469433	14103759
		Costantini_2007_Peo3M-wp_1	Peo3M-wp	2	0.593	54.4439	54.4439	54.4439	16695507	16695507
		Costantini_2007_Pet3MAc/Pet3M-cp_1	Pet3MAc/Pet3M-cp	2	0.356	54.3986	54.3966	54.3986	16693218	16693315
		Costantini_2007_Pet3MAc-cp_1	Pet3MAc-cp	2	0.272	54.3986	54.3966	54.3986	16693218	16693315
		Costantini_2007_Pet3MAc-wp_1	Pet3MAc-wp	2	0.425	53.6535	53.153	53.6535	14745781	16657184
		Costantini_2007_Pet3MCou-cp_2	Pet3MCou-cp	2	0.438	54.3986	54.3966	54.3986	16693218	16693315
		Costantini_2007_Pet3MCou-wp_2	Pet3MCou-wp	2	0.593	53.0263	53.0263	53.5268	14103759	16640329
		Costantini_2007_Pet3M-cp_2	Pet3M-cp	2	0.204	54.3961	54.3961	54.3981	16693193	16693290
		Costantini_2007_Pet3M-wp_2	Pet3M-wp	2	0.369	53.0263	53.0263	53.5268	14103759	16640329
		Costantini_2007_PetDer-cp_2	PetDer-cp	2	0.248	54.3986	54.3966	54.3986	16693218	16693315
		Costantini_2007_Tot_Anth-cp_2	Tot_Anth-cp	2	0.303	51.3722	50.9504	51.3722	10597464	10783413
		Costantini_2007_Tot_Anth-wp_2	Tot_Anth-wp	2	0.678	53.0263	52.9012	53.0263	13469433	14103759
		Costantini_2007_Tot3MAc/Tot3M-cp_1	Tot3MAc/Tot3M-cp	2	0.393	55.1379	54.5828	55.1379	16702246	17224591
		Costantini_2007_Tot3MAc-cp_2	Tot3MAc-cp	2	0.331	54.3961	54.3961	54.3981	16693193	16693290
		Costantini_2007_Tot3MAc-wp_2	Tot3MAc-wp	2	0.596	53.6535	53.153	53.6535	14745781	16657184
		Costantini_2007_Tot3MCou-cp_2	Tot3MCou-cp	2	0.374	51.3722	50.9504	51.3722	10597464	10783413
		Costantini_2007_Tot3MCou-wp_2	Tot3MCou-wp	2	0.741	53.0263	52.9012	53.0263	13469433	14103759
		Costantini_2007_Tot3M-cp_2	Tot3M-cp	2	0.252	51.3722	50.9504	51.3722	10597464	10783413
		Costantini_2007_Tot3M-wp_1	Tot3M-wp	2	0.64	53.0263	52.9012	53.0263	13469433	14103759
		Costantini_2007_triOH/diOH-cp_2	triOH/diOH-cp	2	0.334	55.1379	55.1379	55.1379	17224591	17224591
		Costantini_2008_3'5'Meth/3'5'OH-cp_6	3'5'Meth/3'5'OH-cp	2	0.154	54.0331	53.7282	54.0331	16660805	16675590
		Costantini_2008_Cya3MAc-wp_4	Cya3MAc-wp	2	0.295	53.6535	53.153	53.6535	14745781	16657184
		Costantini_2008_Cya3MCou-wp_2	Cya3MCou-wp	2	0.401	53.6535	53.153	53.6535	14745781	16657184
		Costantini_2008_Cya3M-wp_4	Cya3M-wp	2	0.253	54.4439	54.4078	54.4439	16693761	16695507
		Costantini_2008_Del3MAc/Del3M-cp_4	Del3MAc/Del3M-cp	2	0.464	55.1379	55.1379	55.1379	17224591	17224591
		Costantini_2008_Del3MAc-cp_4	Del3MAc-cp	2	0.242	54.0331	54.0331	54.3239	16675590	16689692
		Costantini_2008_Del3MAc-wp_3	Del3MAc-wp	2	0.407	54.3961	54.1053	54.3961	16679091	16693193
		Costantini_2008_Del3MCou/Del3M-cp_6	Del3MCou/Del3M-cp	2	0.249	54.0331	53.7282	54.0331	16660805	16675590
		Costantini_2008_Del3MCou-cp_4	Del3MCou-cp	2	0.423	53.6535	53.0266	53.6535	14105146	16657184
		Costantini_2008_Del3MCou-wp_5	Del3MCou-wp	2	0.519	53.6535	53.153	53.6535	14745781	16657184
		Costantini_2008_Del3M-cp_5	Del3M-cp	2	0.259	54.0331	54.0331	54.3239	16675590	16689692
		Costantini_2008_Del3M-wp_5	Del3M-wp	2	0.387	54.0331	54.0331	54.3239	16675590	16689692
		Costantini_2008_DelDer-cp_2	DelDer-cp	2	0.261	54.3961	54.3961	54.3981	16693193	16693290
		Costantini_2008_Mal3MAc-cp_4	Mal3MAc-cp	2	0.473	54.0331	53.7282	54.0331	16660805	16675590
		Costantini_2008_Mal3MAc-wp_4	Mal3MAc-wp	2	0.685	53.6535	53.6535	53.6535	16657184	16657184
		Costantini_2008_Mal3MCou/Mal3M-cp_5	Mal3MCou/Mal3M-cp	2	0.098	54.3986	50.6617	54.4347	10338923	16695061
		Costantini_2008_Mal3MCou-cp_4	Mal3MCou-cp	2	0.438	54.0331	53.7282	54.0331	16660805	16675590
		Costantini_2008_Mal3MCou-wp_4	Mal3MCou-wp	2	0.714	53.6535	53.6535	53.6535	16657184	16657184
		Costantini_2008_Mal3M-cp_3	Mal3M-cp	2	0.357	54.0331	53.7282	54.0331	16660805	16675590
		Costantini_2008_Mal3M-wp_2	Mal3M-wp	2	0.715	53.6535	53.6535	53.6535	16657184	16657184
		Costantini_2008_MalDer-cp_4	MalDer-cp	2	0.422	54.0331	53.7282	54.0331	16660805	16675590
		Costantini_2008_Meth/non_Meth-cp_6	Meth/non_Meth-cp	2	0.127	53.6535	53.6535	53.9584	16657184	16671969
		Costantini_2008_Peo3MAc/Peo3M-cp_5	Peo3MAc/Peo3M-cp	2	0.301	55.1379	55.1379	55.1379	17224591	17224591
		Costantini_2008_Peo3MAc-cp_3	Peo3MAc-cp	2	0.125	53.6535	53.0266	53.6535	14105146	16657184
		Costantini_2008_Peo3MAc-wp_5	Peo3MAc-wp	2	0.48	53.6535	53.153	53.6535	14745781	16657184
		Costantini_2008_Peo3MCou-wp_5	Peo3MCou-wp	2	0.666	55.1379	54.5828	55.1379	16702246	17224591
		Costantini_2008_Peo3M-wp_3	Peo3M-wp	2	0.651	55.1379	55.1379	55.1379	17224591	17224591
		Costantini_2008_Pet3MAc/Pet3M-cp_4	Pet3MAc/Pet3M-cp	2	0.188	56.0877	55.3351	57.0977	17467571	17896753
		Costantini_2008_Pet3MAc-cp_3	Pet3MAc-cp	2	0.326	54.0331	53.7282	54.0331	16660805	16675590
		Costantini_2008_Pet3MAc-wp_3	Pet3MAc-wp	2	0.445	54.0331	54.0331	54.3239	16675590	16689692
		Costantini_2008_Pet3MCou-cp_5	Pet3MCou-cp	2	0.484	54.0331	53.7282	54.0331	16660805	16675590
		Costantini_2008_Pet3MCou-wp_4	Pet3MCou-wp	2	0.604	53.6535	53.153	53.6535	14745781	16657184
		Costantini_2008_Pet3M-cp_5	Pet3M-cp	2	0.295	54.0331	53.7282	54.0331	16660805	16675590
		Costantini_2008_Pet3M-wp_5	Pet3M-wp	2	0.47	53.6535	53.153	53.6535	14745781	16657184
		Costantini_2008_PetDer-cp_6	PetDer-cp	2	0.32	54.0331	53.7282	54.0331	16660805	16675590
		Costantini_2008_Tot_Anth-cp_7	Tot_Anth-cp	2	0.421	54.0343	50.3317	57.737	10043494	18393716
		Costantini_2008_Tot_Anth-wp_5	Tot_Anth-wp	2	0.683	53.6535	53.6535	53.6535	16657184	16657184
		Costantini_2008_Tot3MAc/Tot3M-cp_2	Tot3MAc/Tot3M-cp	2	0.251	55.1379	54.5828	55.1379	16702246	17224591
		Costantini_2008_Tot3MAc-cp_5	Tot3MAc-cp	2	0.483	54.0331	53.7282	54.0331	16660805	16675590
		Costantini_2008_Tot3MAc-wp_4	Tot3MAc-wp	2	0.641	53.6535	53.153	53.6535	14745781	16657184
		Costantini_2008_Tot3MCou-cp_8	Tot3MCou-cp	2	0.514	53.6535	53.0266	53.6535	14105146	16657184
		Costantini_2008_Tot3MCou-wp_8	Tot3MCou-wp	2	0.676	53.6535	53.6535	53.6535	16657184	16657184
		Costantini_2008_Tot3M-cp_6	Tot3M-cp	2	0.344	54.0331	53.7282	54.0331	16660805	16675590
		Costantini_2008_Tot3M-wp_4	Tot3M-wp	2	0.637	53.6535	53.153	53.6535	14745781	16657184
		Costantini_2008_triOH/diOH-cp_5	triOH/diOH-cp	2	0.096	54.3986	54.3966	54.3986	16693218	16693315
		Costantini_2009_3'5'Meth/3'5'OH-cp_11	3'5'Meth/3'5'OH-cp	2	0.069	54.3961	54.3961	54.3981	16693193	16693290
		Costantini_2009_Cya3MAc-wp_7	Cya3MAc-wp	2	0.414	53.6535	53.153	53.6535	14745781	16657184
		Costantini_2009_Cya3MCou-wp_3	Cya3MCou-wp	2	0.537	55.1379	55.1379	55.1379	17224591	17224591
		Costantini_2009_Cya3M-wp_7	Cya3M-wp	2	0.197	53.6535	53.153	53.6535	14745781	16657184
		Costantini_2009_Del3MAc/Del3M-cp_8	Del3MAc/Del3M-cp	2	0.317	55.1379	55.1379	55.1379	17224591	17224591
		Costantini_2009_Del3MAc-cp_7	Del3MAc-cp	2	0.244	56.0877	55.3351	57.0977	17467571	17896753
		Costantini_2009_Del3MAc-wp_6	Del3MAc-wp	2	0.335	55.1379	55.1379	55.1479	17224591	17236914
		Costantini_2009_Del3MCou/Del3M-cp_11	Del3MCou/Del3M-cp	2	0.378	55.1379	55.1379	55.1379	17224591	17224591
		Costantini_2009_Del3MCou-cp_6	Del3MCou-cp	2	0.298	55.1503	55.1503	56.9279	17239936	17868708
		Costantini_2009_Del3MCou-wp_7	Del3MCou-wp	2	0.371	55.1379	54.5828	55.1379	16702246	17224591
		Costantini_2009_Del3M-cp_8	Del3M-cp	2	0.199	55.1503	55.1503	55.9029	17239936	17699435
		Costantini_2009_Del3M-wp_8	Del3M-wp	2	0.314	53.6535	53.153	53.6535	14745781	16657184
		Costantini_2009_DelDer-cp_5	DelDer-cp	2	0.229	55.1503	55.1503	55.9029	17239936	17699435
		Costantini_2009_Mal3MAc/Mal3M-cp_7	Mal3MAc/Mal3M-cp	2	0.365	55.1503	55.1403	55.1503	17227614	17239936
		Costantini_2009_Mal3MAc-cp_7	Mal3MAc-cp	2	0.441	57.1162	55.3386	57.1162	17471949	17899807
		Costantini_2009_Mal3MAc-wp_8	Mal3MAc-wp	2	0.627	55.1379	54.5828	55.1379	16702246	17224591
		Costantini_2009_Mal3MCou/Mal3M-cp_10	Mal3MCou/Mal3M-cp	2	0.379	55.1379	55.1379	55.1479	17224591	17236914
		Costantini_2009_Mal3MCou-cp_6	Mal3MCou-cp	2	0.381	57.1162	55.3386	57.1162	17471949	17899807
		Costantini_2009_Mal3MCou-wp_6	Mal3MCou-wp	2	0.616	54.3961	54.1053	54.3961	16679091	16693193
		Costantini_2009_Mal3M-cp_4	Mal3M-cp	2	0.306	56.0877	55.3351	57.0977	17467571	17896753
		Costantini_2009_Mal3M-wp_4	Mal3M-wp	2	0.627	53.6535	53.6535	53.6535	16657184	16657184
		Costantini_2009_MalDer-cp_9	MalDer-cp	2	0.375	57.1162	55.3386	57.1162	17471949	17899807
		Costantini_2009_Meth/non_Meth-cp_11	Meth/non_Meth-cp	2	0.076	54.3986	54.3966	54.3986	16693218	16693315
		Costantini_2009_Peo3MAc/Peo3M-cp_8	Peo3MAc/Peo3M-cp	2	0.317	55.1503	55.1403	55.1503	17227614	17239936
		Costantini_2009_Peo3MAc-wp_8	Peo3MAc-wp	2	0.476	53.6535	53.153	53.6535	14745781	16657184
		Costantini_2009_Peo3MCou-wp_9	Peo3MCou-wp	2	0.491	53.6535	50.4787	56.8283	10175120	17852262
		Costantini_2009_Peo3M-wp_6	Peo3M-wp	2	0.557	55.1379	54.5828	55.1379	16702246	17224591
		Costantini_2009_Pet3MAc/Pet3M-cp_5	Pet3MAc/Pet3M-cp	2	0.549	55.1503	55.1503	55.1503	17239936	17239936
		Costantini_2009_Pet3MAc-wp_6	Pet3MAc-wp	2	0.355	55.1379	54.5828	55.1379	16702246	17224591
		Costantini_2009_Pet3MCou/Pet3M-cp_6	Pet3MCou/Pet3M-cp	2	0.147	54.3986	54.3986	54.4347	16693315	16695061
		Costantini_2009_Pet3MCou-cp_7	Pet3MCou-cp	2	0.358	55.1503	55.1503	56.9279	17239936	17868708
		Costantini_2009_Pet3MCou-wp_6	Pet3MCou-wp	2	0.482	55.1379	55.1379	55.1379	17224591	17224591
		Costantini_2009_Pet3M-cp_8	Pet3M-cp	2	0.244	55.1379	54.5828	55.1379	16702246	17224591
		Costantini_2009_Pet3M-wp_8	Pet3M-wp	2	0.399	53.6535	53.153	53.6535	14745781	16657184
		Costantini_2009_PetDer-cp_10	PetDer-cp	2	0.276	55.1379	54.5828	55.1379	16702246	17224591
		Costantini_2009_Tot_Anth-cp_11	Tot_Anth-cp	2	0.346	55.1503	55.1503	56.9279	17239936	17868708
		Costantini_2009_Tot_Anth-wp_9	Tot_Anth-wp	2	0.616	53.6535	53.6535	53.6535	16657184	16657184
		Costantini_2009_Tot3MAc/Tot3M-cp_5	Tot3MAc/Tot3M-cp	2	0.373	55.1503	55.1403	55.1503	17227614	17239936
		Costantini_2009_Tot3MAc-cp_10	Tot3MAc-cp	2	0.438	55.1503	55.1503	56.9279	17239936	17868708
		Costantini_2009_Tot3MAc-wp_6	Tot3MAc-wp	2	0.59	55.1379	55.1379	55.1379	17224591	17224591
		Costantini_2009_Tot3MCou/Tot3M-cp_9	Tot3MCou/Tot3M-cp	2	0.326	55.1379	55.1379	55.1479	17224591	17236914
		Costantini_2009_Tot3MCou-cp_13	Tot3MCou-cp	2	0.379	55.1503	55.1503	56.9279	17239936	17868708
		Costantini_2009_Tot3MCou-wp_12	Tot3MCou-wp	2	0.633	53.6535	53.6535	53.6535	16657184	16657184
		Costantini_2009_Tot3M-cp_9	Tot3M-cp	2	0.281	55.1503	55.1503	56.9279	17239936	17868708
		Costantini_2009_Tot3M-wp_6	Tot3M-wp	2	0.568	53.6535	53.153	53.6535	14745781	16657184
		Costantini_2009_triOH/diOH-cp_9	triOH/diOH-cp	2	0.331	55.1379	55.1379	55.1379	17224591	17224591
		Costantini_2011_3'5'Meth/3'5'OH-cp_16	3'5'Meth/3'5'OH-cp	2	0.22	55.1379	55.1379	56.9258	17224591	17868360
		Costantini_2011_Cya3MAc-wp_9	Cya3MAc-wp	2	0.199	52.3915	51.5424	54.0192	10857399	16674914
		Costantini_2011_Cya3MCou-wp_4	Cya3MCou-wp	2	0.657	53.0263	52.9012	53.0263	13469433	14103759
		Costantini_2011_Cya3M-wp_8	Cya3M-wp	2	0.405	54.3961	54.1053	54.3961	16679091	16693193
		Costantini_2011_Del3MAc/Del3M-cp_11	Del3MAc/Del3M-cp	2	0.338	51.3722	50.9504	51.3722	10597464	10783413
		Costantini_2011_Del3MAc-cp_10	Del3MAc-cp	2	0.508	49.0953	49.0953	52.2775	8936527	11176924
		Costantini_2011_Del3MAc-wp_8	Del3MAc-wp	2	0.443	52.8699	52.4854	52.8699	11362238	13310822
		Costantini_2011_Del3MCou/Del3M-cp_14	Del3MCou/Del3M-cp	2	0.329	49.6381	49.6381	49.6651	9422553	9446733
		Costantini_2011_Del3MCou-cp_8	Del3MCou-cp	2	0.285	51.3722	51.3722	51.3722	10783413	10783413
		Costantini_2011_Del3MCou-wp_10	Del3MCou-wp	2	0.501	52.8699	52.4431	52.8699	11248892	13310822
		Costantini_2011_Del3M-wp_10	Del3M-wp	2	0.463	54.3961	54.1053	54.3961	16679091	16693193
		Costantini_2011_Mal3MAc-cp_8	Mal3MAc-cp	2	0.47	51.3722	51.3722	51.3722	10783413	10783413
		Costantini_2011_Mal3MAc-wp_9	Mal3MAc-wp	2	0.753	54.3961	54.3961	54.3981	16693193	16693290
		Costantini_2011_Mal3MCou-cp_7	Mal3MCou-cp	2	0.638	55.1379	55.1379	55.1379	17224591	17224591
		Costantini_2011_Mal3MCou-wp_7	Mal3MCou-wp	2	0.821	53.0263	52.9012	53.0263	13469433	14103759
		Costantini_2011_Mal3M-wp_5	Mal3M-wp	2	0.721	54.3986	54.3966	54.3986	16693218	16693315
		Costantini_2011_MalDer-cp_10	MalDer-cp	2	0.327	51.3722	51.3722	51.3722	10783413	10783413
		Costantini_2011_Meth/non_Meth-cp_16	Meth/non_Meth-cp	2	0.12	55.1379	55.1379	55.9006	17224591	17699055
		Costantini_2011_Peo3MAc-wp_12	Peo3MAc-wp	2	0.626	54.3986	54.3966	54.3986	16693218	16693315
		Costantini_2011_Peo3MCou-wp_13	Peo3MCou-wp	2	0.623	53.0263	53.0263	53.5268	14103759	16640329
		Costantini_2011_Peo3M-wp_9	Peo3M-wp	2	0.574	54.3986	54.3966	54.3986	16693218	16693315
		Costantini_2011_Pet3MAc/Pet3M-cp_8	Pet3MAc/Pet3M-cp	2	0.698	55.1379	55.1379	55.1379	17224591	17224591
		Costantini_2011_Pet3MAc-cp_8	Pet3MAc-cp	2	0.271	51.3722	49.1092	52.1908	8948987	11139228
		Costantini_2011_Pet3MAc-wp_8	Pet3MAc-wp	2	0.497	54.3961	54.1053	54.3961	16679091	16693193
		Costantini_2011_Pet3MCou/Pet3M-cp_11	Pet3MCou/Pet3M-cp	2	0.192	51.3722	50.9504	51.3722	10597464	10783413
		Costantini_2011_Pet3MCou-wp_8	Pet3MCou-wp	2	0.591	54.4439	54.4078	54.4439	16693761	16695507
		Costantini_2011_Pet3M-wp_9	Pet3M-wp	2	0.548	54.3961	54.1053	54.3961	16679091	16693193
		Costantini_2011_PetDer-cp_14	PetDer-cp	2	0.228	52.3915	52.3915	52.776	11226470	12834789
		Costantini_2011_Tot_Anth-cp_13	Tot_Anth-cp	2	0.313	51.3722	51.3722	51.3722	10783413	10783413
		Costantini_2011_Tot_Anth-wp_10	Tot_Anth-wp	2	0.758	54.3961	54.1053	54.3961	16679091	16693193
		Costantini_2011_Tot3MAc/Tot3M-cp_7	Tot3MAc/Tot3M-cp	2	0.578	55.1379	55.1379	55.1379	17224591	17224591
		Costantini_2011_Tot3MAc-cp_14	Tot3MAc-cp	2	0.385	51.3722	51.3722	51.3722	10783413	10783413
		Costantini_2011_Tot3MAc-wp_7	Tot3MAc-wp	2	0.723	54.3986	54.3966	54.3986	16693218	16693315
		Costantini_2011_Tot3MCou/Tot3M-cp_12	Tot3MCou/Tot3M-cp	2	0.236	50.7699	50.0183	50.7699	9762947	10435830
		Costantini_2011_Tot3MCou-cp_14	Tot3MCou-cp	2	0.412	51.3722	51.3722	51.3722	10783413	10783413
		Costantini_2011_Tot3MCou-wp_13	Tot3MCou-wp	2	0.893	54.4439	54.4439	54.4439	16695507	16695507
		Costantini_2011_Tot3M-wp_7	Tot3M-wp	2	0.709	54.3986	54.3966	54.3986	16693218	16693315
		Guo_2011_sesu_2	sesu	2	0.193	49.3422	49.0022	49.6822	8853179	9461989
		Costantini_2007_Peo3MAc-wp_2	Peo3MAc-wp	4	0.062	75.5828	74.9843	76.5928	23687104	24323454
		Costantini_2007_Peo3M-cp_1	Peo3M-cp	4	0.214	73.663	66.3788	80.9472	21855756	24420967
		Costantini_2007_Pet3MCou/Pet3M-cp_2	Pet3MCou/Pet3M-cp	4	0.093	58.0655	41.3039	74.827	6499915	23648270
		Costantini_2007_Tot_Anth-cp_3	Tot_Anth-cp	4	0.103	73.7364	58.6022	88.8706	18909794	24598407
		Costantini_2007_Tot3M-cp_3	Tot3M-cp	4	0.131	73.7364	73.7364	74.3785	23518842	23572495
		Costantini_2008_Cya3M-cp_3	Cya3M-cp	4	0.123	75.5828	74.9843	76.5928	23687104	24323454
		Costantini_2008_CyaDer-cp_3	CyaDer-cp	4	0.112	76.5926	74.9722	76.5926	23684117	24323450
		Costantini_2008_Del3MAc-cp_5	Del3MAc-cp	4	0.142	74.3739	74.3739	76.6401	23572116	24324513
		Costantini_2008_Peo3MAc-cp_1	Peo3MAc-cp	4	0.116	75.5828	74.9843	76.5928	23687104	24323454
		Costantini_2008_Peo3MAc-cp_4	Peo3MAc-cp	4	0.12	76.5926	75.5826	76.5926	23834855	24323450
		Costantini_2008_Pet3MAc-cp_4	Pet3MAc-cp	4	0.139	74.3739	74.3739	74.9998	23572116	23690938
		Costantini_2008_PetDer-cp_7	PetDer-cp	4	0.071	69.8549	67.4957	73.8777	22275080	23530653
		Costantini_2008_Tot_Anth-cp_8	Tot_Anth-cp	4	0.079	69.8549	56.6851	77.0342	18256668	24333338
		Costantini_2008_Tot3M-cp_7	Tot3M-cp	4	0.079	74.3739	74.3739	74.9998	23572116	23690938
		Guo_2011_sesu_4	sesu	4	0.584	74.8455	73.8055	75.8855	23524615	23909640
		Guo_2012_sesu_17	sesu	4	0.63	75.8455	74.7255	76.9655	23623197	24331800
		Azuma_2015_DH_2	DH	6	0.093	60.1516	56.0997	64.4195	13250994	19354488
		Azuma_2015_Pn_4	Pn	6	0.071	66.6505	56.6088	78.8508	13634324	21942857
		Azuma_2015_TH_2	TH	6	0.045	63.8182	52.1029	74.8116	9596154	21566642
		Azuma_2015_tri/di-hydro_anthocyanins_2	Log10_ratio_tri/di-hydro_anthocyanins	6	0.085	60.1216	56.5527	64.3354	13592047	19333968
		Costantini_2007_3'Meth/3'OH-cp_2	3'Meth/3'OH-cp	6	0.249	72.269	70.1749	78.8457	20635965	21942378
		Costantini_2007_Mal3MAc/Mal3M-cp_3	Mal3MAc/Mal3M-cp	6	0.184	69.6594	68.9545	72.2934	20309203	21203181
		Costantini_2007_triOH/diOH-cp_3	triOH/diOH-cp	6	0.145	69.6594	69.6594	69.6594	20497942	20497942
		Costantini_2008_3'Meth/3'OH-cp_4	3'Meth/3'OH-cp	6	0.186	72.269	70.7445	76.6387	20788460	21736819
		Costantini_2008_Mal3MAc/Mal3M-cp_5	Mal3MAc/Mal3M-cp	6	0.136	69.6594	69.6594	72.5526	20497942	21272590
		Costantini_2008_Mal3MAc/Mal3M-cp_6	Mal3MAc/Mal3M-cp	6	0.132	64.341	62.1427	72.8406	18660907	21349702
		Costantini_2008_Peo3M-cp_3	Peo3M-cp	6	0.622	78.4605	71.8838	78.4605	21093532	21906502
		Costantini_2008_triOH/diOH-cp_6	triOH/diOH-cp	6	0.568	78.4605	73.2109	78.4605	21417555	21906502
		Costantini_2009_triOH/diOH-cp_10	triOH/diOH-cp	6	0.139	72.216	70.176	72.268	20636251	21196394
		Costantini_2011_Peo3M-cp_6	Peo3M-cp	6	0.416	72.269	72.269	77.7323	21196665	21838677
		Azuma_2015_DH_3	DH	7	0.068	11.6906	9.85823	11.6906	1402768	1560650
		Azuma_2015_meth/non-meth_anthocyanins_3	Log10_ratio_meth/non-meth_anthocyanins	7	0.045	11.6906	9.85823	11.6906	1402768	1560650
		Azuma_2015_Mv_3	Mv	7	0.08	11.6906	9.85823	11.6906	1402768	1560650
		Azuma_2015_TH_3	TH	7	0.114	11.6906	6.66058	11.6906	945002	1560650
		Azuma_2015_tri/di-hydro_anthocyanins_3	Log10_ratio_tri/di-hydro_anthocyanins	7	0.089	10.3521	6.4078	11.3621	905769	1532341
		Costantini_2008_Del3MAc/Del3M-cp_7	Del3MAc/Del3M-cp	7	0.044	29.6611	0	65.0889	7967	26656493
		Costantini_2008_Tot3MAc-cp_7	Tot3MAc-cp	7	0.064	22.5091	0	46.8657	7967	21447544
		Guo_2012_sesu_18	sesu	7	0.522	23.075	22.145	24.005	4593981	4991129
		Costantini_2007_3'5'Meth/3'5'OH-cp_4	3'5'Meth/3'5'OH-cp	10	0.071	84.5014	80.9292	85.5114	4851426	5598822
		Costantini_2007_Del3MCou/Del3M-cp_3	Del3MCou/Del3M-cp	10	0.203	84.5014	79.8503	86.5413	4823092	5869871
		Costantini_2007_Meth/non_Meth-cp_4	Meth/non_Meth-cp	10	0.076	84.5014	79.8503	85.5114	4823092	5598822
		Costantini_2007_Pet3MCou/Pet3M-cp_3	Pet3MCou/Pet3M-cp	10	0.164	84.5014	79.8503	85.5114	4823092	5598822
		Costantini_2008_Meth/non_Meth-cp_9	Meth/non_Meth-cp	10	0.052	93.9234	67.0877	93.9234	1495731	9098723
		Costantini_2009_Peo3MAc/Peo3M-cp_10	Peo3MAc/Peo3M-cp	10	0.051	89.431	85.3381	90.5288	5553234	7434590
		Costantini_2009_Peo3MAc/Peo3M-cp_4	Peo3MAc/Peo3M-cp	10	0	89.431	79.8888	92.6122	4824102	8409964
		Guo_2012_sesu_21	sesu	10	0.65	78.3544	77.1944	79.5144	4273533	4814271
		Guo_2012_sesu_22	sesu	10	0.642	84.5397	83.3997	85.6797	4914114	5643125
		Costantini_2008_Tot_Anth-cp_9	Tot_Anth-cp	12	0.072	43.8079	39.7549	51.9603	4887668	7210313
		Costantini_2008_Tot3MAc-cp_8	Tot3MAc-cp	12	0.05	43.8079	40.8228	67.0342	5057185	19726037
		Costantini_2008_Peo3MCou-cp_4	Peo3MCou-cp	12	0.122	47.3001	42.6741	58.1332	5351052	10631333
		Costantini_2009_Peo3MCou-wp_10	Peo3MCou-wp	12	0.053	43.8285	43.8015	60.1065	5441992	10147375
		Costantini_2011_Mal3M-cp_6	Mal3M-cp	12	0.287	48.9986	44.2385	58.4704	5583768	10899582
		Costantini_2009_Peo3MCou-cp_7	Peo3MCou-cp	12	0.126	48.9986	46.1022	52.6028	6273252	7295205
		Costantini_2007_Tot3MCou-wp_4	Tot3MCou-wp	12	0.037	48.0868	46.392	54.0364	6380441	7753079
		Costantini_2008_Peo3MCou-wp_7	Peo3MCou-wp	12	0.044	54.8471	47.6814	70.6205	6644953	22773315
		Costantini_2008_MalDer-cp_6	MalDer-cp	12	0.066	54.8471	48.2266	58.6678	6716989	11056567
		Costantini_2008_Tot3MCou-cp_10	Tot3MCou-cp	12	0.062	54.8471	48.2266	56.8871	6716989	9640168
		Costantini_2008_Tot3MCou-wp_9	Tot3MCou-wp	12	0.021	54.8471	48.2266	56.8871	6716989	9640168
		Guo_2012_sesu_23	sesu	12	0.557	60.3309	59.3409	61.3209	11339608	7077938
		Viana_2009_Ba_3	Ba	12	0.0265	72.1167	65.3871	78.8463	18522202	24150905
		Costantini_2007_Peo3MCou/Peo3M-cp_1	Peo3MCou/Peo3M-cp	17	0.128	67.003	65.993	69.0597	9699050	11157968
		Costantini_2007_Tot3MCou/Tot3M-cp_3	Tot3MCou/Tot3M-cp	17	0.156	60.4561	60.4561	65.8918	8624894	9684675
		Costantini_2008_Mal3M-wp_3	Mal3M-wp	17	0.034	65.8831	61.0686	77.0276	8845189	13765274
		Costantini_2008_MalDer-cp_7	MalDer-cp	17	0.077	65.8831	63.2124	70.319	9259779	11746933
		Costantini_2008_Peo3MCou/Peo3M-cp_2	Peo3MCou/Peo3M-cp	17	0.111	72.3308	66.7184	77.0963	10022054	13778183
		Costantini_2008_PetDer-cp_8	PetDer-cp	17	0.081	64.9051	49.5917	76.7765	5995427	13718108
		Costantini_2008_Tot_Anth-wp_7	Tot_Anth-wp	17	0.033	64.9051	61.8151	72.2319	8989567	12864456
		Costantini_2008_Tot3MCou/Tot3M-cp_7	Tot3MCou/Tot3M-cp	17	0.101	67.003	58.2985	73.0272	6827092	13013843
		Costantini_2009_Del3MCou-wp_8	Del3MCou-wp	17	0.045	67.003	65.993	67.019	9699050	10167990
		Costantini_2009_PetDer-cp_12	PetDer-cp	17	0.068	67.003	44.0792	89.9269	4771056	16188306
		Costantini_2011_Mal3M-wp_6	Mal3M-wp	17	0.059	52.3619	41.9719	67.6753	4368776	10486545
		Costantini_2011_MalDer-cp_12	MalDer-cp	17	0.19	58.816	37.6423	67.9159	3394282	10603344
		Costantini_2011_Tot_Anth-wp_12	Tot_Anth-wp	17	0.037	65.0242	63.8119	65.4309	9375706	9619234
		Guo_2011_sesu_12	sesu	17	0.553	66.3073	65.3273	67.2873	9604535	10298225
cluster related traits	fertility	Carreno_2006_CN_3	CN	14	0.199	34.4535	20.0327	50.0074	1414202	22298602
		Viana_2009_NC_7	NC	14	0.0312	16.1528	8.14979	24.1558	127071	3177495
seeds related traits	seeds number	Carreno_2005_SN_1	SN	18	0.743	87.5068	86.8019	88.7212	28840723	30649635
		Carreno_2005_STN_2	STN	18	0.297	87.992	86.8799	87.992	28951480	30372033
		Carreno_2006_SN_2	SN	18	0.743	87.8698	87.5689	88.1707	29929901	30440064
		Carreno_2006_STN_3	STN	18	0.372	87.992	86.3664	87.992	28222287	30372033
		Carreno_2007_SN_3	SN	18	0.91	87.5068	87.2059	87.6069	29414425	29983867
		Carreno_2007_STN_4	STN	18	0.324	87.992	85.3244	87.992	27170574	30372033
		Doligez_1994_MSN_16	MSN	18	0.59	89.5376	87.7052	89.5376	30123535	30960450
		Doligez_1998_MSN_17	MSN	18	0.51	87.0678	85.1317	88.6934	26998611	30639061
		Doligez_1999_MSN_18	MSN	18	0.27	87.0077	83.171	88.6333	25429919	30616196
		Doligez_B_MSN_15	MSN	18	0.57	87.0077	83.171	88.6333	25429919	30616196
		Mejia_2004_S&R_3	S&R	18	0.662	105.033	85.0646	105.033	26938715	34360448
	seeds fresh weight	Cabezas_2002_SFW_1	SFW	1	0.12	31.8489	29.8089	38.208	2614767	5161758
		Doligez_2006_MSFW_7	MSFW	1	0.15	37.8509	33.6911	48.8443	3329964	9665561
		Doligez_2006_MSFW_8	MSFW	1	0.15	41.6575	32.0871	47.1274	3075837	8671576
		Doligez_2007_MSFW_10	MSFW	1	0.09	36.1692	28.5668	39.0476	1744200	5291402
		Doligez_2007_MSFW_9	MSFW	1	0.09	33.4802	29.6434	40.0636	2588585	5314294
		Doligez_B_MSFW_5_2	MSFW	1	0.13	36.1692	32.6537	48.1266	3151410	9271719
		Doligez_B_MSFW_6	MSFW	1	0.13	40.0695	31.2001	46.4286	2896048	8246122
		Cabezas_2004_SFW_9	SFW	10	0.33	100.123	97.0332	106.482	10175035	18449943
		Costantini_2003_MSFW_2	MSFW	10	0.134	97.3341	88.2318	97.635	6123412	10218554
		Cabezas_2002_SFW_3	SFW	14	0.19	39.2876	30.6503	52.714	4860935	22567254
		Doligez_1995_MSFW_4	MSFW	14	0.02	39.535	34.2854	40.9546	6965224	15434083
		Cabezas_2002_SFW_4	SFW	18	0.41	85.9293			4243	4243
		Cabezas_2002_SFW_5	SFW	18	0.12	59.3568	50.7196	66.8453	7947737	13202726
		Cabezas_2003_SFW_7	SFW	18	0.55	85.9293			4243	4243
		Cabezas_2004_SFW_10	SFW	18	0.63	84.7757			4243	4243
		Cabezas_2004_SFW_11	SFW	18	0.25	58.2599	50.7715	62.4197	7952761	11137460
		Carreno_2005_SFW_1	SFW	18	0.772	87.992	87.5904	87.992	29960428	30372033
		Carreno_2006_SFW_3	SFW	18	0.674	87.992	87.6911	87.992	30103427	30372033
		Carreno_2007_SFW_5	SFW	18	0.664	87.992	87.6911	87.992	30103427	30372033
		Costantini_2003_MSFW_3	MSFW	18	0.158	59.2334	57.2974	76.5797	10424597	21589317
		Doligez_1994_MSFW_6	MSFW	18	0.76	85.6878	82.1723	87.7278	23922190	30155596
		Doligez_1995_MSFW_7	MSFW	18	0.01	85.6878	82.1723	87.7278	23922190	30155596
		Doligez_1995_MSFW_8	MSFW	18	0.08	89.5376	87.7052	89.5376	30123535	30960450
		Doligez_1999_MSFW_10	MSFW	18	0.84	85.6878	84.2682	87.7278	26259037	30155596
		Doligez_1999_TSFW_5	TSFW	18	0.78	85.6878	84.2682	87.7278	26259037	30155596
	seeds dry weight	Carreno_2005_SDW_1	SDW	18	0.77	87.992	87.5904	87.992	29960428	30372033
		Carreno_2007_SDW_3	SDW	18	0.74	87.992	87.6911	87.992	30103427	30372033
		Correa_2009_SDM_noGA_1	SDM	18	0.696	90.7416	90.7416	91.7516	31418801	31803299
		Correa_2010_SDM_noGA_2	SDM	18	0.599	90.7416	90.7416	91.7516	31418801	31803299
		Correa_2011_SDM_noGA_3	SDM	18	0.698	91.6204	90.6104	91.6204	31368840	31753338
		Doligez_1999_SDM_4	SDM	18	0.35	85.6878	82.1723	87.7278	23922190	30155596
		Mejia_2003_TDW_1	TDW	18	0.849	93.1792	89.5568	112.354	30967739	34392254
		Mejia_2004_TDW_2	TDW	18	0.836	90.8785	90.8785	98.4809	31470905	34331978
phenology	ripening	Carreno_2007_RT_1	RT	1	0.299	37.8878	34.7978	55.7528	3976798	12086058
		Viana_2009_Bpc_2	Bpc	1	0.0345	60.1137	51.1978	69.0296	10398807	22137352
		Ban_2009_ssc_1	ssc	2	0.207	32.0492	31.0392	40.3397	4809677	5859828
		Ban_2010_ssc_2	ssc	2	0.244	32.0492	31.0392	35.8859	4809677	5490432
		BayoCahna_2009_Ac_1	Ac	2	0.185	29.5715	20.7021	37.9775	2265540	5576660
		BayoCanha_2010_Rp_1	Rp	2	0.181	50.7431	35.8206	60.3136	5487738	18502776
		Viana_2009_Bpc_1	Bpc	3	0.0945	45.4784	45.4784	72.9641	5954705	20578425
		Zhao_2015_SSC_1	SSC	3	0.166	38.8871	27.0509	69.8928	782097	20498952
		Mejia_2004_RDA_2	RDA	18	0.318	93.1792	86.708	112.354	28707396	34392254
		Mejia_2004_RDA_3	RDA	18	0.143	90.2713	87.6038	114.169	29979452	34400142
		Zhao_2007_Cma_5	Cma	18	0.727	94.8545	92.2395	94.8545	31989044	32984551
	interval	BayoCanha_2010_Vr-Rp_1	Vr-Rp	2	0.185	50.7431	30.6413	60.3136	4742351	18502776
		Costantini_2003_F-V_1	F-V	2	0.138	48.5299	47.9263	52.7978	8227391	12945669
		Costantini_2003_V-R_1	V-R	2	0.178	30.7683	30.0634	36.3487	4480097	5509511
		Costantini_2003_F-V_3	F-V	16	0.154	34.9504	32.702	36.2673	14103378	16459681
		Zyprian_1999_F-V_19	F-V	16	0.189	35.6596	31.4997	40.7993	13406964	17380426
		Zyprian_1999_F-V_21	F-V	16	0.142	38.5593	35.8917	42.7191	16338428	17841289
	flowering	Costantini_2003_FT_2	FT	1	0.117	28.0525	23.2412	32.973	559293	3194005
		Fechter_2011_FBL_1	FBL	1	0.128	33.8028	28.5532	36.0511	1717833	4359143
		Fechter_2011_FBL_1_GxV	FBL	1	0.17	26.9495	20.141	31.1094	486121	2876977
		Fechter_2011_FBL_2_GxV	FBL	1	0.146	39.555	27.111	41.595	715421	6513188
		Fechter_2011_FS_1	FS	1	0.103	30.4917	24.9113	37.413	598714	4995339
		Carreno_2005_FT_1	FT	2	0.128	30.8449	27.6489	36.0945	3819904	5499031
		Carreno_2007_FT_2	FT	2	0.398	32.0034	10.9655	42.0451	766952	6742316
		Costantini_2003_FT_3	FT	2	0.077	30.7683	29.3488	33.9644	4227445	5363856
		BayoCanha_2010_Fw_3	Fw	7	0.193	21.7107	4.36441	55.5225	355610	23447101
		Grzeskowiak_2008_FB_1	FB	7	0.11	39.7637	35.9484	41.8349	16903645	18607859
		Grzeskowiak_2009_FB_2	FB	7	0.083	39.7637	35.9484	41.8349	16903645	18607859
		Grzeskowiak_2010_FB_3	FB	7	0.092	41.1793	39.1081	42.1179	18262167	18624267
		BayoCanha_2008_Fw_1	Fw	14	0.144	34.7386	30.0363	39.4408	4820638	12909567
		Carreno_2005_FT_3	FT	14	0.236	47.6475	39.8165	54.2309	13483593	23929508
		Fechter_2011_FBL_5	FBL	14	0.09	37.1074	31.9677	42.2471	5008687	18861048
		Fechter_2011_FBL_6	FBL	14	0.1	28.6127	18.571	38.7727	671138	11981867
		Fechter_2011_FS_5	FS	14	0.086	55.7839	44.9101	62.255	20341120	25329436
		Fechter_2011_FS_6	FS	14	0.093	34.1075	21.6635	41.4821	1907044	16770996
		Fechter_2011_FBL_7_GxV	FBL	17	0.159	48.6241	42.265	53.3263	4447927	6474716
		Fechter_2011_FBL_8	FBL	17	0.1	56.0853	43.0287	69.5117	4624935	11369371
		Fechter_2011_FS_7	FS	17	0.094	56.4614	39.631	69.2724	3736529	11257486
		Fechter_2011_FBL_10	FBL	19	0.086	94.9431	85.724	107.265	5486182	18483400
		Fechter_2011_FBL_8_GxV	FBL	19	0.119	82.9897	76.4063	99.3073	3436976	9306467
		Fechter_2011_FBL_9_GxV	FBL	19	0.113	105.375	101.431	108.465	10661424	21103614
	veraison	Fechter_2011_VT_1	VT	1	0.177	33.4754	26.6669	36.4594	640151	4426718
		Fechter_2011_VT_2	VT	1	0.197	38.177	33.1469	43.0976	3217197	7252237
		Zyprian_2009_VT_13	VT	1	0.051	26.5006	18.7269	34.2744	452741	3847274
		BayoCanha_2008_Vr_1	Vr	2	0.148	31.237	23.5204	35.1813	3274050	5461382
		BayoCanha_2009_Vr_2	Vr	2	0.205	31.4024	8.87607	47.3373	335767	8064277
		Costantini_2003_VP_1	VP	2	0.398	53.575	48.3254	54.2799	8314436	16687558
		Costantini_2003_VT_1	VT	2	0.058	42.4954	42.295	45.5853	6871654	7579118
		Grzeskowiak_2006_VB_3	VB	2	0.129	31.845	30.0644	40.9939	4480416	6198372
		Grzeskowiak_2007_VB_1	VB	2	0.21	29.2348	21.7463	32.4308	2300484	5018239
		Grzeskowiak_2007_VE_2	VE	2	0.308	52.6217	48.1045	56.9438	8267994	17871333
		Grzeskowiak_2008_VB_5	VB	2	0.113	41.3057	37.027	43.6691	5537475	7048459
		Grzeskowiak_2008_VE_4	VE	2	0.437	54.1895	48.2987	57.1735	8308824	17909278
		Grzeskowiak_2009_VB_2	VB	2	0.205	30.3845	21.3405	32.1651	2286903	5009118
		Grzeskowiak_2009_VE_3	VE	2	0.228	53.4016	48.207	57.0561	8289541	17889891
		Grzeskowiak_2010_VB_4	VB	2	0.132	33.8179	28.8426	39.5532	4048510	5633606
		Grzeskowiak_2010_VE_1	VE	2	0.14	37.8835	37.4718	44.2538	5555812	7210380
		Costantini_2003_VT_3	VT	16	0.241	33.7909	32.062	37.5204	13747145	16714254
		Zyprian_2009_VT_11	VT	16	0.635	38.5593	35.8917	40.5993	16338428	17339788
		Zyprian_2009_VT_15	VT	16	0.628	38.5593	35.8917	41.6492	16338428	17577083
		Zyprian_2010_VT_16	VT	16	0.649	38.5593	36.5193	41.6492	16510870	17577083
pathogen resistance	downy mildew	Van-Heerden_2005_RpV3-LG1_2	RpV3-1	1	0.109	67.4468	58.0468	71.4468	15561088	22340711
		Zyprian_2003_PLp_10	PLp	1	0.087	62.8721	60.3096	67.2483	17667229	20794435
		Zyprian_2003_PLp_7	PLp	1	0.104	63.3644	59.0965	66.032	16241086	20405779
		Moreira_2001_FD_1	FD	4	0.08	14.1635	14.1635	21.3111	706281	2210264
		Moreira_2002_GS_3	GS	4	0.125	39.7319	28.7385	47.2203	3831917	11203565
		Moreira_2002_GS_4	GS	4	0.146	40.2474	30.5595	44.4073	4409271	9398671
		Welter_1999_lrOIV_2	lrOIV	4	0.152	31.3717	25.3475	34.25	2976306	5026272
		Welter_1999_lrOIV_4	lrOIV	4	0.09	31.3717	19.5354	34.25	1873270	5026272
		Welter_1999_lrson_2	lrson	4	0.104	31.3717	19.5354	34.25	1873270	5026272
		Welter_1999_lrson_4	lrson	4	0.226	35.6722	26.4532	51.0995	3186156	15157346
		Welter_2004_lrOIV_7	lrOIV	4	0.125	35.6722	26.4532	44.3095	3186156	9397589
		Bellin_2004_MG_4dpi_2	MG_4dpi	5	0.121	35.4861	19.9323	52.5741	1278796	19709013
		Ochssner_2009_Pvr-fd_1	Pvr-fd	5	0.161	53.9417	46.3393	53.9417	13666631	20174417
		Ochssner_2009_Pvr-fd_2	Pvr-fd	5	0.164	57.6014	52.5713	64.7489	19707800	24748795
		Ochssner_2009_Pvr-ld_1	Pvr-ld	5	0.105	48.2641	33.8433	60.4645	6254713	22726297
		Ochssner_2009_Pvr-ld_2	Pvr-ld	5	0.122	53.9417	42.4678	53.9417	10385437	20174417
		Ochssner_2009_Pvr-ldf_1	Pvr-ldf	5	0.166	42.2724	36.8025	46.5403	7020002	13889348
		Ochssner_2009_Pvr-ldf_2	Pvr-ldf	5	0.174	52.7201	47.69	52.7201	15107762	19771990
		Ochssner_2009_Pvr-ldf_3	Pvr-ldf	5	0.164	57.6014	52.5713	64.7489	19707800	24748795
		Schwander_2011_Pr_5	Pr	5	0.035	30.5805	25.9871	34.5247	3698654	6541192
		Moreira_2003_FD_13	FD	6	0.067	61.5907	47.6686	61.5907	6694673	18392363
		Moreira_2004_OIV_2	OIV	6	0.136	55.4729	50.5524	61.4971	8142026	18346841
		Zyprian_2003_Apns_2	Apns	6	0.125	65.1825	57.5801	66.1925	14365627	19733559
		Zyprian_2003_Apns_5	Apns	6	0.092	62.1403	57.438	69.8569	14258646	20550808
		Zyprian_2003_Ns_3	Ns	6	0.073	59.8259	48.8325	68.6953	7230329	20239792
		Bellin_2004_SD_5dpi_2	SD_5dpi	7	0.127	34.3024	29.2724	39.4422	8615560	18313161
		Bellin_2004_SPcm_2	SPcm	7	0.121	34.3024	24.1425	40.5497	5025412	18482207
		Bellin_2004_SPO_2	SPO	7	0.123	34.3024	22.949	37.2865	4856516	17572826
		Moreira_2001_FD_3	FD	7	0.17	37.8096	32.56	41.432	14524922	18584497
		Moreira_2003_FSu_1	FSu	7	0.114	32.8472	27.0453	36.3627	7059928	17110858
		Moreira_2004_OIV_3	OIV	7	0.111	15.9938	9.1853	35.6971	1336867	16777976
		Moreira_2005_OIV_6	OIV	7	0.113	11.6906	8.60068	30.6018	1246127	9041035
		Zyprian_1999_Pb_1	Pb	7	0.12	15.4695	10.3298	25.6294	1443396	6339703
		Zyprian_2003_EOiv_3	EOiv	7	0.08	31.3036	26.8189	31.3036	6944738	10171198
		Moreira_2001_FD_5	FD	8	0.063	41.1264	40.32	42.4433	10897988	11748204
		Moreira_2002_FD_8	FD	8	0.08	41.1264	25.6992	48.501	293424	13894286
		Zyprian_2003_PL_5	PL	8	0.118	57.8839	43.3379	79.731	12206347	21840460
		Zyprian_2003_PL_6	PL	8	0.121	57.8839	42.33	57.8839	11690179	15407898
		Moreira_2002_FD_9	FD	10	0.139	86.9692	60.419	86.9692	422847	5982463
		Zyprian_2003_PLp_6	PLp	10	0.136	63.8295	63.8295	73.753	1047216	3327677
		Zyprian_2003_PLp_9	PLp	10	0.114	63.8295	63.8295	74.9427	1047216	3654653
		Moreira_2002_FD_10	FD	12	0.075	32.7	30.1375	42.5057	1911874	5324321
		Zyprian_2003_Nnid_5	Nnid	12	0.087	42.436	28.6381	44.3098	1653041	5610147
		Blasi_2007_NSURF_1	NSURF	14	0.33	34.7103	20.1643	42.8857	1416146	19199961
		Blasi_2007_SPNB_1	SPNB	14	0.36	32.3955	26.0364	39.884	3803346	13599221
		Zyprian_2003_LOiv_2	LOiv	14	0.129	42.3042	39.6366	54.383	13181483	23944344
		Blasi_2007_NSURF_2	NSURF	17	0.077	35.4299	35.4299	76.8824	3060430	13737998
		Moreira_2002_FD_11	FD	17	0.141	42.313	39.7505	42.7146	3768823	4569375
		Moreira_2003_FSu_3	FSu	17	0.12	42.313	37.0634	44.6659	3300703	4882928
		Bellin_2004_MG_4dpi_1	MG_4dpi	18	0.162	87.8785	74.0806	95.1395	17532151	33093030
		Bellin_2004_OIV_1	OIV	18	0.292	87.8785	83.2851	95.1395	25585828	33093030
		Bellin_2004_OIV_2	OIV	18	0.728	86.6416	85.6316	88.5777	27421319	30595001
		Bellin_2004_OIV_3	OIV	18	0.71	86.6416	85.6316	88.5777	27421319	30595001
		Bellin_2004_OIV_4	OIV	18	0.684	86.6416	85.6316	88.5777	27421319	30595001
		Bellin_2004_OIV_5	OIV	18	0.746	86.6416	85.6316	88.5777	27421319	30595001
		Bellin_2004_OIV_6	OIV	18	0.113	79.8064	73.5591	97.1526	16997702	33859415
		Bellin_2004_SD_5dpi_1	SD_5dpi	18	0.743	87.2757	85.2357	89.2118	27091397	30836397
		Bellin_2004_SPcm_1	SPcm	18	0.655	86.0216	83.4592	89.0057	25705006	30757955
		Bellin_2004_SPcm_3	SPcm	18	0.153	90.8416	71.0056	95.8717	14431940	33371772
		Bellin_2004_SPO_1	SPO	18	0.5	87.2757	83.6533	90.2597	25837918	31235348
		Bellin_2005_SPO_3	SPO	18	0.805	87.8785	84.8944	90.9684	26786870	31505152
		Bellin_2007_NoSL_1	NoSL	18	0.5	87.8785	81.07	90.9684	23165226	31505152
		Bellin_2008_NoSL_2	NoSL	18	0.339	89.3455	80.2432	94.5951	22745779	32885804
		Schwander_2011_Pr_3	Pr	18	0.155	87.7314	85.7953	91.8912	27553630	31856451
		Schwander_2011_Pr_4	Pr	18	0.143	87.6372	85.8048	90.3048	27561313	31252503
		Van-Heerden_2005_RpV3_1	RpV3-18	18	0.415	87.8393	81.3393	97.9393	23175211	34158894
		Van-Heerden_2005_RpV3_2	RpV3-18	18	0.621	87.8393	81.3393	97.9393	23175211	34158894
		Van-Heerden_2007_RpV3-3	RpV3-18	18	0.404	87.8393	81.3393	97.9393	23175211	34158894
		Welter_1999_brOIV_1	brOIV	18	0.298	92.4101	58.8962	101.396	10737706	34344643
		Welter_1999_brOIV_2	brOIV	18	0.334	92.4101	71.5064	101.396	14935126	34344643
		Welter_1999_lrOIV_1	lrOIV	18	0.349	77.0662	72.4728	104.182	15906237	34356751
		Welter_1999_lrOIV_3	lrOIV	18	0.313	77.0662	72.4728	116.498	15906237	34410260
		Welter_1999_lrson_1	lrson	18	0.219	77.0662	72.4728	116.498	15906237	34410260
		Welter_1999_lrson_3	lrson	18	0.361	77.0662	72.4728	91.7375	15906237	31797925
		Welter_2000_brOIV_3	brOIV	18	0.302	83.1189	62.7505	103.755	11174997	34354892
		Welter_2000_lrOIV_5	lrOIV	18	0.373	85.1908	61.2931	102.408	11009647	34349041
		Welter_2000_lrson_5	lrson	18	0.372	83.1189	62.7505	103.755	11174997	34354892
		Welter_2004_lrOIV_6	lrOIV	18	0.156	79.0846	70.9092	95.2745	14335056	33144427
		Welter_2004_lrson_6	lrson	18	0.177	83.1189	62.7505	97.29	11174997	33911725
		Zyprian_1999_Pb_4	Pb	18	0.116	92.3134	88.1536	93.1198	30433573	32324175
		Zyprian_1999_PL_1	PL	18	0.342	92.3134	80.1131	97.234	22709570	33890406
		Zyprian_1999_PL_2	PL	18	0.342	92.3134	92.3134	97.234	32017185	33890406
		Zyprian_1999_PLn_1	PLn	18	0.4	92.3134	82.5078	97.234	24428686	33890406
		Zyprian_1999_PLn_2	PLn	18	0.4	92.3134	92.3134	97.234	32017185	33890406
		Zyprian_1999_PLp_1	PLp	18	0.228	93.1037	77.6765	97.1557	21862071	33860589
		Zyprian_1999_PLp_2	PLp	18	0.228	93.1037	77.6765	97.1557	21862071	33860589
		Zyprian_2000_Pb_5	Pb	18	0.17	92.3134	74.9672	94.1458	19026752	32714761
		Zyprian_2000_Pb_7	Pb	18	0.153	92.3134	92.3134	97.234	32017185	33890406
		Zyprian_2000_Pbp_7	Pbp	18	0.214	92.3134	88.1536	95.1918	30433573	33112952
		Zyprian_2000_Pbp_9	Pbp	18	0.208	92.3134	92.3134	95.1918	32017185	33112952
		Zyprian_2000_PL_3	PL	18	0.487	93.1037	88.0737	94.9361	30403151	33015624
		Zyprian_2000_PL_4	PL	18	0.487	93.1037	90.2254	95.0398	31222281	33055101
		Zyprian_2000_PLn_3	PLn	18	0.335	92.3134	88.1536	94.1458	30433573	32714761
		Zyprian_2000_PLn_5	PLn	18	0.326	92.3134	92.3134	95.1918	32017185	33112952
		Zyprian_2000_PLp_3	PLp	18	0.576	92.3134	90.2735	97.1247	31240578	33848807
		Zyprian_2000_PLp_4	PLp	18	0.576	92.3134	92.3134	97.1247	32017185	33848807
		Zyprian_2003_Apn_1	Apn	18	0.349	93.1037	91.0638	96.0878	31541441	33454051
		Zyprian_2003_Apn_3	Apn	18	0.349	93.1037	90.2254	95.0398	31222281	33055101
		Zyprian_2003_Apns_1	Apns	18	0.237	93.1037	90.2254	96.0878	31222281	33454051
		Zyprian_2003_Apns_3	Apns	18	0.237	93.1037	90.2254	95.0398	31222281	33055101
		Zyprian_2003_EOiv_1	EOiv	18	0.391	92.3134	89.2235	94.1458	30840869	32714761
		Zyprian_2003_LOiv_1	LOiv	18	0.216	92.3134	92.3134	97.1247	32017185	33848807
		Zyprian_2003_Nf_1	Nf	18	0.206	93.1037	89.1595	100.478	30816501	34340657
		Zyprian_2003_Nf_2	Nf	18	0.206	93.1037	90.2254	95.0398	31222281	33055101
		Zyprian_2003_Nnid_1	Nnid	18	0.341	93.1037	90.2254	96.0878	31222281	33454051
		Zyprian_2003_Nnid_3	Nnid	18	0.341	93.1037	90.2254	95.0398	31222281	33055101
		Zyprian_2003_Ns_1	Ns	18	0.349	93.1037	91.0638	95.9821	31541441	33413814
		Zyprian_2003_Ns_2	Ns	18	0.366	93.1037	91.0638	94.9361	31541441	33015624
		Zyprian_2003_Pbp_11	Pbp	18	0.106	66.6314	63.5414	75.6171	11264728	20256810
		Zyprian_2003_Pbp_13	Pbp	18	0.101	66.6314	63.5414	73.3272	11264728	16764769
		Zyprian_2003_PLp_5	PLp	18	0.194	66.6314	66.6314	76.4371	13168947	21553842
		Zyprian_2003_PLp_8	PLp	18	0.136	66.6314	64.5914	72.2118	11383852	15643894
		Zyprian_2003_Scm_1	Scm	18	0.515	92.3134	89.2235	94.1458	30840869	32714761
		Zyprian_2003_Scm_2	Scm	18	0.505	91.0882	91.0882	95.1401	31550744	33093285
		Zyprian_2003_Sdsp_1	Sdsp	18	0.482	93.1037	89.1595	95.0398	30816501	33055101
		Zyprian_2003_Sdsp_2	Sdsp	18	0.482	93.1037	90.2254	95.0398	31222281	33055101
		Zyprian_2003_Sml_1	Sml	18	0.515	92.3134	89.2235	94.1458	30840869	32714761
		Zyprian_2003_Sml_2	Sml	18	0.505	93.1037	90.9597	96.4061	31501812	33575217
		Zyprian_2003_Ss_1	Ss	18	0.377	93.1037	89.5882	95.0398	30979722	33055101
		Zyprian_2003_Ss_2	Ss	18	0.377	93.1037	89.5882	95.0398	30979722	33055101
	powdery mildew	Van-Heerden_2009_Ren-LG15_1	Ren-15	15	0.439	41.1597	39.4597	43.8597	1674921	7789948
		Van-Heerden_2010_Ren-LG15_2	Ren-15	15	0.323	41.1597	39.4597	43.8597	1674921	7789948
		Van-Heerden_2011_Ren3-LG15_3	Ren-15	15	0.425	41.1597	39.4597	43.8597	1674921	7789948
		Welter_2000_nlrOIV_2	nlrOIV	15	0.421	39.315	39.315	44.4547	1669136	8764251
		Welter_2005_nlrOIV_3	nlrOIV	15	0.137	16.0985	10.8489	25.4345	531269	1114294
		Zyprian_1999_EB_1	EB	15	0.203	44.3436	42.8211	45.3536	4880559	10236264
		Zyprian_1999_EBp_1	EBp	15	0.199	44.6374	42.7013	49.887	4231392	12534808
		Zyprian_1999_EL_1	EL	15	0.234	44.0621	43.6605	46.1021	7642462	10953157
		Zyprian_2000_EB_5	EB	15	0.12	46.036	42.6272	59.4624	3829867	15437061
		Zyprian_2000_EBp_3	EBp	15	0.106	45.7292	44.3096	57.2031	8526620	15058352
		Zyprian_2000_EL_4	EL	15	0.241	44.0621	43.6605	46.2062	7642462	10973834
		Zyprian_2005_EL_15	EL	15	0.113	44.6374	29.0835	55.3917	1260156	14603842
		Zyprian_2005_EL_17	EL	15	0.135	44.0621	29.1396	44.0621	1262399	8121457
		Zyprian_2006_EL_19	EL	15	0.159	44.6374	42.7013	45.9543	4231392	10923787
vegetative traits	water use efficiency	Coupel-Ledru_EnWW+WD_2013_1	EnWW+WD	1	0.117	25.3995	25.3995	42.6166	610237	7127100
		Coupel-Ledru_psiMall_2012_1	psiMall	1	0.038	54.4807	42.0367	65.5939	6931273	20282181
		Marguerit_2008_Tr_C_1	Tr_C	1	0.07	66.6785	38.7081	85.5896	5266435	24208394
		Coupel-Ledru_EdWW_2012_1	EdWW	2	0.133	22.1553	16.9057	39.3723	2014093	5632707
		Coupel-Ledru_EdWW_2012+2013_2	EdWW	2	0.108	17.6	17.6	41.4977	2161731	6459046
		Coupel-Ledru_EdWW+WD_2012_1	EdWW+WD	2	0.123	17.6	17.6	34.817	2161731	5446364
		Coupel-Ledru_TrSall_2012+2013_3	TrSall	2	0.086	17.6	17.6	34.817	2161731	5446364
		Coupel-Ledru_TrSWW_2012_1	TrSWW	2	0.118	17.6	17.6	41.4977	2161731	6459046
		Marguerit_2008_TTSW_2	TTSW	2	0.044	20.219	16.3822	48.0466	1966865	8255829
		Coupel-Ledru_EnWW_2012_3	EnWW	8	0.095	63.0915	54.57	67.6849	14877469	18402729
		Coupel-Ledru_EnWW_2012+2013_4	EnWW	8	0.082	63.0915	48.5455	78.7722	13902048	21673357
		Coupel-Ledru_TEWW_2012_4	TEWW	8	0.11	68.28	63.6866	78.5584	17496940	21516330
		Coupel-Ledru_TEWW+WD_2012_3	TEWW+WD	8	0.101	68.28	63.6866	78.5584	17496940	21516330
		Coupel-Ledru_TEWW+WD_2012+2013_4	TEWW+WD	8	0.088	68.28	54.4821	78.5584	14863397	21516330
		Marguerit_2009_TTSW_5	TTSW	8	0.022	59.9272	0	78.5757	2399	21529022
		Coupel-Ledru_EdWW+WD_2012+2013_3	EdWW+WD	17	0.094	49.4537	39.5301	54.7033	3709287	6624030
		Coupel-Ledru_EnWW+WD_2012_9	EnWW+WD	17	0.143	60.9048	56.2025	72.9836	6786929	13005643
		Coupel-Ledru_EnWW+WD_2012+2013_10	EnWW+WD	17	0.124	60.9048	56.2025	72.9836	6786929	13005643
		Coupel-Ledru_psipdWW+WD_2012_3	psipdWW+WD	17	0.13	57.1254	53.7166	61.8276	6510984	8991982
		Coupel-Ledru_psipdWW+WD_2012+2013_4	psipdWW+WD	17	0.091	54.0563	31.3936	76.1746	2041182	13605047
		Coupel-Ledru_psipdWW+WD_2012+2013_5	psipdWW+WD	17	0.096	57.1254	29.8672	74.8604	1550864	13358195
		Coupel-Ledru_psipdWW+WD_2012+2013_6	psipdWW+WD	17	0.105	65.7092	24.2567	71.9565	140323	12512765
		Coupel-Ledru_TrSall_2012_2	TrSall	17	0.075	49.4537	39.5301	54.7033	3709287	6624030
		Marguerit_2007_TTSW_1	TTSW	17	0.7	44.0451	32.4506	79.0549	2308209	14146085
		Marguerit_2009_Tr_C_2	Tr_C	17	0.034	46.3742	27.9876	77.3799	1129619	13831465
	growth	Francois-Bert_2001_snc_1	snc	1	0.076	43.3254	35.265	51.3858	4131760	10426158
		Garris_2003_Cph_8	Cph	1	0.238	53.118	42.1246	74.2903	6999092	23664981
		Francois-Bert_2001_slgnc_3	slgnc	2	0.083	50.7049	40.8992	60.5106	6149366	18511116
		Francois-Bert_2001_slngnc_4	slngnc	2	0.143	48.7389	37.1444	60.3334	5542314	18503614
		Garris_2002_Cph_15	Cph	2	0.108	39.3321	39.3321	41.3721	5632507	6394039
		Coupel-Ledru_deltaBiomassWW_2012_1	deltaBiomassWW	4	0.156	64.5487	58.9683	64.5487	18970860	20627173
		Coupel-Ledru_deltaBiomassWW_2012+2013_3	deltaBiomassWW	4	0.128	64.5487	58.9683	64.5487	18970860	20627173
		Coupel-Ledru_deltaBiomassWW_2013_2	deltaBiomassWW	4	0.156	64.5487	58.9683	64.5487	18970860	20627173
		Coupel-Ledru_deltaBiomassWW+WD_2012+2013_13	deltaBiomassWW+WD	4	0.096	64.5487	58.9683	64.5487	18970860	20627173
		Coupel-Ledru_deltaBiomassWW+WD_2013_12	deltaBiomassWW+WD	4	0.145	64.3112	53.3177	64.6121	17176908	20669718
		Francois-Bert_2001_slgnc_4	slgnc	4	0.086	60.3043	53.383	67.2256	17235402	22257836
		Francois-Bert_2001_snc_8	snc	4	0.102	51.0998	44.7407	57.459	9402362	18656441
		Coupel-Ledru_deltaBiomassWW+WD_2012_14	deltaBiomassWW+WD	10	0.093	67.0055	61.4251	77.9989	577024	4494644
		Francois-Bert_2001_slngnc_1	slngnc	10	0.157	68.0772	61.1559	74.9985	535763	3669995
		Francois-Bert_2001_sdwgnc_1	sdwgnc	13	0.427	40.354	36.1942	44.5139	9242078	18715263
		Francois-Bert_2001_slgnc_1	slgnc	13	0.449	46.8399	43.75	49.9299	18485121	23128310
		Garris_2002_Cph_1	Cph	13	0.966	49.9471	8.33819	49.9471	135232	23138236
		Garris_2004_Cph_3	Cph	13	0.8	51.5696	13.0629	51.5696	1218939	23951567
		Coupel-Ledru_deltaBiomassWW+WD_2012_15	deltaBiomassWW+WD	17	0.102	54.0563	43.302	55.3732	4625078	6771037
		Coupel-Ledru_deltaBiomassWW+WD_2012+2013_16	deltaBiomassWW+WD	17	0.091	49.4537	44.4236	56.1495	4836736	6785914
		Garris_2001_Cph_12	Cph	17	0.364	36.5738	30.2147	45.2111	1625378	4986877
		Garris_2001_Cph_16	Cph	17	0.172	35.3986	29.0394	46.392	1376303	5189444
berry morphology	berry weight	Doligez_2005_RESN_2	RESN	1	0.06	46.0637	38.3471	50.2235	5190872	10257076
		Doligez_B_MBW_1	MBW	1	0.05	49.0325	44.1119	55.3916	7516138	11808558
		Doligez_B_RESN_1_2	RESN	1	0.06	36.1692	30.4782	39.0476	2744272	5291402
		Mejia_2004_W25_3	W25	1	0.134	42.8625	17.1565	56.7846	415677	13437526
		Viana_2009_w10b_1	w10b	1	0.0209	60.1137	54.8751	65.3523	11572235	20214007
		BayoCahna_2010_BW_7	BW	5	0.098	39.3325	37.3964	43.6004	7319314	11070244
		Carreno_2006_MBW_3	MBW	5	0.115	25.7538	18.8325	40.2998	1210324	9074675
		Carreno_2007_MBW_5	MBW	5	0.14	25.0921	19.8425	38.5185	1273207	7997684
		BayoCahna_2009_BW_5	BW	7	0.12	25.2892	19.8193	50.2963	4275152	21956347
		Doligez_B_RESN_3	RESN	7	0.05	44.3473	41.6797	46.3873	18598862	21384559
		Ban_2008_bw_1	bw	11	0.403	27.6371	21.2779	31.4739	5405725	7950729
		Ban_2009_bw_2	bw	11	0.32	24.5033	20.3435	31.6509	3869050	8046989
		Ban_2010_bw_3	bw	11	0.38	28.3923	25.6194	30.4323	6697393	7707823
		Ban_2011_bw_4	bw	11	0.254	28.3923	23.4717	29.4023	6246494	7491583
		Doligez_1998_MBW_4	MBW	11	0.1	38.6052	29.0348	46.4362	7414430	17946884
		Doligez_1998_RESN_4	RESN	11	0.13	35.7944	21.3736	45.3648	5521134	17645474
		Doligez_B_MBW_2_1	MBW	11	0.06	40.3379	29.3445	45.9183	7479452	17801170
		Doligez_B_RESN_1_1	RESN	11	0.12	40.3379	29.3445	45.9183	7479452	17801170
		Cabezas_2002_BW_2	BW	15	0.13	58.7	55.6101	66.1884	14658634	16419527
		Cabezas_2004_BW_4	BW	15	0.19	48.6367	41.1483	56.1251	1742417	14787865
		Mejia_2003_W25_1	W25	15	0.236	47.8414	42.5919	60.6524	3638527	15618645
		Doligez_1994_RESN_6	RESN	17	0.09	57.785	50.1825	58.9993	6182558	6840521
		Doligez_1995_MBW_7	MBW	17	0.13	54.0376	48.3465	55.7665	5474626	6778573
		Doligez_1995_RESN_7	RESN	17	0.12	54.0376	46.0919	55.7665	5145664	6778573
		Doligez_1998_MBW_8	MBW	17	0.11	55.7267	50.3671	59.0291	6199707	6841090
		Doligez_1998_RESN_8	RESN	17	0.13	55.7267	51.8899	59.0291	6341231	6841090
		Doligez_1999_MBW_9	MBW	17	0.07	54.0376	48.3465	55.7665	5474626	6778573
		Doligez_2005_MBW_10	MBW	17	0.24	48.8367	44.6768	53.8667	4885015	6524937
		Doligez_2005_RESFW_15	RESFW	17	0.21	49.4537	44.4236	55.8128	4836736	6779462
		Doligez_2005_RESN_13	RESN	17	0.21	49.4537	46.5753	53.6135	5216192	6501405
		Doligez_2006_MBW_11	MBW	17	0.15	49.4537	44.4236	56.1495	4836736	6785914
		Doligez_2006_RESFW_16	RESFW	17	0.14	49.4537	44.4236	55.8128	4836736	6779462
		Doligez_2006_RESN_14	RESN	17	0.14	49.4537	44.4236	56.1495	4836736	6785914
		Doligez_2007_MBW_12	MBW	17	0.29	48.8367	44.6768	56.4391	4885015	6791462
		Doligez_2007_MBW_13	MBW	17	0.31	51.2422	46.2122	55.7269	5163211	6777816
		Doligez_2007_RESFW_17	RESFW	17	0.24	51.2422	46.2122	55.4021	5163211	6771591
		Doligez_2007_RESN_15	RESN	17	0.29	53.1008	48.0708	57.5855	5434393	6813429
		Doligez_B_MBW_6	MBW	17	0.1	54.0376	48.3465	55.7665	5474626	6778573
		Doligez_B_MBW_9	MBW	17	0.23	51.2422	46.2122	55.4021	5163211	6771591
		Doligez_B_RESFW_13	RESFW	17	0.21	48.8367	44.6768	56.4391	4885015	6791462
		Doligez_B_RESFW_14	RESFW	17	0.22	51.2422	46.2122	55.4021	5163211	6771591
		Doligez_B_RESFW_2_1	RESFW	17	0.15	55.7267	50.3671	59.0291	6199707	6841090
		Doligez_B_RESN_12	RESN	17	0.21	51.2422	46.2122	55.4021	5163211	6771591
		Doligez_B_RESN_5_1	RESN	17	0.13	55.7267	51.8899	59.0291	6341231	6841090
		Cabezas_2002_BW_3	BW	18	0.23	91.9832	85.624	91.9832	27415235	31891453
		Cabezas_2004_BW_5	BW	18	0.44	87.8393	74.4129	90.9292	18007641	31490226
		Cabezas_2004_BW_6	BW	18	0.23	65.2591	57.7707	75.0647	10510293	19211376
		Carreno_2005_MBW_2	MBW	18	0.285	87.992	87.0839	87.992	29241171	30372033
		Carreno_2006_MBW_4	MBW	18	0.262	87.8698	87.5689	88.1707	29929901	30440064
		Carreno_2007_MBW_6	MBW	18	0.104	87.992	87.1856	87.992	29385590	30372033
		Carreno_2008_MBW_7	MBW	18	0.433	85.8106	78.8893	87.643	22312887	30035217
		Correa_2009_BFM_noGA_1	BFM	18	0.244	85.7473	85.7473	86.7573	27514815	28777392
		Correa_2010_BFM_noGA_2	BFM	18	0.269	85.7473	85.7473	86.7573	27514815	28777392
		Correa_2011_BFM_noGA_3	BFM	18	0.397	84.9457	83.9357	84.9457	26031307	26832583
		Costantini_2003_MBW_3	MBW	18	0.431	57.5451	57.5451	65.4907	10439255	11485879
		Doligez_1994_MBW_11	MBW	18	0.61	85.6878	82.1723	88.0407	23922190	30390584
		Doligez_1994_RESN_10	RESN	18	0.32	85.6878	82.1723	88.0407	23922190	30390584
		Doligez_1995_MBW_12	MBW	18	0.58	86.8325	84.7925	87.1334	26695939	29311570
		Doligez_1995_RESN_11	RESN	18	0.41	84.9107	80.7508	88.7475	23153392	30659642
		Doligez_1996_MBW_13	MBW	18	0.49	85.6878	82.1723	88.0407	23922190	30390584
		Doligez_1996_RESN_12	RESN	18	0.24	84.9107	78.9977	88.7475	22359599	30659642
		Doligez_1998_MBW_14	MBW	18	0.45	86.8325	81.1415	87.1334	23167877	29311570
		Doligez_1998_RESN_13	RESN	18	0.3	84.9107	80.7508	88.7475	23153392	30659642
		Doligez_1999_MBW_15	MBW	18	0.58	84.9107	82.8707	88.4262	24976587	30537340
		Doligez_1999_RESN_14	RESN	18	0.45	85.6878	82.1723	87.7278	23922190	30155596
		Doligez_2006_MBW_15	MBW	18	0.09	58.2599	55.907	66.8972	10342321	13210924
		Doligez_2006_RESFW_19	RESFW	18	0.11	59.7421	56.758	66.1012	10392681	11555148
		Doligez_2006_RESN_17	RESN	18	0.1	58.2599	55.907	64.619	10342321	11386984
		Doligez_2007_MBW_16	MBW	18	0.09	59.7421	56.758	66.5506	10392681	12831929
		Doligez_2007_RESFW_20	RESFW	18	0.07	62.8803	55.5057	65.3378	10318572	11468539
		Doligez_2007_RESN_18	RESN	18	0.1	58.2599	57.3518	66.8972	10427817	13210924
		Doligez_B_MBW_10	MBW	18	0.61	86.8325	81.1415	87.1334	23167877	29311570
		Doligez_B_MBW_14	MBW	18	0.08	59.7421	56.758	66.1012	10392681	11555148
		Doligez_B_RESFW_18	RESFW	18	0.12	61.2823	56.1426	65.8756	10356262	11529557
		Doligez_B_RESN_16	RESN	18	0.07	59.7421	56.758	66.5506	10392681	12831929
		Doligez_B_RESN_9	RESN	18	0.39	84.9107	80.7508	88.7475	23153392	30659642
		Mejia_2003_W25_2	W25	18	0.612	93.1792	89.5568	112.354	30967739	34392254
		Mejia_2004_W25_5	W25	18	0.669	93.1792	89.5568	112.354	30967739	34392254
		Mejia_2007_BW_1	BW	18	0.33	93.9058	92.1252	95.6865	31945533	33301266
		Mejia_2009_BW_2	BW	18	0.339	93.4172	91.6366	95.1978	31759506	33115239
		Mejia_2010_BW_3	BW	18	0.361	93.4172	91.6366	95.1978	31759506	33115239
	berry size	Correa_2009_BFV_noGA_1	BFV	18	0.3	85.135	70.589	99.6809	14204458	34337192
		Correa_2010_BFV_noGA_2	BFV	18	0.323	85.7473	72.3456	99.1489	15778368	34334881
		Correa_2011_BFV_noGA_3	BFV	18	0.45	85.135	75.799	94.471	20600943	32838530
		Mejia_2003_MBS_2	MBS	18	0.582	93.1792	89.5568	112.354	30967739	34392254
		Mejia_2004_MBS_4	MBS	18	0.561	93.1792	89.5568	112.354	30967739	34392254
	berry diameter	Carreno_2005_MBD_2	MBD	18	0.24	82.7036	77.0125	88.5055	21696953	30567519
		Carreno_2007_MBD_6	MBD	18	0.383	82.7036	77.0125	91.3409	21696953	31646930
		Carreno_2008_MBD_7	MBD	18	0.462	85.8106	80.6709	87.5395	22906496	29888243
		Correa_2009_BED_noGA_2	BED	18	0.246	84.4177	84.4177	85.8373	26361385	27587533
		Correa_2009_BPD_noGA_2	BPD	18	0.199	85.135	85.135	86.5546	27001529	28489545
		Correa_2010_BED_noGA_3	BED	18	0.342	85.7473	85.7473	86.7573	27514815	28777392
		Correa_2010_BPD_noGA_3	BPD	18	0.297	85.7473	85.7473	86.7573	27514815	28777392
		Correa_2011_BED_noGA_4	BED	18	0.373	84.9457	84.9457	86.3653	26832583	28220715
		Correa_2011_BPD_noGA_4	BPD	18	0.351	85.135	84.7334	86.145	26643128	27907893
	firmness	Ban_2010_bc_3	bc	13	0.213	35.7985	33.3409	36.8085	7889490	9778128
		Ban_2010_bcr_3	bcr	13	0.238	34.7052	33.2856	36.7452	7868890	9482975
		Ban_2011_bc_4	bc	13	0.107	34.7052	33.2856	36.7452	7868890	9482975
		Ban_2011_bcr_4	bcr	13	0.144	34.7052	33.2856	36.7452	7868890	9482975
		Carreno_2005_BT_1	BT	13	0.138	57.5366	32.9175	82.1557	7755344	29049603
		Carreno_2006_BT_4	BT	18	0.211	85.4435	75.7556	91.4677	20518763	31695224
		Correa_2011_Firmenss_2	Firmness	18	0.161	82.9902	79.0459	86.0801	22380357	27815794
		Correa_2012_Firmness_2	Firmness	18	0.115	84.6164	81.5264	84.9173	23182149	26807244
		Correa_2013_Firmness_2	Firmness	18	0.085	83.5231	77.3875	86.9319	21790188	29025413
