# Supplementary material for: Selection of candidate genes controlling veraison time in grapevine through integration of meta-QTL and transcriptomic data
Source: BMC Genomics. 2019 Oct 15;20:739. doi: 10.1186/s12864-019-6124-0 (PMC6794750; doi:10.1186/s12864-019-6124-0)
Supplement: Supplementary file 11 — Additional file 11. Meta-QTLs calculated from veraison QTLs overlapping with other phenology QTLs on LG1 and LG2 providing meta-QTLs in high agreement to meta-QTLs calculated only from veraison QTLs. [file 12864_2019_6124_MOESM11_ESM.xlsx]

## Sheet: Foglio1
LG	Meta-QTL	Peak Position (cM)	R2	Start (cM)	End (cM)	Original QTLs co-located (a)	QTL Studies (Populations) (a)	Traits (b)	Reference
I	ver/ph_1.1	30.3	0.154222	28.075	32.525	9	5	VT, FBL, FT, FS, RT	Carreno Ruiz 2012, Costantini et al., 2008, Fetcher et al., 2014, Zyprian et al., 2016
	ver/ph_1.2	37.94	0.152333	36.675	39.205	9	3	VT, FBL, RT, FS	Carreno Ruiz 2012, Fetcher et al., 2014, Zyprian et al., 2016
II	ver/ph_2.1	31.22	0.182933	30.025	32.415	15	5	Ac, VE, Rp, FT, ssc, VB, VE, V-R, Vr, Vr-Rp	Carreno Ruiz 2012, Costantini et al., 2008,, Ban et al., 2016, Bayo Canha et al., 2016, Greskowiak et al., 2013
	ver/ph_2.2	41.58	0.177333	40.225	42.935	9	4	Ac, VB, FT, Rp, VE, Vr, Vr-Rp, VT	Carreno Ruiz 2012, Costantini et al., 2008, Bayo Canha et al., 2016, Greskowiak et al., 2013
	ver/ph_2.3	48.83	0.2392	46.52	51.14	10	4	Tss/Ac, Vr, Ac, Rp, FT, F-V, Vr-Rp, VE	Carreno Ruiz 2012, Costantini et al., 2008, Bayo Canha et al., 2016, Greskowiak et al., 2013
	ver/ph_2.4	53.6	0.254636	53.01	54.19	11	4	Ac,Tss/Ac, F-V, Rp, VE, VP, FT, Vr	Carreno Ruiz 2012, Costantini et al., 2008, Bayo Canha et al., 2016, Greskowiak et al., 2013
(a) Both number of original QTLs for the meta-QTL calculation as well as the number of independent populations from which the overlapping QTLs were found are given.
(b) The kind of overlapping phenology related QTLs used for the analysis is indicated. Veraison QTLs (ver) overlapping with other phenology (ph) QTLs are highlighted in bold. QTL short name abbreviations are as following: ssc solubile solids concentration, Vr-Rp veraison-ripening period, Tss/Ac ratio of total soluble solids to total acidity, Ac total acidity, Rp ripening, Vr veraison, FT flowerin…
References:
Carreño Ruiz I: Identificación de regiones cromosómicas implicadas en el control genético de caracteres de interés para la mejora genética de la uva de mesa. Proyecto de investigación: 2012
Ban Y, Mitani N, Sato A, Kono A, Hayashi T: Genetic dissection of quantitative trait loci for berry traits in interspecific hybrid grape (Vitis labruscana × Vitis vinifera). Euphytica 2016, 211(3):295-310.
Bayo Canha A: Genetic analysis of traits of interest in Vitis vinifera using a progeny of wine grapes: Monastrell x Syrah. 2016
Costantini L, Battilana J, Lamaj F, Fanizza G, Grando M: Berry and phenology-related traits in grapevine (Vitis vinifera L.): From Quantitative Trait Loci to underlying genes. BMC Plant Biology 2008, 8(1):38.
Fechter I, Hausmann L, Zyprian E, Daum M, Holtgräwe D, Weisshaar B, Töpfer R: QTL analysis of flowering time and ripening traits suggests an impact of a genomic region on linkage group 1 in Vitis. Theoretical and Applied Genetics 2014, 127(9):1857-1872.
Grzeskowiak L, Costantini L, Lorenzi S, Grando MS: Candidate loci for phenology and fruitfulness contributing to the phenotypic variability observed in grapevine. Theoretical and Applied Genetics 2013, 126(11):2763-2776.
Zyprian E, Ochßner I, Schwander F, Šimon S, Hausmann L, Bonow-Rex M, Moreno-Sanz P, Grando MS, Wiedemann-Merdinoglu S, Merdinoglu D et al: Quantitative trait loci affecting pathogen resistance and ripening of grapevines. Molecular Genetics and Genomics 2016, 291(4):1573-1594
