# Supplementary material for: Selection of candidate genes controlling veraison time in grapevine through integration of meta-QTL and transcriptomic data
Source: BMC Genomics. 2019 Oct 15;20:739. doi: 10.1186/s12864-019-6124-0 (PMC6794750; doi:10.1186/s12864-019-6124-0)
Supplement: Supplementary file 12 — Additional file 12. Lists of candidate genes in ver meta-QTLs intervals with the corresponding genomic positions derived by anchoring to the genome and CRIBIv1 annotation. GO annotation was included only for genes with GOs related to expression regulation, signalling or development (GO:0000166, GO:0003676, GO:0003677, GO:0003682, GO:0003700, GO:0005102, GO:0005634, GO:0007154, GO:0007165, GO:0007275, GO:0009653, GO:0009719, GO:0009791, GO:0009908, GO:0016301, GO:0030154, GO:0038023, GO:0040007) representing most relevant positional candidates for veraison regulation according to functional annotation. [file 12864_2019_6124_MOESM12_ESM.xlsx]

## Sheet: Foglio1
Meta-QTL	Gene ID	Chr	Start (bp) (a)	End(bp) (a)	Annotation_V1	goslim_goa_description	goslim_goa_accession
ver_1.1	VIT_01s0011g02820	1	2508191	2516979	Unknown protein	molecular_function;protein binding;binding;cellular_component;cytosol;RNA binding;nucleic acid binding;metabolic process;cellular process;nucleobase-containing compound metabolic process;cellular component organization	GO:0003674;GO:0005515;GO:0005488;GO:0005575;GO:0005829;GO:0003723;GO:0003676;GO:0008152;GO:0009987;GO:0006139;GO:0016043
	VIT_01s0011g02830	1	2517659	2519101	Signal peptidase I
	VIT_01s0011g02840	1	2525946	2527902	Cytochrome B561
	VIT_01s0011g02850	1	2528541	2534477	Unknown protein
	VIT_01s0011g02860	1	2536230	2541355	CHUP1 (chloroplast unusual positioning 1)
	VIT_01s0011g02870	1	2542304	2545664	Related to Ubiquitin 1 (RUB1)
	VIT_01s0011g02880	1	2546007	2547946	Cationic amino acid transporter 8
	VIT_01s0011g02890	1	2549534	2550146	Unknown protein
	VIT_01s0011g02900	1	2553217	2553958	No hit
	VIT_01s0011g02910	1	2555006	2563359	Coiled-coil domain containing 130
	VIT_01s0011g02920	1	2574244	2575738	TCP family transcription factor DICHOTOMA	cellular_component;membrane;molecular_function;binding;nucleic acid binding;DNA binding;nucleus;transcription regulator activity;DNA-binding transcription factor activity;metabolic process;biosynthetic process;cellular process;nucleobase-containing compound metabolic process	GO:0005575;GO:0016020;GO:0003674;GO:0005488;GO:0003676;GO:0003677;GO:0005634;GO:0140110;GO:0003700;GO:0008152;GO:0009058;GO:0009987;GO:0006139
	VIT_01s0011g02930	1	2597606	2599224	DNA-binding protein, chloroplast nucleoid
	VIT_01s0011g02940	1	2606154	2608392	basic helix-loop-helix (bHLH) family
	VIT_01s0011g02950	1	2618690	2632669	Zinc finger (C3HC4-type ring finger)
	VIT_01s0011g02960	1	2632786	2636066	leucoanthocyanidin reductase 1 (VvLAR1) [Vitis vinifera] GENE ID: 100232982	molecular_function;binding;nucleotide binding	GO:0003674;GO:0005488;GO:0000166
	VIT_01s0011g02970	1	2651546	2665672	ILP1 (Increased level of polyploidy1-1d)	molecular_function;transcription regulator activity;DNA-binding transcription factor activity;binding;nucleic acid binding;DNA binding;cellular_component;nucleus;transport;structural molecule activity	GO:0003674;GO:0140110;GO:0003700;GO:0005488;GO:0003676;GO:0003677;GO:0005575;GO:0005634;GO:0006810;GO:0005198
	VIT_01s0011g02980	1	2666162	2676144	ILP1 (Increased level of polyploidy1-1d)	molecular_function;transcription regulator activity;DNA-binding transcription factor activity;binding;nucleic acid binding;DNA binding;cellular_component;nucleus;metabolic process;cellular process;cellular component organization;nucleobase-containing compound metabolic process	GO:0003674;GO:0140110;GO:0003700;GO:0005488;GO:0003676;GO:0003677;GO:0005575;GO:0005634;GO:0008152;GO:0009987;GO:0016043;GO:0006139
	VIT_01s0011g02990	1	2677653	2684941	NAC domain-containing protein (VvNAC12)	molecular_function;binding;nucleic acid binding;DNA binding;cellular_component;nucleus	GO:0003674;GO:0005488;GO:0003676;GO:0003677;GO:0005575;GO:0005634
	VIT_01s0011g03000	1	2688188	2688578	No hit
	VIT_01s0011g03010	1	2692236	2698927	Serine/threonine-protein kinase SNT7, chloroplast precursor	molecular_function;binding;nucleotide binding;cellular_component;membrane;transferase activity;kinase activity;metabolic process;cellular process;cellular protein modification process;protein metabolic process	GO:0003674;GO:0005488;GO:0000166;GO:0005575;GO:0016020;GO:0016740;GO:0016301;GO:0008152;GO:0009987;GO:0006464;GO:0019538
	VIT_01s0011g03020	1	2699631	2703068	HAK5 (High affinity K+ transporter 5)
	VIT_01s0011g03030	1	2708028	2711823	No hit
	VIT_01s0011g03040	1	2714906	2715758	Unknown protein
	VIT_01s0011g03050	1	2717642	2719224	Unknown protein
	VIT_01s0011g03060	1	2726727	2743646	Symbiosis receptor-like kinase
	VIT_01s0011g03070	1	2751566	2753036	ERF/AP2 Gene Family (VvRAV1)	molecular_function;transcription regulator activity;DNA-binding transcription factor activity;binding;nucleic acid binding;DNA binding;cellular_component;nucleus;metabolic process;biosynthetic process;cellular process;nucleobase-containing compound metabolic process	GO:0003674;GO:0140110;GO:0003700;GO:0005488;GO:0003676;GO:0003677;GO:0005575;GO:0005634;GO:0008152;GO:0009058;GO:0009987;GO:0006139
	VIT_01s0011g03080	1	2754305	2765766	Methionine aminopeptidase 1B, chloroplast precursor
	VIT_01s0011g03090	1	2766597	2767444	Allene oxide cyclase (jasmonates from fatty acids)
	VIT_01s0011g03100	1	2770673	2771827	Zinc finger (C2H2 type) protein (WIP6)	molecular_function;binding;nucleic acid binding;cellular_component;nucleus	GO:0003674;GO:0005488;GO:0003676;GO:0005575;GO:0005634
	VIT_01s0011g03110	1	2781518	2783517	myb family	molecular_function;binding;nucleic acid binding;DNA binding;cellular_component;nucleus	GO:0003674;GO:0005488;GO:0003676;GO:0003677;GO:0005575;GO:0005634
	VIT_01s0011g03120	1	2786238	2790806	Unknown protein
	VIT_01s0011g03130	1	2791893	2796533	Unknown protein
	VIT_01s0011g03140	1	2806814	2809091	PFT1 (phytochrome and flowering time 1) MED25
	VIT_01s0011g03160	1	2819342	2877060	PFT1 (phytochrome and flowering time 1) MED25
	VIT_01s0011g03170	1	2877767	2878493	PFT1 (phytochrome and flowering time 1) MED25
	VIT_01s0011g03180	1	2879352	2882108	Lysine and histidine specific transporter
	VIT_01s0011g03190	1	2886723	2897786	ATP-dependent Clp protease adaptor protein ClpS containing protein
	VIT_01s0011g03200	1	2898690	2906357	Transmembrane protein FT27/PFT27
	VIT_01s0011g03210	1	2924829	2926924	Aspartic Protease (VvAP1)
	VIT_01s0011g03220	1	2928959	2935184	Choline transporter
	VIT_01s0011g03230	1	2941266	2946275	Basic Leucine Zipper Transcription Factor (VvbZIP01)	molecular_function;transcription regulator activity;DNA-binding transcription factor activity;metabolic process;biosynthetic process;cellular process;nucleobase-containing compound metabolic process;binding;nucleic acid binding;DNA binding	GO:0003674;GO:0140110;GO:0003700;GO:0008152;GO:0009058;GO:0009987;GO:0006139;GO:0005488;GO:0003676;GO:0003677
	VIT_01s0011g03240	1	2948265	2949046	PGPS/D12
	VIT_01s0011g03250	1	2951539	2951847	Fw2.2 ORFX
	VIT_01s0011g03260	1	2954243	2955469	Fw2.2 ORFX
	VIT_01s0011g03270	1	2958052	2959131	CXE carboxylesterase
	VIT_01s0011g03280	1	2967860	2979364	Protein phosphatase 2 regulatory subunit A	cellular_component;cytoplasm;metabolic process;cellular process;cellular protein modification process;protein metabolic process;molecular_function;biological_process;enzyme regulator activity;hydrolase activity;external encapsulating structure;cell wall;nucleus;plasma membrane;membrane;transport;response to endogenous stimulus	GO:0005575;GO:0005737;GO:0008152;GO:0009987;GO:0006464;GO:0019538;GO:0003674;GO:0008150;GO:0030234;GO:0016787;GO:0030312;GO:0005618;GO:0005634;GO:0005886;GO:0016020;GO:0006810;GO:0009719
	VIT_01s0011g03290	1	2981226	2996541	Aluminum-activated malate transporter 9
	VIT_01s0011g03300	1	3007049	3007411	Plastid-specific 30S ribosomal protein 3
	VIT_01s0011g03310	1	3008153	3011404	Unknown protein
	VIT_01s0011g03320	1	3011621	3013806	Arabidopsis histidine phosphotransfer AHP2
	VIT_01s0011g03330	1	3014379	3016292	Unknown protein
	VIT_01s0011g03340	1	3028681	3030154	No hit
	VIT_01s0011g03350	1	3030155	3040612	PRP4 pre-mRNA processing factor 4 homolog B	molecular_function;binding;nucleotide binding;transferase activity;kinase activity;metabolic process;cellular process;cellular protein modification process;protein metabolic process;cellular_component;nucleus	GO:0003674;GO:0005488;GO:0000166;GO:0016740;GO:0016301;GO:0008152;GO:0009987;GO:0006464;GO:0019538;GO:0005575;GO:0005634
	VIT_01s0011g03360	1	3044557	3045849	Unknown
	VIT_01s0011g03370	1	3046873	3051454	Agenet domain-containing protein	molecular_function;binding;chromatin binding;cellular_component	GO:0003674;GO:0005488;GO:0003682;GO:0005575
	VIT_01s0011g03380	1	3061306	3065510	Dihydrolipoamide S-acetyltransferase (LTA2)
	VIT_01s0011g03390	1	3065990	3068987	Unknown protein	cellular process;cellular component organization;transport;cellular_component;cytoplasm;cytosol;membrane;transporter activity;molecular_function;binding;lipid binding;nucleus	GO:0009987;GO:0016043;GO:0006810;GO:0005575;GO:0005737;GO:0005829;GO:0016020;GO:0005215;GO:0003674;GO:0005488;GO:0008289;GO:0005634
	VIT_01s0011g03400	1	3076982	3080343	Proton-dependent oligopeptide transport (POT) family protein
	VIT_01s0011g03410	1	3084191	3092672	DNA repair protein RAD23	cellular_component;nucleus;metabolic process;cellular process;DNA metabolic process;nucleobase-containing compound metabolic process;response to stress;molecular_function;binding;nucleic acid binding;DNA binding;protein binding;catabolic process;protein metabolic process;cytosol;nucleoplasm	GO:0005575;GO:0005634;GO:0008152;GO:0009987;GO:0006259;GO:0006139;GO:0006950;GO:0003674;GO:0005488;GO:0003676;GO:0003677;GO:0005515;GO:0009056;GO:0019538;GO:0005829;GO:0005654
	VIT_01s0011g03420	1	3100807	3101627	Unknown protein
	VIT_01s0011g03430	1	3112762	3113407	No hit
	VIT_01s0011g03440	1	3117073	3117578	DNA mismatch repair protein
	VIT_01s0011g03450	1	3127812	3132261	Alpha-glucosidase
	VIT_01s0011g03460	1	3141923	3142868	No hit
	VIT_01s0011g03470	1	3142869	3144296	ERF/AP2 Gene Family (VvERF122)	molecular_function;transcription regulator activity;DNA-binding transcription factor activity;binding;nucleic acid binding;DNA binding;cellular_component;nucleus;metabolic process;biosynthetic process;cellular process;nucleobase-containing compound metabolic process	GO:0003674;GO:0140110;GO:0003700;GO:0005488;GO:0003676;GO:0003677;GO:0005575;GO:0005634;GO:0008152;GO:0009058;GO:0009987;GO:0006139
	VIT_01s0011g03480	1	3147476	3149151	Cinnamoyl CoA reductase
	VIT_01s0011g03490	1	3167509	3169015	3-ketoacyl-CoA synthase
	VIT_01s0011g03500	1	3175430	3178998	Homocysteine S-methyltransferase 1
	VIT_01s0011g03510	1	3180020	3185492	Protein kinase PKN/PRK1
	VIT_01s0011g03520	1	3190826	3192777	Constans-like 16	cellular_component;nucleus;molecular_function;binding;protein binding	GO:0005575;GO:0005634;GO:0003674;GO:0005488;GO:0005515
	VIT_01s0011g03530	1	3204646	3205573	Lateral organ boundaries protein 41
	VIT_01s0011g03540	1	3210273	3211389	Lateral organ boundaries protein 41
	VIT_01s0011g03550	1	3217781	3218222	Unknown
	VIT_01s0011g03560	1	3223281	3227712	fiber protein Fb34
	VIT_01s0011g03570	1	3232043	3232750	Unknown
	VIT_01s0011g03580	1	3235418	3237772	Unknown protein
	VIT_01s0011g03590	1	3246882	3249663	Ribosomal protein L15, chloroplast (CL15) 50S	molecular_function;structural molecule activity;metabolic process;biosynthetic process;cellular process;protein metabolic process;translation;cellular_component;ribosome;response to endogenous stimulus;plastid;chloroplast;intracellular	GO:0003674;GO:0005198;GO:0008152;GO:0009058;GO:0009987;GO:0019538;GO:0006412;GO:0005575;GO:0005840;GO:0009719;GO:0009536;GO:0009507;GO:0005622
	VIT_01s0011g03600	1	3252820	3255824	JAGGED	molecular_function;binding;nucleic acid binding;multicellular organism development	GO:0003674;GO:0005488;GO:0003676;GO:0007275
ver_2.1	VIT_02s0025g04660	2	4037933	4039464	Senescence-inducible chloroplast stay-green protein 1
	VIT_02s0025g04670	2	4043652	4045210	Senescence-inducible chloroplast stay-green protein 2
	VIT_02s0025g04680	2	4047267	4056403	Cell division cycle 20-like protein 1
	VIT_02s0025g04690	2	4059360	4060286	Unknown protein
	VIT_02s0025g04700	2	4061719	4063223	Expansin (VvEXPA2)
	VIT_02s0025g04710	2	4064018	4073343	Unknown protein
	VIT_02s0025g04720	2	4094895	4096363	Leucoanthocyanidin dioxygenase (VvLDOX) [Vitis vinifera]	catalytic activity;metabolic process;molecular_function;binding;biosynthetic process;carbohydrate binding;response to stress;cellular process;cellular component organization;response to endogenous stimulus;secondary metabolic process	GO:0003824;GO:0008152;GO:0003674;GO:0005488;GO:0009058;GO:0030246;GO:0006950;GO:0009987;GO:0016043;GO:0009719;GO:0019748
	VIT_02s0025g04730	2	4100066	4103095	Glyoxylate reductase	catalytic activity;metabolic process;molecular_function;binding;nucleotide binding;cellular_component;cytosol	GO:0003824;GO:0008152;GO:0003674;GO:0005488;GO:0000166;GO:0005575;GO:0005829
	VIT_02s0025g04750	2	4108905	4111169	Glycerate dehydrogenase	catalytic activity;metabolic process;molecular_function;binding;nucleotide binding;cellular_component;cytosol	GO:0003824;GO:0008152;GO:0003674;GO:0005488;GO:0000166;GO:0005575;GO:0005829
	VIT_02s0025g04760	2	4121700	4124366	Splicing factor YT521-B	molecular_function;binding;RNA binding;nucleic acid binding	GO:0003674;GO:0005488;GO:0003723;GO:0003676
	VIT_02s0025g04770	2	4135934	4139911	Unknown protein
	VIT_02s0025g04780	2	4141626	4144449	Subtilisin stomatal density and distribution
	VIT_02s0025g04790	2	4145024	4146976	Hydrogenobyrinic acid a,c-diamide synthase
	VIT_02s0025g04800	2	4149493	4151715	Hydrogenobyrinic acid a,c-diamide synthase
	VIT_02s0025g04810	2	4153569	4155803	Subtilisin P69F protein
	VIT_02s0025g04820	2	4166469	4168208	Subtilisin P69E protein
	VIT_02s0025g04830	2	4169732	4176688	Copper chaperone for superoxide dismutase
	VIT_02s0025g04840	2	4177464	4181953	Nudix hydrolase 14
	VIT_02s0025g04850	2	4191899	4193146	CYP76B1
	VIT_02s0025g04860	2	4193239	4194582	CYP76B1
	VIT_02s0025g04870	2	4210862	4211722	No hit
	VIT_02s0025g04880	2	4212083	4213721	Geraniol 10-hydroxylase
	VIT_02s0025g04890	2	4216365	4217374	CYP76B1
	VIT_02s0025g04900	2	4226153	4229768	Phosphoglycerate mutase
	VIT_02s0025g04910	2	4233942	4235225	Growth-regulating factor 5	molecular_function;binding;nucleotide binding;cellular_component;nucleus;metabolic process;biosynthetic process;cellular process;nucleobase-containing compound metabolic process;biological_process	GO:0003674;GO:0005488;GO:0000166;GO:0005575;GO:0005634;GO:0008152;GO:0009058;GO:0009987;GO:0006139;GO:0008150
	VIT_02s0025g04920	2	4236968	4238438	Phosphate translocator protein2, Plastidic
	VIT_02s0025g04930	2	4243946	4246738	CDI3/OZS1/RCD3/SLAC1 (slow anion channel-associated 1)	transporter activity;molecular_function;protein binding;binding;transport;cellular process;cellular homeostasis;response to stress;cellular_component;membrane;plasma membrane;response to endogenous stimulus;response to abiotic stimulus	GO:0005215;GO:0003674;GO:0005515;GO:0005488;GO:0006810;GO:0009987;GO:0019725;GO:0006950;GO:0005575;GO:0016020;GO:0005886;GO:0009719;GO:0009628
	VIT_02s0025g04940	2	4246754	4248676	Carboxyl-terminal peptidase
	VIT_02s0025g04950	2	4251382	4252445	No hit
	VIT_02s0025g04960	2	4257725	4263946	Unknown protein
	VIT_02s0025g04970	2	4267189	4268564	Subtilisin protease
	VIT_02s0025g04980	2	4274342	4280444	1-aminocyclopropane-1-carboxylate synthase
	VIT_02s0025g04990	2	4282395	4290690	Unknown protein
	VIT_02s0025g05000	2	4300566	4305985	Bile acid:sodium symporter
	VIT_02s0025g05010	2	4307128	4313693	Ycf49
	VIT_02s0025g05020	2	4313694	4314578	No hit
	VIT_02s0025g05030	2	4314983	4315368	Unknown protein
	VIT_02s0025g05040	2	4315576	4316706	Nuclear pore complex component
	VIT_02s0025g05050	2	4321904	4323519	Zf A20 and AN1 domain-containing stress-associated protein 1	molecular_function;binding;nucleic acid binding;DNA binding	GO:0003674;GO:0005488;GO:0003676;GO:0003677
	VIT_02s0025g05060	2	4324307	4346662	Microtubule motor PAK (phosphatidic acid kinase) KHC	molecular_function;binding;nucleotide binding;hydrolase activity;motor activity;protein binding;cellular process;cellular_component	GO:0003674;GO:0005488;GO:0000166;GO:0016787;GO:0003774;GO:0005515;GO:0009987;GO:0005575
	VIT_02s0025g05070	2	4346663	4347651	Microtubule motor PAK (phosphatidic acid kinase) KHC
	VIT_02s0025g05080	2	4348262	4351307	Zf A20 and AN1 domain-containing stress-associated protein 1
	VIT_02s0025g05090	2	4356581	4373218	Microtubule motor PAK (phosphatidic acid kinase) KHC	molecular_function;binding;nucleotide binding;hydrolase activity;motor activity;protein binding;cellular process;cellular_component;cytoskeleton	GO:0003674;GO:0005488;GO:0000166;GO:0016787;GO:0003774;GO:0005515;GO:0009987;GO:0005575;GO:0005856
	VIT_02s0025g05100	2	4376256	4377810	AT-hook DNA-binding protein	molecular_function;binding;nucleic acid binding;DNA binding;cellular_component;nucleus;transcription regulator activity;DNA-binding transcription factor activity;metabolic process;biosynthetic process;cellular process;nucleobase-containing compound metabolic process;post-embryonic development	GO:0003674;GO:0005488;GO:0003676;GO:0003677;GO:0005575;GO:0005634;GO:0140110;GO:0003700;GO:0008152;GO:0009058;GO:0009987;GO:0006139;GO:0009791
	VIT_02s0025g05110	2	4390487	4392478	MATE efflux family protein
	VIT_02s0025g05120	2	4410051	4413324	ACT domain-containing protein (ACR8)	response to endogenous stimulus	GO:0009719
	VIT_02s0025g05130	2	4421391	4429393	High mobility group HMG-I and HMG-Y, DNA-binding	cellular_component;membrane;molecular_function;binding;nucleic acid binding;DNA binding	GO:0005575;GO:0016020;GO:0003674;GO:0005488;GO:0003676;GO:0003677
	VIT_02s0025g05140	2	4437507	4440897	ATP-dependent Clp protease proteolytic subunit (ClpP2)
	VIT_02s0025g05150	2	4444146	4448453	TFIIH basal transcription factor complex TTD-A subunit
	VIT_02s0025g05160	2	4450431	4454056	Cornichon family
	VIT_02s0025g05170	2	4454528	4456260	Unknown protein
	VIT_00s2563g00010	2	4456792	4458501	Glycogenin glucosyltransferase
	VIT_02s0241g00010	2	4481714	4483309	Pentatricopeptide (PPR) repeat-containing protein
	VIT_02s0241g00020	2	4486591	4488109	Unknown
	VIT_02s0241g00030	2	4497165	4497380	Sterol 4-alpha-methyl-oxidase 1 (SMO1)
	VIT_02s0241g00040	2	4500666	4508486	Cyclobutane pyrimidine dimer photolyase	metabolic process;cellular process;DNA metabolic process;nucleobase-containing compound metabolic process;response to stress;molecular_function;binding;nucleotide binding	GO:0008152;GO:0009987;GO:0006259;GO:0006139;GO:0006950;GO:0003674;GO:0005488;GO:0000166
	VIT_02s0241g00050	2	4516706	4519215	Unknown protein
	VIT_02s0241g00060	2	4528876	4533648	Unknown protein
	VIT_02s0241g00070	2	4545465	4546112	Zinc finger (DHHC type)
	VIT_02s0241g00080	2	4546113	4551868	Glycine-rich protein-like
	VIT_02s0241g00090	2	4553230	4560602	Translation release factor	molecular_function;binding;RNA binding;nucleic acid binding;translation factor activity, RNA binding;translation regulator activity;metabolic process;biosynthetic process;cellular process;cellular component organization;protein metabolic process;translation	GO:0003674;GO:0005488;GO:0003723;GO:0003676;GO:0008135;GO:0045182;GO:0008152;GO:0009058;GO:0009987;GO:0016043;GO:0019538;GO:0006412
	VIT_02s0241g00100	2	4560763	4561723	Unknown protein
	VIT_02s0241g00110	2	4563842	4567239	Aminomethyltransferase
	VIT_02s0241g00120	2	4567672	4570586	Receptor protein kinase	cellular process;signal transduction;molecular_function;binding;nucleotide binding;cellular_component;membrane;transferase activity;kinase activity;metabolic process;cellular protein modification process;protein metabolic process;plasma membrane;signaling receptor activity;protein binding	GO:0009987;GO:0007165;GO:0003674;GO:0005488;GO:0000166;GO:0005575;GO:0016020;GO:0016740;GO:0016301;GO:0008152;GO:0006464;GO:0019538;GO:0005886;GO:0038023;GO:0005515
	VIT_02s0241g00130	2	4572517	4573830	No hit
	VIT_02s0241g00140	2	4577280	4577983	Calmodulin (A)	transferase activity;kinase activity;metabolic process;cellular process;molecular_function;binding;signal transduction;cellular_component;nucleus	GO:0016740;GO:0016301;GO:0008152;GO:0009987;GO:0003674;GO:0005488;GO:0007165;GO:0005575;GO:0005634
	VIT_02s0241g00150	2	4581818	4583479	No hit
	VIT_02s0241g00160	2	4583480	4597122	Esterase/lipase/thioesterase family
	VIT_02s0241g00170	2	4599598	4602678	Zinc finger (C2H2 type) family	molecular_function;binding;nucleic acid binding	GO:0003674;GO:0005488;GO:0003676
	VIT_02s0241g00180	2	4617301	4618383	UDP-D- glcucuronate 4-epimerase 5 GAE5
	VIT_02s0241g00190	2	4626070	4626875	No hit
	VIT_00s0555g00010	2	4641190	4641853	CYP706A12
	VIT_00s0555g00020	2	4648183	4650503	flavonoid 3-monooxygenase
	VIT_00s0555g00050	2	4665292	4666049	CHCH domain containing protein	molecular_function;binding;nucleic acid binding;DNA binding;cellular_component;protein binding;metabolic process;cellular process;photosynthesis;thylakoid	GO:0003674;GO:0005488;GO:0003676;GO:0003677;GO:0005575;GO:0005515;GO:0008152;GO:0009987;GO:0015979;GO:0009579
	VIT_00s0323g00010	2	4668106	4670512	No hit
	VIT_00s0323g00020	2	4671193	4672013	HSP associated protein
	VIT_00s0323g00030	2	4678930	4682628	HSP associated protein
	VIT_00s0323g00040	2	4697703	4701979	Unknown protein
	VIT_00s0323g00050	2	4703890	4704749	Invertase/pectin methylesterase inhibitor
	VIT_00s0323g00060	2	4707844	4708734	Invertase/pectin methylesterase inhibitor
	VIT_00s0323g00070	2	4716445	4717351	Pectin methylesterase inhibitor
	VIT_00s0323g00080	2	4728265	4732585	Elongation factor G, chloroplast precursor	molecular_function;binding;nucleotide binding;hydrolase activity;cellular_component;plastid;chloroplast;metabolic process;biosynthetic process;cellular process;protein metabolic process;translation;RNA binding;nucleic acid binding;translation factor activity, RNA binding;translation regulator activity;cellular component organization;intracellular	GO:0003674;GO:0005488;GO:0000166;GO:0016787;GO:0005575;GO:0009536;GO:0009507;GO:0008152;GO:0009058;GO:0009987;GO:0019538;GO:0006412;GO:0003723;GO:0003676;GO:0008135;GO:0045182;GO:0016043;GO:0005622
	VIT_00s0323g00100	2	4758426	4761706	Vacuolar processing enzyme beta
	VIT_02s0154g00010	2	4765224	4766070	Auxin-responsive SAUR11	response to endogenous stimulus	GO:0009719
	VIT_02s0154g00020	2	4779757	4782259	NAC domain-containing protein (VvNAC02)	molecular_function;binding;nucleic acid binding;DNA binding;cellular_component;nucleus	GO:0003674;GO:0005488;GO:0003676;GO:0003677;GO:0005575;GO:0005634
	VIT_02s0154g00030	2	4784152	4784510	No hit
	VIT_02s0154g00040	2	4788746	4794088	Thylakoid lumenal protein
	VIT_02s0154g00050	2	4794446	4795025	Glycosyl hydrolase family 5
	VIT_02s0154g00060	2	4795026	4798608	Thylakoid lumenal protein
	VIT_02s0154g00070	2	4804832	4807460	Abnormal floral organs	multicellular organism development;cellular_component;nucleus;cellular process	GO:0007275;GO:0005575;GO:0005634;GO:0009987
	VIT_02s0154g00080	2	4813347	4818031	Multi-copper oxidase (SKU5)
	VIT_02s0154g00090	2	4824906	4827102	Vacuolar invertase 2, GIN2
	VIT_02s0154g00100	2	4830177	4840110	Transaldolase totaL2
	VIT_02s0154g00110	2	4840895	4843817	Trehalose-6-phosphate phosphatase (AtTPPA)
	VIT_02s0154g00120	2	4856955	4857771	Unknown
	VIT_02s0154g00130	2	4864567	4866368	Exostosin (Xyloglucan galactosyltransferase KATAMARI 1)
	VIT_02s0154g00140	2	4866564	4878108	3-oxoacyl-[acyl-carrier-protein] synthase 3 A, chloroplast precursor
	VIT_02s0154g00150	2	4891997	4893321	PLATZ transcription factor
	VIT_02s0154g00160	2	4895022	4898791	flavin-containing monooxygenase family protein / FMO family protein	catalytic activity;metabolic process;molecular_function;binding;nucleotide binding	GO:0003824;GO:0008152;GO:0003674;GO:0005488;GO:0000166
	VIT_02s0154g00170	2	4900531	4903560	flavin-containing monooxygenase 3	catalytic activity;metabolic process;molecular_function;binding;nucleotide binding	GO:0003824;GO:0008152;GO:0003674;GO:0005488;GO:0000166
	VIT_02s0154g00180	2	4905399	4908515	flavin-containing monooxygenase 3	catalytic activity;metabolic process;molecular_function;binding;nucleotide binding	GO:0003824;GO:0008152;GO:0003674;GO:0005488;GO:0000166
	VIT_02s0154g00190	2	4917402	4920926	flavin-containing monooxygenase 3	catalytic activity;metabolic process;molecular_function;binding;nucleotide binding	GO:0003824;GO:0008152;GO:0003674;GO:0005488;GO:0000166
	VIT_02s0154g00200	2	4926234	4929441	Unknown protein
	VIT_02s0154g00210	2	4932248	4932565	WRKY DNA-binding protein 21	molecular_function;transcription regulator activity;DNA-binding transcription factor activity;cellular_component;membrane;binding;nucleic acid binding;DNA binding;nucleus	GO:0003674;GO:0140110;GO:0003700;GO:0005575;GO:0016020;GO:0005488;GO:0003676;GO:0003677;GO:0005634
	VIT_02s0154g00220	2	4968010	4968965	Zinc finger (C2H2 type) family
	VIT_02s0154g00230	2	4979771	4980739	Phosphatidic acid phosphatase / PAP2
	VIT_02s0154g00240	2	5005578	5017004	Oxysterol binding protein
	VIT_02s0154g00250	2	5021111	5041753	Oxysterol binding protein
	VIT_02s0154g00260	2	5048952	5052974	Nitrate transporter
	VIT_02s0154g00270	2	5059261	5059470	No hit
	VIT_02s0154g00280	2	5063840	5064500	Arachidonic acid-induced DEA1
	VIT_02s0154g00290	2	5068196	5068884	Extensin
	VIT_02s0154g00300	2	5073755	5074467	Small nuclear ribonucleoprotein Sm D3
	VIT_02s0154g00310	2	5077143	5078172	Protease inhibitor/seed storage/lipid transfer protein (LTP)
	VIT_02s0154g00320	2	5084359	5085114	Protease inhibitor/seed storage/lipid transfer protein (LTP)
	VIT_02s0154g00330	2	5090858	5100329	Unknown protein
	VIT_02s0154g00340	2	5100931	5102577	No hit
	VIT_02s0154g00350	2	5107218	5109108	L-lactate dehydrogenase A
	VIT_02s0154g00360	2	5109216	5109392	No hit
	VIT_02s0154g00370	2	5110262	5115144	YbaK/prolyl-tRNA synthetase associated region
	VIT_02s0154g00380	2	5117118	5118512	Unknown
	VIT_02s0154g00390	2	5127909	5131694	Autophagy 8f (APG8f)	cellular_component;cytoplasm;metabolic process;cellular process;catabolic process;response to external stimulus;response to stress;response to extracellular stimulus;cell communication	GO:0005575;GO:0005737;GO:0008152;GO:0009987;GO:0009056;GO:0009605;GO:0006950;GO:0009991;GO:0007154
	VIT_02s0154g00400	2	5145761	5147651	Scarecrow transcription factor 6 (SCL6)	molecular_function;binding;nucleic acid binding;DNA binding;cellular_component;nucleus;transcription regulator activity;DNA-binding transcription factor activity	GO:0003674;GO:0005488;GO:0003676;GO:0003677;GO:0005575;GO:0005634;GO:0140110;GO:0003700
	VIT_02s0154g00410	2	5164705	5167011	Unknown protein
	VIT_02s0154g00420	2	5169940	5170164	No hit
	VIT_02s0154g00430	2	5170165	5170573	Unknown
	VIT_02s0154g00440	2	5170574	5171512	Unknown protein
	VIT_02s0154g00450	2	5174203	5183898	Zinc knuckle	molecular_function;binding;nucleic acid binding	GO:0003674;GO:0005488;GO:0003676
	VIT_02s0154g00460	2	5184751	5188467	Unknown protein
	VIT_02s0154g00470	2	5188779	5190703	No hit
	VIT_02s0154g00480	2	5191329	5192828	Heat shock protein MTSHP
	VIT_02s0154g00490	2	5197928	5198941	Heat shock 22 kDa protein mitochondrial
	VIT_02s0154g00500	2	5201356	5203907	VAP27-1 (VAMP/synaptobrevin-associated protein 27-1)
	VIT_02s0154g00510	2	5205962	5214005	Aspartic Protease (VvAP2)
	VIT_02s0154g00520	2	5216152	5221223	Aspartyl protease
	VIT_02s0154g00530	2	5227339	5229999	Histidine triad nucleotide binding protein 3
	VIT_02s0154g00540	2	5231330	5239367	Protein arginine N-methyltransferase
	VIT_02s0154g00550	2	5239749	5268651	DnaJ homolog, subfamily C, member 11	cellular_component;membrane;plastid;post-embryonic development	GO:0005575;GO:0016020;GO:0009536;GO:0009791
	VIT_02s0154g00560	2	5280620	5283758	No hit
	VIT_02s0154g00580	2	5295292	5296235	Unknown
	VIT_02s0154g00590	2	5308401	5308985	Unknown
	VIT_02s0154g00600	2	5321389	5323536	Pectinesterase family
	VIT_02s0154g00610	2	5324724	5332701	Pex19 protein
	VIT_02s0154g00620	2	5333217	5334885	Unknown	molecular_function;binding;nucleic acid binding	GO:0003674;GO:0005488;GO:0003676
	VIT_00s1338g00010	2	5339303	5340709	DNA-directed RNA polymerase III subunit C34	metabolic process;biosynthetic process;cellular process;nucleobase-containing compound metabolic process;cellular_component;nucleus;transferase activity	GO:0008152;GO:0009058;GO:0009987;GO:0006139;GO:0005575;GO:0005634;GO:0016740
	VIT_00s1338g00020	2	5343106	5344525	Protein transport protein Sec61 subunit alpha
	VIT_00s0229g00010	2	5346706	5349092	No hit
ver_2.2	VIT_02s0012g00010	2	5737022	5737770	No hit
	VIT_02s0012g00020	2	5764306	5772117	Glycine-rich protein
	VIT_02s0012g00030	2	5772754	5778969	Unknown
	VIT_02s0012g00040	2	5781659	5781796	No hit
	VIT_02s0012g00050	2	5786859	5796200	Glycine-rich protein
	VIT_02s0012g00060	2	5796703	5801313	Unknown
	VIT_02s0012g00070	2	5801456	5801882	Unknown protein
	VIT_02s0012g00080	2	5804657	5813125	Casein kinase II subunit beta-4	cellular_component;cytoplasm;metabolic process;cellular process;cellular protein modification process;protein metabolic process;transferase activity;kinase activity;molecular_function;biological_process;enzyme regulator activity	GO:0005575;GO:0005737;GO:0008152;GO:0009987;GO:0006464;GO:0019538;GO:0016740;GO:0016301;GO:0003674;GO:0008150;GO:0030234
	VIT_02s0012g00090	2	5813865	5826392	Phosphatidylinositol-4-phosphate 5-kinase
	VIT_02s0012g00100	2	5828133	5830613	Ribosomal protein L37a (RPL37aB) 60S
	VIT_02s0012g00110	2	5835376	5837313	Chromatin remodeling 31	molecular_function;binding;nucleotide binding	GO:0003674;GO:0005488;GO:0000166
	VIT_02s0012g00140	2	5869675	5887801	Novel plant snare 11
	VIT_02s0012g00150	2	5897718	5902809	NAK-type protein kinase	molecular_function;binding;nucleotide binding;transferase activity;kinase activity;metabolic process;cellular process;cellular protein modification process;protein metabolic process	GO:0003674;GO:0005488;GO:0000166;GO:0016740;GO:0016301;GO:0008152;GO:0009987;GO:0006464;GO:0019538
	VIT_02s0012g00160	2	5910037	5913981	Unknown
	VIT_02s0012g00170	2	5916093	5918986	1,4-alpha-D-glucan maltohydrolase
	VIT_02s0012g00180	2	5923457	5932422	Serine protease
	VIT_02s0012g00190	2	5938773	5978552	Unknown protein	molecular_function;binding;nucleic acid binding;cellular_component;cell;cellular process;transport;intracellular	GO:0003674;GO:0005488;GO:0003676;GO:0005575;GO:0005623;GO:0009987;GO:0006810;GO:0005622
	VIT_02s0012g00240	2	5999054	6002113	Unknown protein
	VIT_02s0012g00250	2	6005214	6012306	Vacuolar protein sorting 13C protein
	VIT_02s0012g00270	2	6027694	6106280	Pleckstriny (PH) domain-containing protein
	VIT_02s0012g00280	2	6111583	6112872	Senescence-associated protein
	VIT_02s0012g00290	2	6133593	6135728	S-ribonuclease binding protein SBP1
	VIT_02s0012g00300	2	6151132	6189859	Unknown protein
	VIT_02s0012g00310	2	6204735	6223899	Lon protease	molecular_function;binding;nucleotide binding;hydrolase activity;catalytic activity;metabolic process;protein metabolic process;cellular_component;peroxisome;catabolic process;cellular process;cellular component organization;transport	GO:0003674;GO:0005488;GO:0000166;GO:0016787;GO:0003824;GO:0008152;GO:0019538;GO:0005575;GO:0005777;GO:0009056;GO:0009987;GO:0016043;GO:0006810
	VIT_02s0012g00320	2	6225175	6226474	Norcoclaurine synthase
	VIT_02s0012g00350	2	6233046	6236366	Norcoclaurine synthase
	VIT_02s0012g00360	2	6238852	6242299	1-aminocyclopropane-1-carboxylate oxidase
	VIT_02s0012g00370	2	6242887	6258576	No hit
	VIT_02s0012g00380	2	6273340	6285802	Norcoclaurine synthase
	VIT_02s0012g00390	2	6286306	6288341	Norcoclaurine synthase
	VIT_02s0012g00400	2	6296189	6299377	1-aminocyclopropane-1-carboxylate oxidase
	VIT_02s0012g00410	2	6305682	6310741	Naringenin,2-oxoglutarate 3-dioxygenase
	VIT_02s0012g00420	2	6311954	6315948	No hit
	VIT_02s0012g00430	2	6320484	6320851	Oxidoreductase, 2OG-Fe(II) oxygenase
	VIT_02s0012g00440	2	6320999	6321467	Norcoclaurine synthase
	VIT_02s0012g00450	2	6323850	6325555	1-aminocyclopropane-1-carboxylate oxidase
	VIT_02s0012g00460	2	6332076	6381980	Glycine-rich protein
	VIT_02s0012g00470	2	6397883	6398726	Unknown
	VIT_02s0012g00480	2	6399524	6430074	Regulator of nonsense transcripts 1	molecular_function;binding;nucleotide binding;nucleic acid binding;DNA binding;cellular_component;cytoplasm;RNA binding;hydrolase activity;catalytic activity;metabolic process;cellular process;catabolic process;nucleobase-containing compound metabolic process	GO:0003674;GO:0005488;GO:0000166;GO:0003676;GO:0003677;GO:0005575;GO:0005737;GO:0003723;GO:0016787;GO:0003824;GO:0008152;GO:0009987;GO:0009056;GO:0006139
	VIT_02s0012g00490	2	6446158	6446783	Cytochrome c oxidase subunit 6b
	VIT_02s0012g00500	2	6449814	6450360	Invertase/pectin methylesterase inhibitor
	VIT_02s0012g00510	2	6455739	6464806	Golgi transport Got1
	VIT_02s0012g00530	2	6490169	6496086	Ribose-phosphate pyrophosphokinase 1
	VIT_02s0012g00540	2	6516342	6518185	Peroxidase
	VIT_02s0012g00550	2	6518911	6526733	Inositol polyphosphate 5-phosphatase II
	VIT_02s0012g00560	2	6533749	6545389	Tobamovirus multiplication 2A TOM2A
	VIT_02s0012g00570	2	6554241	6560259	Pseudo-response regulator 2 (APRR2) (TOC2)	molecular_function;binding;nucleic acid binding;DNA binding;cellular_component;nucleus;cellular process;signal transduction;transcription regulator activity;DNA-binding transcription factor activity	GO:0003674;GO:0005488;GO:0003676;GO:0003677;GO:0005575;GO:0005634;GO:0009987;GO:0007165;GO:0140110;GO:0003700
	VIT_02s0012g00580	2	6586031	6594054	Ankyrin protein kinase
	VIT_02s0012g00590	2	6600611	6610281	Unknown protein
	VIT_02s0012g00600	2	6611782	6615934	Vacuolar protein sorting 55
	VIT_02s0012g00610	2	6616375	6616852	Allyl alcohol dehydrogenase
	VIT_02s0012g00620	2	6625135	6636514	Phosphoacetylglucosamine mutase
	VIT_02s0012g00630	2	6639102	6640237	Myb family	molecular_function;binding;nucleic acid binding;DNA binding;cellular_component;nucleus	GO:0003674;GO:0005488;GO:0003676;GO:0003677;GO:0005575;GO:0005634
	VIT_02s0012g00640	2	6645562	6645999	PBP1 (pinoid-binding protein 1)
	VIT_02s0012g00650	2	6653658	6654223	PBP1 (pinoid-binding protein 1)
	VIT_02s0012g00660	2	6660229	6660825	Calcium-binding EF-hand
	VIT_02s0012g00670	2	6670534	6672390	No hit
	VIT_02s0012g00680	2	6682700	6682873	No hit
	VIT_02s0012g00690	2	6707170	6707803	No hit
	VIT_02s0012g00700	2	6709030	6709203	No hit
	VIT_02s0012g00710	2	6733243	6741163	RAB GTPase RAB6	hydrolase activity;molecular_function;binding;nucleotide binding;cellular_component;cytosol;transport;Golgi apparatus;cellular process;signal transduction	GO:0016787;GO:0003674;GO:0005488;GO:0000166;GO:0005575;GO:0005829;GO:0006810;GO:0005794;GO:0009987;GO:0007165
	VIT_02s0012g00720	2	6746761	6748648	Unknown
	VIT_02s0012g00730	2	6749467	6750865	Purine permease 10 PUP10
	VIT_02s0012g00740	2	6758931	6769661	Dynamin-like protein 2b	molecular_function;binding;nucleotide binding;hydrolase activity;cellular_component;cytoplasm;membrane;protein binding;cellular process;cellular component organization	GO:0003674;GO:0005488;GO:0000166;GO:0016787;GO:0005575;GO:0005737;GO:0016020;GO:0005515;GO:0009987;GO:0016043
	VIT_02s0012g00750	2	6769877	6773816	Haloacid dehalogenase hydrolase
	VIT_02s0012g00760	2	6778127	6782078	Haloacid dehalogenase hydrolase
	VIT_02s0012g00770	2	6787173	6789662	No hit
	VIT_02s0012g00780	2	6791455	6791610	No hit
	VIT_02s0012g00790	2	6792634	6793661	Ras-related protein RAB6A	hydrolase activity;molecular_function;binding;nucleotide binding	GO:0016787;GO:0003674;GO:0005488;GO:0000166
	VIT_02s0012g00800	2	6795685	6795849	No hit
	VIT_02s0012g00810	2	6799938	6800021	No hit
	VIT_02s0012g00820	2	6804399	6806143	Unknown
	VIT_02s0012g00830	2	6817359	6819815	Expansin (VvEXLB1)
	VIT_02s0012g00840	2	6820451	6823470	Pentatricopeptide (PPR) repeat-containing protein
	VIT_02s0012g00850	2	6823971	6851054	Splicing factor PWI domain-containing protein
	VIT_02s0012g00860	2	6855160	6859171	No hit
	VIT_02s0012g00870	2	6859219	6873440	RNA-binding protein 10	molecular_function;binding;nucleic acid binding;RNA binding	GO:0003674;GO:0005488;GO:0003676;GO:0003723
	VIT_02s0012g00880	2	6897090	6898500	AT-hook DNA-binding protein	cellular_component;nucleus;molecular_function;transcription regulator activity;DNA-binding transcription factor activity;binding;nucleic acid binding;DNA binding	GO:0005575;GO:0005634;GO:0003674;GO:0140110;GO:0003700;GO:0005488;GO:0003676;GO:0003677
	VIT_02s0012g00890	2	6914782	6915482	Unknown protein
	VIT_02s0012g00900	2	6917525	6928933	AT-hook protein 1 (AHP1)	molecular_function;binding;nucleic acid binding;DNA binding	GO:0003674;GO:0005488;GO:0003676;GO:0003677
	VIT_02s0012g00910	2	6930227	6946661	Adaptor-related protein complex 2, mu 2 subunit
	VIT_02s0012g00920	2	6947431	6967357	Conserved oligomeric complex COG6
	VIT_02s0012g00930	2	6972956	6979797	Unknown protein
	VIT_02s0012g00940	2	6980980	6981681	Late embryogenesis abundant group 1	multicellular organism development;embryo development	GO:0007275;GO:0009790
	VIT_02s0012g00950	2	6991276	6991983	H(+)-ATPase 9 AHA9
	VIT_02s0012g00960	2	6993519	6994847	1-deoxy-D-xylulose-5-phosphate synthase	molecular_function;binding;nucleotide binding;transferase activity;metabolic process;biosynthetic process;cellular process;lipid metabolic process;protein binding	GO:0003674;GO:0005488;GO:0000166;GO:0016740;GO:0008152;GO:0009058;GO:0009987;GO:0006629;GO:0005515
	VIT_02s0012g00970	2	7008648	7012385	Cu2+-exporting ATPase HMA5 (heavy metal ATPase 5)
	VIT_02s0012g00980	2	7027209	7037654	ferredoxin-6, chloroplast precursor
	VIT_02s0012g00990	2	7043508	7046965	LOL1 (LSD ONE like 1)
	VIT_02s0012g01000	2	7050270	7060977	Protein tyrosine phosphatase	metabolic process;cellular process;cellular protein modification process;protein metabolic process;hydrolase activity;multicellular organism development;cellular_component;nucleus;cellular component organization	GO:0008152;GO:0009987;GO:0006464;GO:0019538;GO:0016787;GO:0007275;GO:0005575;GO:0005634;GO:0016043
	VIT_02s0012g01010	2	7087110	7089452	Leucine-rich repeat
	VIT_02s0012g01020	2	7092594	7099500	Zinc finger (C3HC4-type ring finger)
	VIT_02s0012g01030	2	7100088	7118988	AL-activated malate transporter 1
	VIT_02s0012g01040	2	7120118	7122681	NAC domain-containing protein (VvNAC13)	molecular_function;binding;nucleic acid binding;DNA binding;cellular_component;nucleus	GO:0003674;GO:0005488;GO:0003676;GO:0003677;GO:0005575;GO:0005634
	VIT_02s0012g01050	2	7131585	7133584	ABC protein 6 non-intrinsic
	VIT_02s0012g01060	2	7154618	7155584	ABC Transporter (VvNAP3 - VvABCI3)
ver_2.3	VIT_02s0109g00420	2	13341559	13342323	Disease resistance protein (CC-NBS-LRR class)	molecular_function;binding;nucleotide binding	GO:0003674;GO:0005488;GO:0000166
	VIT_02s0109g00430	2	13347364	13349570	Nitrilase 4 (NIT4)
	VIT_02s0109g00440	2	13353462	13353985	No hit
	VIT_02s0033g00010	2	13457765	13460162	Unknown protein
	VIT_02s0033g00020	2	13460163	13461470	Unknown protein
	VIT_02s0033g00030	2	13506518	13511727	No hit
	VIT_02s0033g00040	2	13512257	13512649	No hit
	VIT_02s0033g00050	2	13518893	13519179	Scarecrow transcription factor 3 (SCL3)	cellular_component;nucleus;molecular_function;binding;nucleic acid binding;DNA binding;transcription regulator activity;DNA-binding transcription factor activity;response to endogenous stimulus	GO:0005575;GO:0005634;GO:0003674;GO:0005488;GO:0003676;GO:0003677;GO:0140110;GO:0003700;GO:0009719
	VIT_02s0033g00060	2	13531787	13538078	DNAJ plastid division protein (ARC6)
	VIT_02s0033g00070	2	13568564	13569348	No hit
	VIT_02s0033g00080	2	13590737	13637352	Pleckstriny (PH) domain-containing protein
	VIT_02s0033g00090	2	13639223	13640252	DNA replication licensing factor MCM2	molecular_function;binding;nucleic acid binding;DNA binding;nucleotide binding;metabolic process;cellular process;DNA metabolic process;nucleobase-containing compound metabolic process	GO:0003674;GO:0005488;GO:0003676;GO:0003677;GO:0000166;GO:0008152;GO:0009987;GO:0006259;GO:0006139
	VIT_02s0033g00120	2	13705067	13785560	Pleckstriny (PH) domain-containing protein	molecular_function;binding;nucleic acid binding;lipid binding	GO:0003674;GO:0005488;GO:0003676;GO:0008289
	VIT_02s0033g00130	2	13786111	13787768	Cis-zeatin O-beta-D-glucosyltransferase
	VIT_02s0033g00150	2	13832782	13833455	No hit
	VIT_02s0033g00160	2	13856081	13859536	Pleckstriny (PH) domain-containing protein
	VIT_02s0033g00180	2	13880089	13881941	Phenylpropanoid:glucosyltransferase 2
	VIT_02s0033g00190	2	13884200	13933646	DNA replication licensing factor MCM2	molecular_function;binding;nucleotide binding;nucleic acid binding;DNA binding;metabolic process;cellular process;DNA metabolic process;nucleobase-containing compound metabolic process;protein binding	GO:0003674;GO:0005488;GO:0000166;GO:0003676;GO:0003677;GO:0008152;GO:0009987;GO:0006259;GO:0006139;GO:0005515
	VIT_02s0033g00230	2	13998724	14007202	Unknown protein
	VIT_02s0033g00240	2	14031671	14033252	Glucosyltransferase twi1	catalytic activity;transferase activity;molecular_function;binding;nucleic acid binding;cellular_component	GO:0003824;GO:0016740;GO:0003674;GO:0005488;GO:0003676;GO:0005575
	VIT_02s0033g00250	2	14051742	14052882	No hit
	VIT_02s0033g00260	2	14104114	14107827	Pinoresinol-lariciresinol reductase
	VIT_02s0033g00270	2	14123184	14126331	Pinoresinol-lariciresinol reductase
	VIT_02s0033g00290	2	14139881	14141542	Pinoresinol-lariciresinol reductase
	VIT_02s0033g00300	2	14144838	14148929	myb family	molecular_function;binding;nucleic acid binding;DNA binding;cellular_component;nucleus	GO:0003674;GO:0005488;GO:0003676;GO:0003677;GO:0005575;GO:0005634
	VIT_02s0033g00310	2	14158366	14159002	No hit
	VIT_02s0033g00320	2	14159003	14183582	PRLI-interacting factor L
	VIT_02s0033g00350	2	14253249	14254161	No hit
	VIT_02s0033g00360	2	14265226	14266015	Urease
	VIT_02s0033g00370	2	14275372	14275752	myb domain protein 113	molecular_function;binding;nucleic acid binding;DNA binding;cellular_component;nucleus;cellular process;cell differentiation	GO:0003674;GO:0005488;GO:0003676;GO:0003677;GO:0005575;GO:0005634;GO:0009987;GO:0030154
	VIT_02s0033g00380	2	14291438	14291683	VvMybA2 (C-term)	molecular_function;binding;nucleic acid binding;DNA binding;cellular_component;nucleus	GO:0003674;GO:0005488;GO:0003676;GO:0003677;GO:0005575;GO:0005634
	VIT_02s0033g00390	2	14291727	14292732	VvMybA2	molecular_function;binding;nucleic acid binding;DNA binding;cellular_component;nucleus;cellular process;cell differentiation	GO:0003674;GO:0005488;GO:0003676;GO:0003677;GO:0005575;GO:0005634;GO:0009987;GO:0030154
	VIT_02s0033g00400	2	14302187	14303282	myb domain protein 113	molecular_function;binding;nucleic acid binding;DNA binding;cellular_component;nucleus;cellular process;cell differentiation	GO:0003674;GO:0005488;GO:0003676;GO:0003677;GO:0005575;GO:0005634;GO:0009987;GO:0030154
	VIT_02s0033g00410	2	14351791	14352807	VvMybA1	molecular_function;binding;nucleic acid binding;DNA binding;cellular_component;nucleus	GO:0003674;GO:0005488;GO:0003676;GO:0003677;GO:0005575;GO:0005634
	VIT_02s0033g00420	2	14386896	14387181	Ribosomal protein S28 (RPS28C) 40S
	VIT_02s0033g00430	2	14392775	14393842	myb domain protein 113	molecular_function;binding;nucleic acid binding;DNA binding;cellular_component;nucleus;cellular process;cell differentiation	GO:0003674;GO:0005488;GO:0003676;GO:0003677;GO:0005575;GO:0005634;GO:0009987;GO:0030154
	VIT_02s0033g00440	2	14400037	14401092	Myb VvMYBA1	molecular_function;binding;nucleic acid binding;DNA binding;cellular_component;nucleus	GO:0003674;GO:0005488;GO:0003676;GO:0003677;GO:0005575;GO:0005634
	VIT_02s0033g00450	2	14420525	14421283	VvMybA3	molecular_function;binding;nucleic acid binding;DNA binding;cellular_component;nucleus;cellular process;cell differentiation	GO:0003674;GO:0005488;GO:0003676;GO:0003677;GO:0005575;GO:0005634;GO:0009987;GO:0030154
	VIT_02s0033g00460	2	14425416	14426478	myb domain protein 113	molecular_function;binding;nucleic acid binding;DNA binding;cellular_component;nucleus;cellular process;cell differentiation	GO:0003674;GO:0005488;GO:0003676;GO:0003677;GO:0005575;GO:0005634;GO:0009987;GO:0030154
	VIT_02s0033g00480	2	14498732	14499419	No hit
	VIT_02s0033g00490	2	14567216	14568104	No hit
	VIT_02s0033g00500	2	14590818	14592828	No hit
	VIT_02s0033g00510	2	14598530	14598698	PBS1 (avrPphB susceptible 1)	cellular process;signal transduction;molecular_function;binding;nucleotide binding;transferase activity;kinase activity;metabolic process;cellular protein modification process;protein metabolic process;cellular_component;plasma membrane;membrane;signaling receptor activity	GO:0009987;GO:0007165;GO:0003674;GO:0005488;GO:0000166;GO:0016740;GO:0016301;GO:0008152;GO:0006464;GO:0019538;GO:0005575;GO:0005886;GO:0016020;GO:0038023
	VIT_02s0033g00520	2	14670377	14678952	Disease resistance protein (NBS-LRR class)	molecular_function;binding;nucleotide binding;cellular_component;membrane	GO:0003674;GO:0005488;GO:0000166;GO:0005575;GO:0016020
	VIT_02s0033g00530	2	14726996	14728257	N2, N2-dimethylguanosine tRNA methyltransferases-like protein	catalytic activity;transferase activity;molecular_function;binding;RNA binding;nucleic acid binding;metabolic process;cellular process;nucleobase-containing compound metabolic process;cellular_component;nucleus;mitochondrion	GO:0003824;GO:0016740;GO:0003674;GO:0005488;GO:0003723;GO:0003676;GO:0008152;GO:0009987;GO:0006139;GO:0005575;GO:0005634;GO:0005739
	VIT_02s0033g00540	2	14729299	14732859	No hit
	VIT_02s0033g00550	2	14732860	14734074	No hit
	VIT_02s0033g00590	2	14932630	14936675	BRXL1 (Brevis radix like 1)
	VIT_02s0033g00610	2	15055455	15095871	Chromomethylase 2	metabolic process;cellular process;DNA metabolic process;nucleobase-containing compound metabolic process;catalytic activity;transferase activity;cellular_component;nucleus;molecular_function;binding;chromatin binding;nucleic acid binding;DNA binding;response to stress	GO:0008152;GO:0009987;GO:0006259;GO:0006139;GO:0003824;GO:0016740;GO:0005575;GO:0005634;GO:0003674;GO:0005488;GO:0003682;GO:0003676;GO:0003677;GO:0006950
	VIT_02s0033g00620	2	15151759	15156338	No hit
	VIT_02s0033g00630	2	15195006	15198779	Nitrilase
	VIT_02s0033g00640	2	15255096	15255623	Octicosapeptide/Phox/Bem1p (PB1) domain-containing protein
	VIT_02s0033g00650	2	15322348	15324313	Serine/threonine protein phosphatase 7
	VIT_02s0033g00660	2	15362144	15364074	Nitrilase 4B
	VIT_02s0033g00670	2	15406882	15408793	Nitrilase 4B
	VIT_02s0033g00680	2	15409640	15418937	No hit
	VIT_02s0033g00700	2	15436012	15438008	Nitrilase
	VIT_02s0033g00710	2	15461213	15462314	No hit
	VIT_02s0033g00720	2	15480470	15486817	No hit
	VIT_02s0033g00730	2	15493459	15493956	Papain cysteine proteinase isoform I
	VIT_02s0033g00740	2	15495048	15496242	Kinesin motor
	VIT_02s0033g00750	2	15496243	15499175	Kinesin motor protein	molecular_function;binding;nucleotide binding;motor activity;cellular process	GO:0003674;GO:0005488;GO:0000166;GO:0003774;GO:0009987
	VIT_02s0033g00770	2	15560608	15562469	Nitrilase 4B
	VIT_02s0033g00780	2	15573189	15573552	14-3-3 protein GF14 omega (GRF2)
	VIT_02s0033g00790	2	15591008	15592898	Nitrilase 4B
	VIT_02s0033g00800	2	15606321	15608743	Nitrilase 4 (NIT4)
	VIT_02s0033g00810	2	15612721	15613040	No hit
	VIT_02s0033g00830	2	15651191	15651721	RAB GTPase RABA4A	hydrolase activity;molecular_function;binding;nucleotide binding;cellular_component;endosome;transport;cellular process;signal transduction	GO:0016787;GO:0003674;GO:0005488;GO:0000166;GO:0005575;GO:0005768;GO:0006810;GO:0009987;GO:0007165
	VIT_02s0033g00840	2	15659957	15669174	Nitrilase 4B
	VIT_02s0033g00850	2	15669871	15671771	Nitrilase
	VIT_02s0033g00870	2	15700024	15702438	Nitrilase 4B
	VIT_02s0033g00880	2	15714340	15714678	Ribosomal protein L8 (RPL8C) 60S
	VIT_02s0033g00900	2	15829983	15834399	Unc51-like kinase	molecular_function;binding;nucleotide binding;cellular_component;membrane;transferase activity;kinase activity;metabolic process;cellular process;cellular protein modification process;protein metabolic process;cytosol;cellular component organization	GO:0003674;GO:0005488;GO:0000166;GO:0005575;GO:0016020;GO:0016740;GO:0016301;GO:0008152;GO:0009987;GO:0006464;GO:0019538;GO:0005829;GO:0016043
	VIT_02s0033g00910	2	15835533	15836148	Kinesin motor protein	molecular_function;binding;nucleotide binding;motor activity;protein binding;cellular process;hydrolase activity;cellular_component	GO:0003674;GO:0005488;GO:0000166;GO:0003774;GO:0005515;GO:0009987;GO:0016787;GO:0005575
	VIT_02s0033g00920	2	15921498	15922178	No hit
	VIT_02s0033g00930	2	15941055	15952365	Single-strand DNA binding protein	cellular_component;membrane;molecular_function;binding;nucleic acid binding;DNA binding;mitochondrion;metabolic process;biosynthetic process;cellular process;DNA metabolic process;nucleobase-containing compound metabolic process	GO:0005575;GO:0016020;GO:0003674;GO:0005488;GO:0003676;GO:0003677;GO:0005739;GO:0008152;GO:0009058;GO:0009987;GO:0006259;GO:0006139
	VIT_02s0033g00960	2	15974263	15978140	Zinc-binding protein	cellular_component;nucleus;molecular_function;binding	GO:0005575;GO:0005634;GO:0003674;GO:0005488
	VIT_02s0033g00970	2	16053537	16062151	No hit
	VIT_02s0033g00980	2	16081574	16084857	NADH-plastoquinone oxidoreductase subunit 2
	VIT_02s0033g00990	2	16084858	16085540	Ribosomal protein S7 30S
	VIT_02s0033g01000	2	16093114	16095441	Anthraniloyal-CoA: methanol anthraniloyal transferase
	VIT_02s0033g01010	2	16152695	16154133	Ribosomal protein S7 30S
	VIT_02s0033g01020	2	16190948	16193334	Anthraniloyal-CoA: methanol anthraniloyal transferase
	VIT_02s0033g01030	2	16252684	16254941	Anthraniloyal-CoA: methanol anthraniloyal transferase
	VIT_02s0033g01050	2	16299329	16301080	Anthraniloyal-CoA: methanol anthraniloyal transferase
	VIT_02s0033g01060	2	16349045	16351278	Anthraniloyal-CoA: methanol anthraniloyal transferase
	VIT_02s0033g01070	2	16356696	16359431	Anthraniloyal-CoA: methanol anthraniloyal transferase
	VIT_02s0033g01100	2	16435669	16439357	No hit
	VIT_02s0033g01110	2	16439358	16447346	Male germ cell-associated kinase	molecular_function;binding;nucleotide binding;transferase activity;kinase activity;metabolic process;cellular process;cellular protein modification process;protein metabolic process;cellular_component;nucleus;cytoplasm;signal transduction	GO:0003674;GO:0005488;GO:0000166;GO:0016740;GO:0016301;GO:0008152;GO:0009987;GO:0006464;GO:0019538;GO:0005575;GO:0005634;GO:0005737;GO:0007165
	VIT_02s0033g01120	2	16515095	16520470	Dehydration-responsive protein
	VIT_02s0033g01130	2	16555004	16556115	SAR1 (secretion-associated ras)	molecular_function;binding;nucleotide binding;transport;cellular_component;endoplasmic reticulum;hydrolase activity;cellular process;cellular component organization;intracellular	GO:0003674;GO:0005488;GO:0000166;GO:0006810;GO:0005575;GO:0005783;GO:0016787;GO:0009987;GO:0016043;GO:0005622
	VIT_02s0033g01150	2	16602266	16611445	Unknown protein
	VIT_02s0033g01160	2	16649637	16654775	Unknown protein
	VIT_02s0033g01170	2	16657559	16664675	Replication protein RPA 70kDa subunit	cellular_component;molecular_function;binding;nucleic acid binding;DNA binding;nucleus;metabolic process;biosynthetic process;cellular process;DNA metabolic process;nucleobase-containing compound metabolic process;response to stress;cellular component organization;cell cycle	GO:0005575;GO:0003674;GO:0005488;GO:0003676;GO:0003677;GO:0005634;GO:0008152;GO:0009058;GO:0009987;GO:0006259;GO:0006139;GO:0006950;GO:0016043;GO:0007049
(a) physical positions are derived by anchoring to the genome
