# Supplementary material for: Selection of candidate genes controlling veraison time in grapevine through integration of meta-QTL and transcriptomic data
Source: BMC Genomics. 2019 Oct 15;20:739. doi: 10.1186/s12864-019-6124-0 (PMC6794750; doi:10.1186/s12864-019-6124-0)
Supplement: Supplementary file 13 — Additional file 13. Lists of candidate genes in ver/ph meta-QTLs intervals with the corresponding genomic positions derived by anchoring to the genome and CRIBIv1 annotation. GO annotation was included only for genes with GOs related to expression regulation, signalling or development (GO:0000166, GO:0003676, GO:0003677, GO:0003682, GO:0003700, GO:0005102, GO:0005634, GO:0007154, GO:0007165, GO:0007275, GO:0009653, GO:0009719, GO:0009791, GO:0009908, GO:0016301, GO:0030154, GO:0038023, GO:0040007) representing most relevant positional candidates for veraison regulation according to functional annotation. [file 12864_2019_6124_MOESM13_ESM.xlsx]

## Sheet: Foglio1
Meta-QTL	Gene ID	Chr	Start (bp) (a)	End(bp) (a)	Annotation_V1	goslim_goa_description	goslim_goa_accession
ver/ph_3.1	VIT_03s0038g00620	3	547345	562437	Zinc knuckle	molecular_function;binding;nucleic acid binding	GO:0003674;GO:0005488;GO:0003676
	VIT_03s0038g00630	3	565597	568081	Endo-1,4-beta-glucanase
	VIT_03s0038g00640	3	574493	578920	Unknown
	VIT_03s0038g00650	3	579366	583281	Coenzyme Q10 homolog B
	VIT_03s0038g00660	3	584427	587912	Unknown protein
	VIT_03s0038g00670	3	592539	594503	fructose-bisphosphate aldolase, chloroplast precursor
	VIT_03s0038g00690	3	594846	598517	Zinc finger (B-box type)	molecular_function;binding;cellular_component;nucleus;response to abiotic stimulus;post-embryonic development	GO:0003674;GO:0005488;GO:0005575;GO:0005634;GO:0009628;GO:0009791
	VIT_03s0038g00700	3	606114	613813	Kinesin motor protein	molecular_function;binding;nucleotide binding;hydrolase activity;motor activity;protein binding;cellular process;cellular_component	GO:0003674;GO:0005488;GO:0000166;GO:0016787;GO:0003774;GO:0005515;GO:0009987;GO:0005575
	VIT_03s0038g00710	3	614468	614930	Unknown
	VIT_03s0038g00720	3	615777	618174	NADH dehydrogenase (ubiquinone) 1 beta subcomplex 9
	VIT_03s0038g00730	3	623867	624348	No hit
	VIT_03s0038g00740	3	624648	632238	GC1 (GIANT chloroplast 1)
	VIT_03s0038g00750	3	632713	639536	Ubiquitin fusion degradation protein UFD1
	VIT_03s0038g00760	3	644491	647420	Arginine decarboxylase (Fragment)
	VIT_03s0038g00790	3	662174	664796	V-type H+-transporting ATPase 16kDa proteolipid subunit
	VIT_03s0038g00800	3	666647	670774	NADP-dependent D-sorbitol-6-phosphate dehydrogenase
	VIT_03s0038g00820	3	670775	676616	3-oxo-5-alpha-steroid 4-dehydrogenase, C-terminal
	VIT_03s0038g00840	3	679207	684375	BPC4/BBR/BPC4/BPC4	molecular_function;binding;nucleic acid binding;DNA binding;cellular_component;nucleus;transcription regulator activity;DNA-binding transcription factor activity;response to endogenous stimulus	GO:0003674;GO:0005488;GO:0003676;GO:0003677;GO:0005575;GO:0005634;GO:0140110;GO:0003700;GO:0009719
	VIT_03s0038g00860	3	689247	693308	Basic Leucine Zipper Transcription Factor (VvbZIP05)	molecular_function;transcription regulator activity;DNA-binding transcription factor activity;cellular_component;nucleus	GO:0003674;GO:0140110;GO:0003700;GO:0005575;GO:0005634
	VIT_03s0038g00870	3	694566	700828	Dihydrouridine synthase 3	metabolic process;cellular process;nucleobase-containing compound metabolic process;catalytic activity;molecular_function;binding;nucleotide binding	GO:0008152;GO:0009987;GO:0006139;GO:0003824;GO:0003674;GO:0005488;GO:0000166
	VIT_03s0038g00880	3	702486	704460	Amidophosphoribosyltransferase 2
	VIT_03s0038g00890	3	709401	710989	No hit
	VIT_03s0038g00910	3	713857	721463	Ribosome-binding factor A, chloroplast precursor
	VIT_03s0038g00920	3	722303	732914	Carbohydrate kinase, PfkB	transferase activity;metabolic process;cellular process;nucleobase-containing compound metabolic process;carbohydrate metabolic process;kinase activity	GO:0016740;GO:0008152;GO:0009987;GO:0006139;GO:0005975;GO:0016301
	VIT_03s0038g00930	3	736435	737319	Auxin responsive SAUR protein	response to endogenous stimulus	GO:0009719
	VIT_03s0038g00940	3	738127	738887	Auxin-responsive	response to endogenous stimulus	GO:0009719
	VIT_03s0038g00950	3	749716	750398	Auxin-responsive SAUR9	response to endogenous stimulus	GO:0009719
	VIT_03s0038g00960	3	755323	760266	Transcription factor TFIIF	cellular_component;nucleus	GO:0005575;GO:0005634
	VIT_03s0038g00980	3	783897	784664	Unknown
	VIT_03s0038g01010	3	799108	799188	No hit
	VIT_03s0038g01020	3	815278	815673	Metalloprotease
	VIT_03s0038g01060	3	854295	855373	Metalloprotease
	VIT_03s0038g01070	3	856872	858394	Pentatricopeptide (PPR) repeat-containing protein
	VIT_03s0038g01080	3	858886	859170	Auxin responsive SAUR protein	response to endogenous stimulus	GO:0009719
	VIT_03s0038g01090	3	862995	863398	Auxin responsive SAUR protein	response to endogenous stimulus	GO:0009719
	VIT_03s0038g01100	3	864608	864876	Auxin responsive SAUR protein	response to endogenous stimulus	GO:0009719
	VIT_03s0038g01110	3	866357	866897	Auxin-responsive SAUR31	response to endogenous stimulus	GO:0009719
	VIT_03s0038g01120	3	867890	868156	Auxin responsive SAUR protein	response to endogenous stimulus	GO:0009719
	VIT_03s0038g01130	3	869586	872380	Auxin-responsive	response to endogenous stimulus	GO:0009719
	VIT_03s0038g01140	3	876348	878337	Metalloendoproteinase 1 precursor
	VIT_03s0038g01150	3	880653	881315	Auxin-responsive	response to endogenous stimulus	GO:0009719
	VIT_03s0038g01160	3	883689	883976	Auxin responsive SAUR protein	response to endogenous stimulus	GO:0009719
	VIT_03s0038g01170	3	885397	885684	Auxin responsive SAUR protein	response to endogenous stimulus	GO:0009719
	VIT_03s0038g01180	3	888635	888955	Auxin responsive SAUR protein	response to endogenous stimulus	GO:0009719
	VIT_03s0038g01190	3	892009	892382	Auxin-induced SAUR	response to endogenous stimulus	GO:0009719
	VIT_03s0038g01210	3	894854	895141	Auxin responsive SAUR protein	response to endogenous stimulus	GO:0009719
	VIT_03s0038g01220	3	897891	898180	Auxin-induced protein 15A	response to endogenous stimulus	GO:0009719
	VIT_03s0038g01230	3	900918	901205	Auxin responsive SAUR protein	response to endogenous stimulus	GO:0009719
	VIT_03s0038g01250	3	903282	903569	Auxin responsive SAUR protein	response to endogenous stimulus	GO:0009719
	VIT_03s0038g01260	3	905892	906181	Auxin responsive SAUR protein	response to endogenous stimulus	GO:0009719
	VIT_03s0038g01270	3	908817	909399	Auxin responsive SAUR protein	response to endogenous stimulus	GO:0009719
	VIT_03s0038g01280	3	910867	911175	Auxin responsive SAUR protein	response to endogenous stimulus	GO:0009719
	VIT_03s0038g01290	3	915230	915499	Auxin responsive SAUR protein	response to endogenous stimulus	GO:0009719
	VIT_03s0038g01300	3	917424	917748	Auxin-induced SAUR	response to endogenous stimulus	GO:0009719
	VIT_03s0038g01310	3	921733	927965	Auxin responsive SAUR protein	response to endogenous stimulus	GO:0009719
	VIT_03s0038g01320	3	930985	948815	Crp1 protein
	VIT_03s0038g01330	3	955035	956506	Anthranilate N-benzoyltransferase protein 1
	VIT_03s0038g01360	3	964891	966169	Unknown
	VIT_03s0038g01370	3	967748	969830	ABA-responsive protein (HVA22)HVA22H
	VIT_03s0038g01380	3	971266	975571	Calcium-binding EF hand
	VIT_03s0038g01390	3	976131	977121	Aquaporin TIP3;1
	VIT_03s0038g01400	3	978958	982622	R protein PRF disease resistance protein	molecular_function;binding;nucleotide binding	GO:0003674;GO:0005488;GO:0000166
	VIT_03s0038g01410	3	984045	985466	Aquaporin PIP PIP1A
	VIT_03s0038g01420	3	991431	993320	Phytochelatin synthetase	cellular_component;membrane;cellular process;cellular component organization;metabolic process;biosynthetic process;carbohydrate metabolic process;growth;cell growth	GO:0005575;GO:0016020;GO:0009987;GO:0016043;GO:0008152;GO:0009058;GO:0005975;GO:0040007;GO:0016049
	VIT_03s0038g01430	3	993344	994100	Phytochelatin synthetase	cellular process;cellular component organization;cellular_component;metabolic process;biosynthetic process;carbohydrate metabolic process;growth;cell growth	GO:0009987;GO:0016043;GO:0005575;GO:0008152;GO:0009058;GO:0005975;GO:0040007;GO:0016049
	VIT_03s0038g01440	3	996232	1004637	Adenosylhomocysteine nucleosidase.
	VIT_03s0038g01450	3	1004638	1005093	No hit
	VIT_03s0038g01460	3	1006320	1009717	Chalcone synthase
	VIT_03s0038g01470	3	1009718	1014601	ER lumen protein retaining receptor
	VIT_03s0038g01480	3	1015472	1018780	Beta-fructofuranosidase
	VIT_03s0038g01490	3	1025473	1040019	Unknown protein	molecular_function;binding;RNA binding;nucleic acid binding;cellular_component;nucleolus	GO:0003674;GO:0005488;GO:0003723;GO:0003676;GO:0005575;GO:0005730
	VIT_03s0038g01510	3	1041388	1041967	Unknown protein
	VIT_03s0038g01520	3	1044307	1047456	R protein PRF disease resistance protein	molecular_function;binding;nucleotide binding	GO:0003674;GO:0005488;GO:0000166
	VIT_03s0038g01530	3	1050448	1058022	R protein PRF disease resistance protein	molecular_function;binding;nucleotide binding;transferase activity	GO:0003674;GO:0005488;GO:0000166;GO:0016740
	VIT_03s0038g01540	3	1062491	1063732	R protein PRF disease resistance protein	molecular_function;binding;nucleotide binding;transferase activity	GO:0003674;GO:0005488;GO:0000166;GO:0016740
	VIT_03s0038g01550	3	1066258	1068897	R protein PRF disease resistance protein	molecular_function;binding;nucleotide binding;transferase activity	GO:0003674;GO:0005488;GO:0000166;GO:0016740
	VIT_03s0038g01580	3	1077896	1078534	R protein PRF disease resistance protein	molecular_function;binding;nucleotide binding;transferase activity	GO:0003674;GO:0005488;GO:0000166;GO:0016740
	VIT_03s0038g01590	3	1082216	1083954	Disease resistance protein (CC-NBS-LRR class)
	VIT_03s0038g01610	3	1084197	1085815	R protein PRF disease resistance protein	molecular_function;binding;nucleotide binding	GO:0003674;GO:0005488;GO:0000166
	VIT_03s0038g01620	3	1088445	1096163	R protein MLA10	molecular_function;binding;nucleotide binding;transferase activity	GO:0003674;GO:0005488;GO:0000166;GO:0016740
	VIT_03s0038g01630	3	1111137	1113800	R protein PRF disease resistance protein	molecular_function;binding;nucleotide binding	GO:0003674;GO:0005488;GO:0000166
	VIT_03s0038g01670	3	1168819	1177208	R protein PRF disease resistance protein	molecular_function;binding;nucleotide binding	GO:0003674;GO:0005488;GO:0000166
	VIT_03s0038g01740	3	1215576	1222056	Disease resistance RPP8 2	molecular_function;binding;nucleotide binding	GO:0003674;GO:0005488;GO:0000166
	VIT_03s0038g01750	3	1224505	1226936	Disease resistance RPP8 2
	VIT_03s0038g01760	3	1231040	1235642	Disease resistance protein (CC-NBS class)	molecular_function;binding;nucleotide binding	GO:0003674;GO:0005488;GO:0000166
	VIT_03s0038g01770	3	1235713	1237448	Disease resistance protein (CC-NBS-LRR class)
	VIT_03s0038g01780	3	1238202	1248527	Triosephosphate isomerase, chloroplast precursor
	VIT_03s0038g01790	3	1252286	1255340	basic helix-loop-helix (bHLH) family	molecular_function;binding;nucleic acid binding;RNA binding;protein binding;metabolic process;cellular process;catabolic process;protein metabolic process;hydrolase activity;cellular protein modification process;transport	GO:0003674;GO:0005488;GO:0003676;GO:0003723;GO:0005515;GO:0008152;GO:0009987;GO:0009056;GO:0019538;GO:0016787;GO:0006464;GO:0006810
	VIT_03s0038g01810	3	1263090	1274110	XAP5	cellular_component;nucleus;response to abiotic stimulus;cellular process;signal transduction;metabolic process;nucleobase-containing compound metabolic process	GO:0005575;GO:0005634;GO:0009628;GO:0009987;GO:0007165;GO:0008152;GO:0006139
	VIT_03s0038g01820	3	1275024	1279206	Translocon-associated protein alpha TRAP complex
	VIT_03s0038g01830	3	1283253	1285733	Proline-rich protein 4
	VIT_03s0038g01840	3	1286455	1288037	Proline-rich protein 4
	VIT_03s0038g01850	3	1298173	1299515	Proline-rich protein 4
	VIT_03s0038g01860	3	1301501	1302939	Proline-rich protein 4
	VIT_03s0038g01870	3	1303910	1304387	Nuclear pore complex protein Nup188
	VIT_03s0038g01880	3	1313644	1323526	Nuclear pore complex protein Nup188
	VIT_03s0038g01920	3	1332326	1347193	Nuclear pore complex protein Nup188
	VIT_03s0038g01930	3	1347905	1348611	Peptidyl-prolyl cis-trans isomerase ROC5 (rotamase CYP 5)	catalytic activity;cellular_component;plasma membrane;membrane;metabolic process;cellular process;cellular protein modification process;protein metabolic process;cytosol;plastid;chloroplast;Golgi apparatus;molecular_function;protein binding;binding;extracellular region;signal transduction;response to endogenous stimulus;response to abiotic stimulus;post-embryonic development	GO:0003824;GO:0005575;GO:0005886;GO:0016020;GO:0008152;GO:0009987;GO:0006464;GO:0019538;GO:0005829;GO:0009536;GO:0009507;GO:0005794;GO:0003674;GO:0005515;GO:0005488;GO:0005576;GO:0007165;GO:0009719;GO:0009628;GO:0009791
	VIT_03s0038g01940	3	1349912	1356622	Permease nonimprinted in Prader-Willi/Angelman
	VIT_03s0038g01950	3	1357739	1360559	Glycine-rich protein	molecular_function;binding;RNA binding;nucleic acid binding;metabolic process;cellular process;translation factor activity, RNA binding;translation regulator activity	GO:0003674;GO:0005488;GO:0003723;GO:0003676;GO:0008152;GO:0009987;GO:0008135;GO:0045182
	VIT_03s0038g01960	3	1362167	1363750	Proline-rich family protein	molecular_function;binding;RNA binding;nucleic acid binding;metabolic process;cellular process;translation factor activity, RNA binding;translation regulator activity;post-embryonic development	GO:0003674;GO:0005488;GO:0003723;GO:0003676;GO:0008152;GO:0009987;GO:0008135;GO:0045182;GO:0009791
	VIT_03s0038g01970	3	1367294	1369340	Amidase
	VIT_03s0038g01990	3	1374043	1381233	Amidase	molecular_function;binding;nucleic acid binding;metabolic process;cellular process;DNA metabolic process;nucleobase-containing compound metabolic process;cellular_component	GO:0003674;GO:0005488;GO:0003676;GO:0008152;GO:0009987;GO:0006259;GO:0006139;GO:0005575
	VIT_03s0038g02000	3	1383516	1393182	Amidase	molecular_function;binding;RNA binding;nucleic acid binding;metabolic process;cellular process;translation factor activity, RNA binding;translation regulator activity	GO:0003674;GO:0005488;GO:0003723;GO:0003676;GO:0008152;GO:0009987;GO:0008135;GO:0045182
	VIT_03s0038g02010	3	1393183	1395922	Amidase
	VIT_03s0038g02020	3	1395923	1400744	Amidase
	VIT_03s0038g02030	3	1402181	1405517	Amidase
	VIT_03s0038g02040	3	1406571	1408542	Amidase
	VIT_03s0038g02050	3	1412118	1412819	Dirigent protein pDIR7
	VIT_03s0038g02060	3	1415776	1416475	Dirigent protein pDIR7
	VIT_03s0038g02070	3	1424949	1429038	TOC132	molecular_function;binding;nucleotide binding;hydrolase activity;cellular_component;transport	GO:0003674;GO:0005488;GO:0000166;GO:0016787;GO:0005575;GO:0006810
	VIT_03s0038g02080	3	1436852	1438855	Pentatricopeptide (PPR) repeat-containing protein
	VIT_03s0038g02090	3	1441262	1442535	Phospholipase C.
	VIT_03s0038g02100	3	1443063	1447359	SAM-dependent methyltransferase	catalytic activity;transferase activity;metabolic process;cellular_component;nucleus;cellular process;nucleobase-containing compound metabolic process	GO:0003824;GO:0016740;GO:0008152;GO:0005575;GO:0005634;GO:0009987;GO:0006139
	VIT_03s0038g02110	3	1449330	1451521	Co-chaperone-curved DNA binding protein A
	VIT_03s0038g02120	3	1459580	1461586	Armadillo/beta-catenin repeat	cellular process;cellular component organization;anatomical structure morphogenesis;growth;cell growth;cellular_component;nucleus;cytoplasm;molecular_function;protein binding;binding	GO:0009987;GO:0016043;GO:0009653;GO:0040007;GO:0016049;GO:0005575;GO:0005634;GO:0005737;GO:0003674;GO:0005515;GO:0005488
	VIT_03s0038g02130	3	1468239	1469371	Cold shock protein-1	molecular_function;binding;nucleic acid binding;cellular_component;membrane;DNA binding	GO:0003674;GO:0005488;GO:0003676;GO:0005575;GO:0016020;GO:0003677
	VIT_03s0038g02140	3	1472504	1476160	Auxin transporter protein 2
	VIT_03s0038g02150	3	1482091	1483271	Unknown
	VIT_03s0038g02160	3	1484216	1486196	Thaumatin
	VIT_03s0038g02170	3	1492918	1494778	Thaumatin
	VIT_03s0038g02180	3	1497491	1500305	Glycosyl hydrolase family 10 protein
	VIT_03s0038g02190	3	1502133	1506299	Nodulin
	VIT_03s0038g02200	3	1512323	1518218	Peptidyl-prolyl cis-trans isomerase A (cyclophilin A)
	VIT_03s0038g02210	3	1519055	1524015	Choline transporter
	VIT_03s0038g02220	3	1528083	1528899	Cofilin
	VIT_03s0038g02230	3	1535564	1538193	Subtilisin-like serine protease 2
	VIT_03s0038g02240	3	1543645	1546820	Unknown protein	cellular_component;nucleus	GO:0005575;GO:0005634
	VIT_03s0038g02250	3	1549919	1551865	Pentatricopeptide (PPR) repeat-containing protein
	VIT_03s0038g02280	3	1560125	1564783	ERD7 (EARLY-responsive TO dehydration 7)
	VIT_03s0038g02290	3	1565250	1567734	Amino acid permease 3
	VIT_03s0038g02300	3	1570637	1574913	Proteasome 20S alpha subunit D2 (PAD2) (PRS1) (PRC6)	cellular_component;nucleus;hydrolase activity;catalytic activity;metabolic process;protein metabolic process;cytoplasm;cellular process;catabolic process	GO:0005575;GO:0005634;GO:0016787;GO:0003824;GO:0008152;GO:0019538;GO:0005737;GO:0009987;GO:0009056
	VIT_03s0038g02310	3	1584039	1585078	myb domain protein 4 (VvMyb4a)	molecular_function;binding;nucleic acid binding;DNA binding;cellular_component;nucleus;cellular process;cell differentiation;response to endogenous stimulus	GO:0003674;GO:0005488;GO:0003676;GO:0003677;GO:0005575;GO:0005634;GO:0009987;GO:0030154;GO:0009719
	VIT_03s0038g02320	3	1587630	1594603	L-ascorbate peroxidase.
	VIT_03s0038g02330	3	1595396	1600087	CLB1 protein
	VIT_03s0038g02340	3	1612568	1639214	HECT ubiquitin-protein ligase 3 (KAKTUS protein)	catalytic activity;transferase activity;cellular_component;membrane;metabolic process;cellular process;cellular protein modification process;protein metabolic process;molecular_function;protein binding;binding;cellular component organization;anatomical structure morphogenesis;biosynthetic process;DNA metabolic process;nucleobase-containing compound metabolic process;plasma membrane	GO:0003824;GO:0016740;GO:0005575;GO:0016020;GO:0008152;GO:0009987;GO:0006464;GO:0019538;GO:0003674;GO:0005515;GO:0005488;GO:0016043;GO:0009653;GO:0009058;GO:0006259;GO:0006139;GO:0005886
	VIT_03s0038g02350	3	1639215	1639769	No hit
	VIT_03s0038g02360	3	1640991	1645417	D-galactoside/L-rhamnose binding SUEL lectin
ver/ph_3.2	VIT_03s0180g00010	3	5934501	5937492	Cysteine proteinase
	VIT_03s0180g00020	3	5941848	5961872	Phosphoric monoester hydrolase
	VIT_03s0180g00030	3	5962649	5966620	Calcium-binding protein
	VIT_03s0180g00040	3	5973785	5975813	Cyclin D3_2	cellular_component;nucleus;cytoplasm;molecular_function;protein binding;binding;transferase activity;kinase activity;metabolic process;cellular process;cellular protein modification process;protein metabolic process;cell cycle;biological_process;enzyme regulator activity;post-embryonic development;response to endogenous stimulus;cell differentiation	GO:0005575;GO:0005634;GO:0005737;GO:0003674;GO:0005515;GO:0005488;GO:0016740;GO:0016301;GO:0008152;GO:0009987;GO:0006464;GO:0019538;GO:0007049;GO:0008150;GO:0030234;GO:0009791;GO:0009719;GO:0030154
	VIT_03s0180g00050	3	5981525	5989159	DNA-directed RNA polymerase II subunit C	metabolic process;biosynthetic process;cellular process;nucleobase-containing compound metabolic process;molecular_function;binding;nucleic acid binding;DNA binding;protein binding;transferase activity;cellular_component	GO:0008152;GO:0009058;GO:0009987;GO:0006139;GO:0003674;GO:0005488;GO:0003676;GO:0003677;GO:0005515;GO:0016740;GO:0005575
	VIT_03s0180g00060	3	5989504	5993941	Late embryonic abundant protein EMB7
	VIT_03s0180g00070	3	5995174	6000876	Cyclase
	VIT_03s0180g00080	3	6009317	6020720	Cyclase
	VIT_03s0180g00090	3	6023040	6024531	Receptor kinase
	VIT_03s0180g00100	3	6030251	6032840	Unknown protein
	VIT_03s0180g00110	3	6033723	6036694	Stress enhanced protein 1 (SEP1)
	VIT_03s0180g00120	3	6037870	6059709	Sodium hydrogen antiporter NHD1
	VIT_03s0180g00130	3	6060227	6064528	D-3-phosphoglycerate dehydrogenase, chloroplast precursor	catalytic activity;metabolic process;biosynthetic process;cellular process;molecular_function;binding;nucleotide binding;cellular_component	GO:0003824;GO:0008152;GO:0009058;GO:0009987;GO:0003674;GO:0005488;GO:0000166;GO:0005575
	VIT_03s0180g00140	3	6071530	6072486	Acetyl xylan esterase AxeA
	VIT_03s0180g00150	3	6078670	6081676	Receptor protein kinase	molecular_function;binding;nucleotide binding;cellular_component;membrane;transferase activity;kinase activity;metabolic process;cellular process;cellular protein modification process;protein metabolic process;protein binding	GO:0003674;GO:0005488;GO:0000166;GO:0005575;GO:0016020;GO:0016740;GO:0016301;GO:0008152;GO:0009987;GO:0006464;GO:0019538;GO:0005515
	VIT_03s0180g00160	3	6090668	6100225	ATTIC21/CIA5/TIC21 (chloroplast import apparatus 5)
	VIT_03s0180g00170	3	6101310	6105927	Reticulon-like protein B11 RTNLB11
	VIT_03s0180g00180	3	6106602	6118797	Unknown protein	molecular_function;protein binding;binding;cellular_component;nucleolus;RNA binding;nucleic acid binding;biological_process;enzyme regulator activity	GO:0003674;GO:0005515;GO:0005488;GO:0005575;GO:0005730;GO:0003723;GO:0003676;GO:0008150;GO:0030234
	VIT_03s0180g00190	3	6119889	6124371	No hit
	VIT_03s0180g00200	3	6124465	6126202	Limonoid UDP-glucosyltransferase (VvGT2)
	VIT_03s0180g00210	3	6147352	6148726	Myb domain protein R1	cellular_component;membrane;molecular_function;binding;nucleic acid binding;DNA binding;nucleus;transporter activity;transport	GO:0005575;GO:0016020;GO:0003674;GO:0005488;GO:0003676;GO:0003677;GO:0005634;GO:0005215;GO:0006810
	VIT_03s0180g00230	3	6166608	6177981	UNC-50
	VIT_03s0180g00240	3	6179625	6179759	No hit
	VIT_03s0180g00250	3	6179858	6181360	Cinnamyl alcohol dehydrogenase
	VIT_03s0180g00260	3	6212329	6214039	Cinnamyl alcohol dehydrogenase
	VIT_03s0180g00270	3	6217552	6226884	Pseudouridine synthase	molecular_function;binding;RNA binding;nucleic acid binding;metabolic process;cellular process;nucleobase-containing compound metabolic process	GO:0003674;GO:0005488;GO:0003723;GO:0003676;GO:0008152;GO:0009987;GO:0006139
	VIT_03s0180g00280	3	6255489	6257208	Indole-3-acetate beta-glucosyltransferase
	VIT_03s0180g00290	3	6263737	6264635	Gibberellin-regulated protein 4 (GASA4)
	VIT_03s0180g00300	3	6267395	6267971	ABC transporter F member 2	molecular_function;binding;nucleotide binding;hydrolase activity	GO:0003674;GO:0005488;GO:0000166;GO:0016787
	VIT_03s0180g00310	3	6269156	6269856	ATP-dependent Clp protease ClpB protein
	VIT_03s0180g00320	3	6281986	6283705	indole-3-acetate beta-glucosyltransferase (VvGT3)
	VIT_03s0091g00010	3	6310807	6311602	No hit
	VIT_03s0091g00020	3	6314436	6314606	No hit
	VIT_03s0091g00030	3	6314607	6315780	No hit
	VIT_03s0091g00040	3	6338109	6339850	Limonoid UDP-glucosyltransferase (VvGT1)
	VIT_03s0091g00050	3	6357496	6364352	Triacylglycerol/steryl ester hydrolase
	VIT_03s0091g00060	3	6374562	6374820	ACT domain-containing protein (ACR6)
	VIT_03s0091g00070	3	6374821	6376254	ACT domain-containing protein (ACR6)
	VIT_03s0091g00080	3	6384738	6388178	Methylthioribose kinase	metabolic process;cellular process;biosynthetic process;transferase activity;kinase activity	GO:0008152;GO:0009987;GO:0009058;GO:0016740;GO:0016301
	VIT_03s0091g00090	3	6388280	6390379	No hit
	VIT_03s0091g00100	3	6391617	6395252	Methylthioribose kinase	metabolic process;cellular process;biosynthetic process;transferase activity;kinase activity	GO:0008152;GO:0009987;GO:0009058;GO:0016740;GO:0016301
	VIT_03s0091g00110	3	6395575	6397456	Plant basic secretory protein (BSP) family
	VIT_03s0091g00120	3	6398105	6398826	Prp27-like protein
	VIT_03s0091g00130	3	6399870	6400567	Prp27
	VIT_03s0091g00140	3	6404905	6405345	Plant basic secretory protein (BSP) family
	VIT_03s0091g00150	3	6405346	6405711	NtPRp27 secretory protein
	VIT_03s0091g00160	3	6406167	6406991	NtPRp27 secretory protein
	VIT_03s0091g00180	3	6419877	6420461	Unknown
	VIT_03s0091g00190	3	6447349	6451553	WD40
	VIT_03s0091g00200	3	6479048	6503929	DNA repair protein REV1	transferase activity;catalytic activity;molecular_function;binding;nucleic acid binding;DNA binding;cellular_component;nucleus;metabolic process;cellular process;DNA metabolic process;nucleobase-containing compound metabolic process;response to stress;biosynthetic process	GO:0016740;GO:0003824;GO:0003674;GO:0005488;GO:0003676;GO:0003677;GO:0005575;GO:0005634;GO:0008152;GO:0009987;GO:0006259;GO:0006139;GO:0006950;GO:0009058
	VIT_03s0091g00210	3	6507392	6509263	Ethylene-responsive protein	molecular_function;protein binding;binding;cellular_component;nucleus;DNA-binding transcription factor activity	GO:0003674;GO:0005515;GO:0005488;GO:0005575;GO:0005634;GO:0003700
	VIT_03s0091g00220	3	6511172	6511647	Unknown protein
	VIT_03s0091g00230	3	6512832	6514492	Unknown protein
	VIT_03s0091g00240	3	6521904	6537905	Haloacid dehalogenase hydrolase
	VIT_03s0091g00250	3	6538966	6539935	Unknown
	VIT_03s0091g00260	3	6548677	6549577	Zinc finger protein 4	molecular_function;binding;nucleic acid binding	GO:0003674;GO:0005488;GO:0003676
	VIT_03s0091g00270	3	6551840	6559848	TIP41	cellular_component;cytosol;cellular process;signal transduction	GO:0005575;GO:0005829;GO:0009987;GO:0007165
	VIT_03s0091g00280	3	6566136	6569256	Cyclin A3;4	cellular_component;nucleus;cytoplasm;molecular_function;protein binding;binding;transferase activity;kinase activity;metabolic process;cellular process;cellular protein modification process;protein metabolic process;cell cycle;biological_process;enzyme regulator activity	GO:0005575;GO:0005634;GO:0005737;GO:0003674;GO:0005515;GO:0005488;GO:0016740;GO:0016301;GO:0008152;GO:0009987;GO:0006464;GO:0019538;GO:0007049;GO:0008150;GO:0030234
	VIT_03s0091g00290	3	6571900	6589424	Pathogenesis-related homeodomain protein (PRHA)	molecular_function;binding;nucleic acid binding;DNA binding;cellular_component;nucleus;transcription regulator activity;DNA-binding transcription factor activity;chromatin binding;protein binding	GO:0003674;GO:0005488;GO:0003676;GO:0003677;GO:0005575;GO:0005634;GO:0140110;GO:0003700;GO:0003682;GO:0005515
	VIT_03s0091g00300	3	6623124	6623416	B-cell receptor-associated protein 31
	VIT_03s0091g00310	3	6633708	6635996	Indole-3-acetic acid-amido synthetase GH3.8
	VIT_03s0091g00320	3	6642216	6651075	Ribosomal rna assembly protein mis3	cellular_component;nucleus;molecular_function;binding;RNA binding;nucleic acid binding;nucleolus;metabolic process;cellular process;nucleobase-containing compound metabolic process	GO:0005575;GO:0005634;GO:0003674;GO:0005488;GO:0003723;GO:0003676;GO:0005730;GO:0008152;GO:0009987;GO:0006139
	VIT_03s0091g00350	3	6664651	6666079	No hit
	VIT_03s0091g00360	3	6668161	6688642	Seed maturation protein PM23
	VIT_03s0091g00370	3	6691248	6693137	Pentatricopeptide (PPR) repeat-containing protein
	VIT_03s0091g00380	3	6699445	6705656	Thioredoxin domain-containing protein 9
	VIT_03s0091g00390	3	6715491	6716068	Snakin-1
	VIT_03s0091g00400	3	6717421	6752391	Transducin family protein / WD-40 repeat
	VIT_03s0091g00410	3	6773316	6776359	Unknown protein
	VIT_03s0091g00420	3	6785458	6787059	No hit
	VIT_03s0091g00430	3	6798217	6802152	SWIB complex BAF60b domain-containing protein
	VIT_03s0091g00440	3	6804406	6807382	Pentatricopeptide (PPR) repeat-containing protein
	VIT_03s0091g00450	3	6811798	6813280	Progesterone 5-beta-reductase
	VIT_03s0091g00460	3	6817116	6818768	Unknown protein
	VIT_03s0091g00470	3	6846055	6849796	Protein phosphatase 2C
	VIT_03s0091g00480	3	6851584	6855075	Zinc finger (C3HC4-type ring finger)
	VIT_03s0091g00490	3	6859815	6860409	Unknown protein
	VIT_03s0091g00500	3	6871858	6872341	Unknown protein
	VIT_03s0091g00510	3	6894959	6895595	Unknown
	VIT_03s0091g00520	3	6905764	6914781	Prolyl 4-hydroxylase
	VIT_03s0091g00530	3	6917800	6921320	N-acetyltransferase ESCO2
	VIT_03s0091g00540	3	6976055	6984113	Prolyl 4-hydroxylase
	VIT_03s0091g00550	3	6987237	6990594	Unknown protein
	VIT_03s0091g00560	3	6995098	6998522	Leucine-rich repeat protein kinase
	VIT_03s0091g00570	3	6998808	6999512	No hit	molecular_function;binding;nucleic acid binding;DNA binding;metabolic process;biosynthetic process;cellular process;nucleobase-containing compound metabolic process;cellular_component;protein binding	GO:0003674;GO:0005488;GO:0003676;GO:0003677;GO:0008152;GO:0009058;GO:0009987;GO:0006139;GO:0005575;GO:0005515
	VIT_03s0091g00580	3	7035451	7039010	Protein Mpv17
	VIT_03s0091g00590	3	7040488	7042974	Unknown protein
	VIT_03s0091g00600	3	7044909	7047565	Amino acid permease
	VIT_03s0091g00610	3	7050934	7055804	Sulfhydryl oxidase Erv1/Alr	catalytic activity;metabolic process;cellular_component;mitochondrion;molecular_function;binding;nucleotide binding;protein binding	GO:0003824;GO:0008152;GO:0005575;GO:0005739;GO:0003674;GO:0005488;GO:0000166;GO:0005515
	VIT_03s0091g00620	3	7055805	7059068	Histone deacetylase HDA6
	VIT_03s0091g00630	3	7065044	7065631	YGGT family protein
	VIT_03s0091g00640	3	7072474	7073358	Ribosomal protein S29 (RPS29C) 40S
	VIT_03s0091g00650	3	7076200	7076677	No hit
	VIT_03s0091g00660	3	7082071	7098207	Unknown protein
	VIT_03s0091g00670	3	7099015	7099742	Lateral organ boundaries protein 38
	VIT_03s0091g00680	3	7103281	7113666	NPY2 (naked pins in yuc mutants 2)
	VIT_03s0091g00690	3	7125371	7126295	Salt tolerance zinc finger	molecular_function;binding;nucleic acid binding	GO:0003674;GO:0005488;GO:0003676
	VIT_03s0091g00700	3	7137444	7143607	ATP-dependent Clp protease proteolytic subunit (ClpR1) (nClpP5)	metabolic process;protein metabolic process;molecular_function;protein binding;binding;RNA binding;nucleic acid binding;cellular process;nucleobase-containing compound metabolic process;cellular component organization;cellular_component;plastid;chloroplast;thylakoid;hydrolase activity	GO:0008152;GO:0019538;GO:0003674;GO:0005515;GO:0005488;GO:0003723;GO:0003676;GO:0009987;GO:0006139;GO:0016043;GO:0005575;GO:0009536;GO:0009507;GO:0009579;GO:0016787
	VIT_03s0091g00710	3	7149908	7160638	Mitotic checkpoint protein BUB3
	VIT_03s0091g00720	3	7168741	7177092	Zinc finger (C3HC4-type ring finger)	cellular_component;membrane;response to endogenous stimulus	GO:0005575;GO:0016020;GO:0009719
	VIT_03s0091g00730	3	7192504	7193911	basic helix-loop-helix (bHLH) family	molecular_function;protein binding;binding;cellular_component;nucleus;DNA-binding transcription factor activity	GO:0003674;GO:0005515;GO:0005488;GO:0005575;GO:0005634;GO:0003700
	VIT_03s0091g00740	3	7195947	7206249	Vacuolar sorting receptor 3
	VIT_03s0091g00750	3	7219508	7223633	Beta-1,4-xylosidase
	VIT_03s0091g00760	3	7223730	7230484	Interferon-related developmental regulator family
	VIT_03s0091g00770	3	7244888	7245217	No hit
	VIT_03s0091g00810	3	7287360	7289100	Beta-1,4-xylosidase
	VIT_03s0091g00820	3	7291711	7302903	Radical SAM domain-containing protein
	VIT_03s0091g00830	3	7303408	7311191	Cyclin-related
	VIT_03s0091g00840	3	7321433	7322062	Porin
	VIT_03s0091g00850	3	7323004	7324112	Unknown protein
	VIT_03s0091g00860	3	7324113	7339946	DNA polymerase kappa subunit	metabolic process;cellular process;DNA metabolic process;nucleobase-containing compound metabolic process;response to stress;cellular_component;nucleus;molecular_function;binding;nucleic acid binding;DNA binding;transferase activity;biosynthetic process;membrane	GO:0008152;GO:0009987;GO:0006259;GO:0006139;GO:0006950;GO:0005575;GO:0005634;GO:0003674;GO:0005488;GO:0003676;GO:0003677;GO:0016740;GO:0009058;GO:0016020
	VIT_03s0091g00870	3	7342165	7357074	Adenylylsulfate kinase 1 (AKN1)	catalytic activity;transferase activity;molecular_function;binding;nucleotide binding;kinase activity;metabolic process;cellular process;biosynthetic process;secondary metabolic process;cellular_component;plastid;chloroplast;protein binding	GO:0003824;GO:0016740;GO:0003674;GO:0005488;GO:0000166;GO:0016301;GO:0008152;GO:0009987;GO:0009058;GO:0019748;GO:0005575;GO:0009536;GO:0009507;GO:0005515
	VIT_03s0091g00880	3	7374686	7382483	Endoxylanase
	VIT_03s0091g00890	3	7385745	7389061	Endoxylanase
	VIT_03s0091g00900	3	7389633	7402240	Endoxylanase
	VIT_03s0091g00920	3	7415296	7415826	Zfwd2 protein (ZFWD2)
	VIT_03s0091g00930	3	7417454	7418376	GRAM domain-containing protein / ABA-responsive
	VIT_03s0091g00940	3	7428322	7430945	Zfwd2 protein (ZFWD2)
	VIT_03s0091g00950	3	7441440	7444729	Endoxylanase
	VIT_03s0091g00960	3	7446465	7449614	No hit
	VIT_03s0091g00970	3	7469828	7484328	ADP-ribosylation factor-like A1D	molecular_function;binding;nucleotide binding;cellular_component	GO:0003674;GO:0005488;GO:0000166;GO:0005575
	VIT_03s0091g00990	3	7502149	7502253	Heat shock protein 70
	VIT_03s0091g01010	3	7535063	7536574	LIM domain protein WLIM1
	VIT_03s0091g01020	3	7537306	7559608	Unknown protein	multicellular organism development;embryo development	GO:0007275;GO:0009790
	VIT_03s0091g01030	3	7563890	7582120	Telomere repeat binding factor 1	molecular_function;binding;nucleic acid binding;DNA binding;protein binding;chromatin binding;response to endogenous stimulus;cellular_component;nucleus;cellular process;cellular component organization;response to stress;nucleolus	GO:0003674;GO:0005488;GO:0003676;GO:0003677;GO:0005515;GO:0003682;GO:0009719;GO:0005575;GO:0005634;GO:0009987;GO:0016043;GO:0006950;GO:0005730
	VIT_03s0091g01040	3	7603310	7604326	No hit
	VIT_03s0091g01050	3	7652632	7661288	Nucleobase-ascorbate transporter 4 (NAT4)
	VIT_03s0091g01060	3	7673917	7675754	Cyclin delta-2	cellular_component;nucleus;cytoplasm;molecular_function;protein binding;binding;transferase activity;kinase activity;metabolic process;cellular process;cellular protein modification process;protein metabolic process;cell cycle;biological_process;enzyme regulator activity	GO:0005575;GO:0005634;GO:0005737;GO:0003674;GO:0005515;GO:0005488;GO:0016740;GO:0016301;GO:0008152;GO:0009987;GO:0006464;GO:0019538;GO:0007049;GO:0008150;GO:0030234
	VIT_03s0091g01080	3	7693399	7695038	1-aminocyclopropane-1-carboxylate oxidase
	VIT_03s0091g01090	3	7704746	7705934	Unknown
	VIT_03s0091g01100	3	7710736	7711700	Unknown protein
	VIT_03s0091g01110	3	7716202	7726782	Meprin and TRAF homology domain-containing protein
	VIT_03s0091g01120	3	7739421	7740245	Meprin and TRAF homology domain-containing protein
	VIT_03s0091g01130	3	7741682	7743818	Meprin and TRAF homology domain-containing protein
	VIT_03s0091g01140	3	7747402	7749276	Meprin and TRAF homology domain-containing protein
	VIT_03s0091g01150	3	7759653	7762665	Cleavage and polyadenylation specificity factor
	VIT_03s0091g01160	3	7771297	7771879	No hit	molecular_function;binding;RNA binding;nucleic acid binding;structural molecule activity;cellular_component;transport	GO:0003674;GO:0005488;GO:0003723;GO:0003676;GO:0005198;GO:0005575;GO:0006810
	VIT_03s0091g01170	3	7813667	7815342	Meprin and TRAF homology domain-containing protein
	VIT_03s0091g01180	3	7826669	7826884	No hit
	VIT_03s0091g01190	3	7831919	7853120	Magnesium transporter CorA
	VIT_03s0091g01200	3	7855565	7861870	Sinapoylglucose:malate sinapoyltransferase (SNG1)
	VIT_03s0091g01220	3	7888986	7890085	Enhancer of mRNA-decapping protein 4
	VIT_03s0091g01230	3	7890272	7892417	Enhancer of mRNA-decapping protein 4
	VIT_03s0091g01240	3	7903958	7907570	Serine carboxypeptidase S10 / Anthocyanin Acyl-transferase
	VIT_03s0091g01260	3	7918875	7934080	No hit	molecular_function;binding;nucleic acid binding;cellular_component;membrane;metabolic process;cellular process;DNA metabolic process;nucleobase-containing compound metabolic process;hydrolase activity;nuclease activity	GO:0003674;GO:0005488;GO:0003676;GO:0005575;GO:0016020;GO:0008152;GO:0009987;GO:0006259;GO:0006139;GO:0016787;GO:0004518
	VIT_03s0091g01270	3	7935398	7938767	sinapoylglucose-choline O-sinapoyltransferase
	VIT_03s0091g01280	3	7942831	7944961	No hit
	VIT_03s0091g01290	3	7951175	7955690	Serine carboxypeptidase S10
	VIT_03s0088g00010	3	7987351	7989378	Concanavalin A lectin	cellular process;signal transduction;molecular_function;binding;nucleotide binding;cellular_component;membrane;carbohydrate binding;transferase activity;kinase activity;metabolic process;cellular protein modification process;protein metabolic process;plasma membrane;response to stress;signaling receptor activity;response to biotic stimulus;response to external stimulus	GO:0009987;GO:0007165;GO:0003674;GO:0005488;GO:0000166;GO:0005575;GO:0016020;GO:0030246;GO:0016740;GO:0016301;GO:0008152;GO:0006464;GO:0019538;GO:0005886;GO:0006950;GO:0038023;GO:0009607;GO:0009605
	VIT_03s0088g00030	3	8005949	8006486	Serine carboxypeptidase-like 6
	VIT_03s0088g00040	3	8018981	8020373	Concanavalin A lectin	cellular process;signal transduction;molecular_function;binding;nucleotide binding;cellular_component;membrane;carbohydrate binding;transferase activity;kinase activity;metabolic process;cellular protein modification process;protein metabolic process;plasma membrane;response to stress;signaling receptor activity;response to biotic stimulus;response to external stimulus	GO:0009987;GO:0007165;GO:0003674;GO:0005488;GO:0000166;GO:0005575;GO:0016020;GO:0030246;GO:0016740;GO:0016301;GO:0008152;GO:0006464;GO:0019538;GO:0005886;GO:0006950;GO:0038023;GO:0009607;GO:0009605
	VIT_03s0088g00050	3	8035215	8039037	Serine carboxypeptitase 1
	VIT_03s0088g00060	3	8069862	8072808	Isoflavone reductase
	VIT_03s0088g00070	3	8084352	8086688	No hit
	VIT_03s0088g00100	3	8122234	8124112	Concanavalin A lectin	cellular process;signal transduction;molecular_function;binding;nucleic acid binding;nucleotide binding;cellular_component;membrane;carbohydrate binding;transferase activity;kinase activity;metabolic process;cellular protein modification process;protein metabolic process;DNA metabolic process;nucleobase-containing compound metabolic process;plasma membrane;response to stress;signaling receptor ac…	GO:0009987;GO:0007165;GO:0003674;GO:0005488;GO:0003676;GO:0000166;GO:0005575;GO:0016020;GO:0030246;GO:0016740;GO:0016301;GO:0008152;GO:0006464;GO:0019538;GO:0006259;GO:0006139;GO:0005886;GO:0006950;GO:0038023;GO:0009607;GO:0009605
	VIT_03s0088g00110	3	8141417	8145242	Serine carboxypeptidase SCPL17
	VIT_03s0088g00140	3	8186019	8188472	Isoflavone reductase protein 2
	VIT_03s0088g00150	3	8193838	8194272	Serine carboxypeptidase SCPL17
	VIT_03s0088g00160	3	8195668	8197771	Serine carboxypeptidase SCPL17
	VIT_03s0088g00170	3	8209417	8210614	Brassinosteroid insensitive 1-associated receptor kinase 1
	VIT_03s0088g00180	3	8212188	8213029	No hit	molecular_function;binding;nucleotide binding;transferase activity;kinase activity;metabolic process;cellular process;cellular protein modification process;protein metabolic process;cellular_component;nucleus;nucleobase-containing compound metabolic process	GO:0003674;GO:0005488;GO:0000166;GO:0016740;GO:0016301;GO:0008152;GO:0009987;GO:0006464;GO:0019538;GO:0005575;GO:0005634;GO:0006139
	VIT_03s0088g00190	3	8220525	8221777	Brassinosteroid insensitive 1-associated receptor kinase 1	molecular_function;binding;nucleotide binding;transferase activity;kinase activity;metabolic process;cellular process;cellular protein modification process;protein metabolic process	GO:0003674;GO:0005488;GO:0000166;GO:0016740;GO:0016301;GO:0008152;GO:0009987;GO:0006464;GO:0019538
	VIT_03s0088g00200	3	8228928	8232449	Unknown	molecular_function;binding;cellular_component;nucleus;metabolic process;cellular process;nucleobase-containing compound metabolic process	GO:0003674;GO:0005488;GO:0005575;GO:0005634;GO:0008152;GO:0009987;GO:0006139
	VIT_03s0088g00210	3	8232628	8239401	STT3B (staurosporin and temperature sensitive 3-like B)
	VIT_03s0088g00220	3	8240353	8241018	Replication factor A 1, rfa1	cellular_component;molecular_function;binding;nucleic acid binding;DNA binding;metabolic process;cellular process;DNA metabolic process;nucleobase-containing compound metabolic process;response to stress;biosynthetic process;cellular component organization;cell cycle	GO:0005575;GO:0003674;GO:0005488;GO:0003676;GO:0003677;GO:0008152;GO:0009987;GO:0006259;GO:0006139;GO:0006950;GO:0009058;GO:0016043;GO:0007049
	VIT_03s0088g00230	3	8241019	8242075	Replication protein A 70 kDa DNA-binding subunit	cellular_component;molecular_function;binding;nucleic acid binding;DNA binding;metabolic process;cellular process;DNA metabolic process;nucleobase-containing compound metabolic process;response to stress;biosynthetic process;cellular component organization;cell cycle	GO:0005575;GO:0003674;GO:0005488;GO:0003676;GO:0003677;GO:0008152;GO:0009987;GO:0006259;GO:0006139;GO:0006950;GO:0009058;GO:0016043;GO:0007049
	VIT_03s0088g00240	3	8242076	8244718	Replication protein A 70b
	VIT_03s0088g00250	3	8244719	8251952	Isoflavone reductase
	VIT_03s0088g00260	3	8252549	8257129	Serine carboxypeptidase S10
	VIT_03s0088g00270	3	8267214	8267760	No hit
	VIT_03s0088g00280	3	8281268	8302843	Ribosomal RNA small subunit methyltransferase E
	VIT_03s0088g00290	3	8315170	8315924	Phytosulfokines PSK2	cellular_component;extracellular region;molecular_function;protein binding;binding;signaling receptor binding;biological_process	GO:0005575;GO:0005576;GO:0003674;GO:0005515;GO:0005488;GO:0005102;GO:0008150
	VIT_03s0088g00300	3	8320984	8322831	Unknown
	VIT_03s0088g00310	3	8329921	8335645	No hit
	VIT_03s0088g00320	3	8343365	8347681	Peptidase M50
	VIT_03s0088g00330	3	8350297	8352177	F-box protein 7
	VIT_03s0088g00340	3	8371381	8372242	No hit
	VIT_03s0088g00350	3	8374871	8376359	Unknown
	VIT_03s0088g00370	3	8403058	8408371	Unknown protein
	VIT_03s0088g00380	3	8412010	8414515	Tubulin alpha	molecular_function;binding;nucleotide binding;hydrolase activity;cellular_component;cytoplasm;structural molecule activity;cellular process;cellular component organization;cytoskeleton;cell cycle	GO:0003674;GO:0005488;GO:0000166;GO:0016787;GO:0005575;GO:0005737;GO:0005198;GO:0009987;GO:0016043;GO:0005856;GO:0007049
	VIT_03s0088g00390	3	8414516	8423780	DnaJ homolog, subfamily C, member 17	molecular_function;binding;nucleic acid binding;RNA binding	GO:0003674;GO:0005488;GO:0003676;GO:0003723
	VIT_03s0088g00400	3	8427000	8430780	Tubulin alpha-6 chain
	VIT_03s0088g00410	3	8432142	8436432	Pyruvate kinase isozyme A, chloroplast precursor	catalytic activity;transferase activity;kinase activity;metabolic process;cellular process;molecular_function;binding;cellular_component;cytoplasm;biosynthetic process;carbohydrate metabolic process;catabolic process;generation of precursor metabolites and energy;nucleobase-containing compound metabolic process;response to endogenous stimulus	GO:0003824;GO:0016740;GO:0016301;GO:0008152;GO:0009987;GO:0003674;GO:0005488;GO:0005575;GO:0005737;GO:0009058;GO:0005975;GO:0009056;GO:0006091;GO:0006139;GO:0009719
	VIT_03s0088g00420	3	8443429	8445079	Gag-pol polyprotein	molecular_function;binding;nucleic acid binding	GO:0003674;GO:0005488;GO:0003676
	VIT_03s0088g00450	3	8486720	8618518	FKBP12-rapamycin complex-associated protein	catalytic activity;transferase activity;molecular_function;binding;nucleotide binding;kinase activity;metabolic process;cellular process;nucleic acid binding;cellular_component;membrane;nucleus;DNA metabolic process;nucleobase-containing compound metabolic process;cellular protein modification process;protein metabolic process;signal transduction;protein binding	GO:0003824;GO:0016740;GO:0003674;GO:0005488;GO:0000166;GO:0016301;GO:0008152;GO:0009987;GO:0003676;GO:0005575;GO:0016020;GO:0005634;GO:0006259;GO:0006139;GO:0006464;GO:0019538;GO:0007165;GO:0005515
	VIT_03s0088g00460	3	8630875	8631169	Angustifolia	metabolic process;molecular_function;binding;nucleotide binding	GO:0008152;GO:0003674;GO:0005488;GO:0000166
	VIT_03s0088g00470	3	8631326	8631646	Auxin responsive SAUR protein
	VIT_03s0088g00490	3	8653859	8658460	Unknown
	VIT_03s0088g00500	3	8660759	8679489	TRNA synthetase class II (D, K and N)	molecular_function;binding;nucleic acid binding;nucleotide binding;cellular_component;cytoplasm;metabolic process;cellular process;nucleobase-containing compound metabolic process;catalytic activity;membrane;plastid;chloroplast;mitochondrion	GO:0003674;GO:0005488;GO:0003676;GO:0000166;GO:0005575;GO:0005737;GO:0008152;GO:0009987;GO:0006139;GO:0003824;GO:0016020;GO:0009536;GO:0009507;GO:0005739
	VIT_03s0088g00510	3	8696026	8697570	hypothetical MADS-box type 1 alpha 1b (VviMADS1A1b)	molecular_function;binding;nucleic acid binding;DNA binding;cellular_component;nucleus;protein binding;multicellular organism development;metabolic process;biosynthetic process;cellular process;nucleobase-containing compound metabolic process	GO:0003674;GO:0005488;GO:0003676;GO:0003677;GO:0005575;GO:0005634;GO:0005515;GO:0007275;GO:0008152;GO:0009058;GO:0009987;GO:0006139
	VIT_03s0088g00540	3	8736929	8743307	No hit
	VIT_03s0088g00550	3	8744237	8744878	putative MADS-box type 1 alpha 1a (VviMADS1A1a)	molecular_function;binding;nucleic acid binding;DNA binding;cellular_component;nucleus;protein binding;multicellular organism development;metabolic process;biosynthetic process;cellular process;nucleobase-containing compound metabolic process	GO:0003674;GO:0005488;GO:0003676;GO:0003677;GO:0005575;GO:0005634;GO:0005515;GO:0007275;GO:0008152;GO:0009058;GO:0009987;GO:0006139
	VIT_03s0088g00560	3	8763759	8765911	Citrate synthase
	VIT_03s0088g00570	3	8766129	8766881	Glutamine synthetase B1 GLB1
	VIT_03s0088g00590	3	8776002	8776646	hypothetical MADS-box type 1 alpha 1g (VviMADS1A1g)	molecular_function;binding;nucleic acid binding;DNA binding;cellular_component;nucleus;protein binding;multicellular organism development;metabolic process;biosynthetic process;cellular process;nucleobase-containing compound metabolic process	GO:0003674;GO:0005488;GO:0003676;GO:0003677;GO:0005575;GO:0005634;GO:0005515;GO:0007275;GO:0008152;GO:0009058;GO:0009987;GO:0006139
	VIT_03s0088g00600	3	8793246	8793890	putative MADS-box type 1 alpha 1c (VviMADS1A1c)	molecular_function;binding;nucleic acid binding;DNA binding;cellular_component;nucleus;protein binding;multicellular organism development;metabolic process;biosynthetic process;cellular process;nucleobase-containing compound metabolic process	GO:0003674;GO:0005488;GO:0003676;GO:0003677;GO:0005575;GO:0005634;GO:0005515;GO:0007275;GO:0008152;GO:0009058;GO:0009987;GO:0006139
	VIT_03s0088g00610	3	8820035	8820694	hypothetical MADS-box type 1 alpha 1f (VviMADS1A1f)	molecular_function;binding;nucleic acid binding;DNA binding;cellular_component;nucleus;protein binding;multicellular organism development;metabolic process;biosynthetic process;cellular process;nucleobase-containing compound metabolic process	GO:0003674;GO:0005488;GO:0003676;GO:0003677;GO:0005575;GO:0005634;GO:0005515;GO:0007275;GO:0008152;GO:0009058;GO:0009987;GO:0006139
	VIT_03s0088g00620	3	8825504	8827218	Stress-induced
	VIT_03s0088g00630	3	8828264	8830122	Unknown protein
	VIT_03s0088g00650	3	8842942	8844322	Xyloglucan:xyloglucosyl transferase
	VIT_03s0088g00680	3	8883856	8884465	Pathogenesis-related protein 1 precursor (PRP 1)
	VIT_03s0088g00690	3	8895244	8909155	Pathogenesis-related protein 1 precursor (PRP 1)
	VIT_03s0088g00700	3	8911524	8912111	Pathogenesis related protein 1 precursor (pr1 gene)
	VIT_03s0088g00710	3	8916223	8916893	Pathogenesis-related protein 1 precursor (PRP 1)
	VIT_03s0088g00720	3	8923838	8924209	Pathogenesis-related protein 1 precursor (PRP 1)
	VIT_03s0088g00730	3	8927274	8927983	Methionine sulfoxide reductase
	VIT_03s0088g00750	3	8949588	8950233	Pathogenesis related protein 1 precursor [Vitis vinifera]
	VIT_03s0088g00760	3	8955534	8962261	No hit
	VIT_03s0088g00780	3	8986184	8986955	Pathogenesis-related protein 1 precursor (PRP 1)
	VIT_03s0088g00810	3	9044529	9045211	Pathogenesis-related protein 1 precursor (PRP 1)
	VIT_03s0088g00820	3	9050245	9055257	Unknown	cellular process;signal transduction;cellular_component;plasma membrane;membrane;response to stress;molecular_function;transferase activity;kinase activity;signaling receptor activity;response to biotic stimulus;response to external stimulus	GO:0009987;GO:0007165;GO:0005575;GO:0005886;GO:0016020;GO:0006950;GO:0003674;GO:0016740;GO:0016301;GO:0038023;GO:0009607;GO:0009605
	VIT_03s0088g00840	3	9072903	9073766	No hit
	VIT_03s0088g00860	3	9080159	9081145	Lectin-like receptor kinase	cellular process;signal transduction;molecular_function;binding;nucleotide binding;cellular_component;membrane;carbohydrate binding;plasma membrane;response to stress;transferase activity;kinase activity;signaling receptor activity;response to biotic stimulus;response to external stimulus	GO:0009987;GO:0007165;GO:0003674;GO:0005488;GO:0000166;GO:0005575;GO:0016020;GO:0030246;GO:0005886;GO:0006950;GO:0016740;GO:0016301;GO:0038023;GO:0009607;GO:0009605
	VIT_03s0088g00880	3	9083004	9083780	Kinase	cellular process;signal transduction;metabolic process;cellular protein modification process;protein metabolic process;molecular_function;binding;nucleotide binding;transferase activity;kinase activity;cellular_component;plasma membrane;membrane;response to stress;signaling receptor activity;response to biotic stimulus;response to external stimulus	GO:0009987;GO:0007165;GO:0008152;GO:0006464;GO:0019538;GO:0003674;GO:0005488;GO:0000166;GO:0016740;GO:0016301;GO:0005575;GO:0005886;GO:0016020;GO:0006950;GO:0038023;GO:0009607;GO:0009605
	VIT_03s0088g00890	3	9101007	9101495	Pathogenesis related protein 1 precursor [Vitis vinifera]
	VIT_03s0088g00900	3	9106967	9110222	Pathogenesis-related protein 1B
	VIT_03s0088g00910	3	9119915	9130668	Pathogenesis related protein 1 precursor [Vitis vinifera]
	VIT_03s0088g00920	3	9145287	9145858	Unknown
	VIT_03s0088g00930	3	9146189	9147403	Zinc finger (C3HC4-type ring finger)	cellular_component;nucleus;metabolic process;cellular process;cellular protein modification process;protein metabolic process	GO:0005575;GO:0005634;GO:0008152;GO:0009987;GO:0006464;GO:0019538
	VIT_03s0088g00940	3	9150089	9150575	Pathogenesis-related protein 1 precursor (PRP 1)
	VIT_03s0088g00950	3	9153293	9162432	Unknown protein
	VIT_03s0088g00960	3	9168413	9182543	Unknown protein
	VIT_03s0088g00970	3	9190121	9193027	No hit
	VIT_03s0088g00980	3	9205881	9213548	Unknown protein
	VIT_03s0088g00990	3	9216064	9223316	Metal transporter CNNM4 (Cyclin-M4)
	VIT_03s0088g01000	3	9223670	9231652	Unknown protein
	VIT_03s0088g01030	3	9249737	9251605	No hit	molecular_function;binding;nucleic acid binding;cellular_component;membrane;metabolic process;cellular process;DNA metabolic process;nucleobase-containing compound metabolic process;hydrolase activity;nuclease activity	GO:0003674;GO:0005488;GO:0003676;GO:0005575;GO:0016020;GO:0008152;GO:0009987;GO:0006259;GO:0006139;GO:0016787;GO:0004518
	VIT_03s0088g01040	3	9270928	9285459	Aminotransferase AGD2
	VIT_03s0088g01050	3	9286043	9295905	Transposon protein, Mutator sub-class
	VIT_03s0088g01060	3	9296849	9309519	Aminotransferase AGD2
	VIT_03s0088g01070	3	9310070	9311966	Mutator-like transposase	molecular_function;binding;nucleic acid binding;nucleotide binding;metabolic process;protein metabolic process;cellular_component;cytoplasm;cellular process;nucleobase-containing compound metabolic process	GO:0003674;GO:0005488;GO:0003676;GO:0000166;GO:0008152;GO:0019538;GO:0005575;GO:0005737;GO:0009987;GO:0006139
	VIT_03s0088g01080	3	9311967	9314129	No hit
	VIT_03s0088g01090	3	9340156	9341562	Zinc finger (C3HC4-type ring finger)	cellular_component;nucleus;metabolic process;cellular process;cellular protein modification process;protein metabolic process	GO:0005575;GO:0005634;GO:0008152;GO:0009987;GO:0006464;GO:0019538
	VIT_03s0088g01100	3	9342100	9347312	Leaf senescence related protein-like
	VIT_03s0088g01130	3	9373663	9376242	EMB2758 (embryo defective 2758)
	VIT_03s0088g01140	3	9385888	9388788	Squalene monooxygenase 2	cellular_component;membrane;molecular_function;binding;nucleotide binding;metabolic process;endoplasmic reticulum;biosynthetic process;lipid metabolic process	GO:0005575;GO:0016020;GO:0003674;GO:0005488;GO:0000166;GO:0008152;GO:0005783;GO:0009058;GO:0006629
	VIT_03s0088g01150	3	9394421	9397946	Squalene monooxygenase	cellular_component;membrane;molecular_function;binding;nucleotide binding;metabolic process;endoplasmic reticulum;biosynthetic process;lipid metabolic process	GO:0005575;GO:0016020;GO:0003674;GO:0005488;GO:0000166;GO:0008152;GO:0005783;GO:0009058;GO:0006629
	VIT_03s0088g01160	3	9408764	9412394	Unknown protein
	VIT_03s0088g01170	3	9414656	9433536	Proline iminopeptidase
	VIT_03s0088g01180	3	9438885	9442060	Proline iminopeptidase	molecular_function;binding;nucleotide binding;cellular_component;membrane;hydrolase activity;catalytic activity;metabolic process;protein metabolic process;transferase activity;kinase activity;cellular process;cellular protein modification process;cytoplasm;plasma membrane;protein binding	GO:0003674;GO:0005488;GO:0000166;GO:0005575;GO:0016020;GO:0016787;GO:0003824;GO:0008152;GO:0019538;GO:0016740;GO:0016301;GO:0009987;GO:0006464;GO:0005737;GO:0005886;GO:0005515
	VIT_03s0088g01190	3	9452241	9454982	Malate dehydrogenase, glyoxysomal precursor
	VIT_03s0088g01200	3	9455172	9457915	Unknown protein
	VIT_03s0088g01220	3	9506440	9508439	Unknown protein
	VIT_03s0088g01240	3	9525109	9527109	basic helix-loop-helix (bHLH) family
	VIT_03s0088g01250	3	9538993	9552353	D-threo-aldose 1-dehydrogenase
	VIT_03s0088g01260	3	9553280	9614184	TIP growth defective 1
	VIT_03s0088g01270	3	9672111	9672900	No hit
	VIT_03s0088g01280	3	9675335	9678621	No hit
	VIT_03s0088g01290	3	9698489	9706945	Inorganic pyrophosphatase
	VIT_03s0088g01300	3	9707224	9708876	No hit
	VIT_00s0282g00060	3	9723604	9724492	No hit
	VIT_00s0282g00050	3	9731330	9732112	Separase	metabolic process;protein metabolic process;cellular_component;nucleus;hydrolase activity;cytoplasm;cellular process	GO:0008152;GO:0019538;GO:0005575;GO:0005634;GO:0016787;GO:0005737;GO:0009987
	VIT_00s0282g00040	3	9752559	9770979	Major facilitator superfamily protein (MFS) Spinster
	VIT_00s0282g00030	3	9781570	9797118	Leaf senescence protein
	VIT_00s0282g00020	3	9805549	9820005	K+ efflux antiporter (KEA3)
	VIT_00s0282g00010	3	9821313	9827537	Methionine sulfoxide reductase
	VIT_03s0097g00010	3	9843656	9843781	No hit
	VIT_03s0097g00030	3	9871902	9873992	Concanavalin A lectin	cellular process;signal transduction;molecular_function;binding;nucleotide binding;cellular_component;membrane;carbohydrate binding;transferase activity;kinase activity;metabolic process;cellular protein modification process;protein metabolic process;plasma membrane;response to stress;signaling receptor activity;response to biotic stimulus;response to external stimulus	GO:0009987;GO:0007165;GO:0003674;GO:0005488;GO:0000166;GO:0005575;GO:0016020;GO:0030246;GO:0016740;GO:0016301;GO:0008152;GO:0006464;GO:0019538;GO:0005886;GO:0006950;GO:0038023;GO:0009607;GO:0009605
	VIT_03s0097g00040	3	9876165	9877081	No hit
	VIT_03s0097g00060	3	9887464	9888181	Arginine-tRNA-protein transferase 1
	VIT_03s0097g00070	3	9889442	9890273	Lectin protein kinase	molecular_function;binding;nucleotide binding;transferase activity;kinase activity;metabolic process;cellular process;cellular protein modification process;protein metabolic process	GO:0003674;GO:0005488;GO:0000166;GO:0016740;GO:0016301;GO:0008152;GO:0009987;GO:0006464;GO:0019538
	VIT_03s0097g00080	3	9894840	9900035	Lectin protein kinase	cellular process;signal transduction;metabolic process;cellular protein modification process;protein metabolic process;molecular_function;binding;nucleotide binding;cellular_component;membrane;carbohydrate binding;transferase activity;kinase activity;plasma membrane;response to stress;signaling receptor activity;response to biotic stimulus;response to external stimulus	GO:0009987;GO:0007165;GO:0008152;GO:0006464;GO:0019538;GO:0003674;GO:0005488;GO:0000166;GO:0005575;GO:0016020;GO:0030246;GO:0016740;GO:0016301;GO:0005886;GO:0006950;GO:0038023;GO:0009607;GO:0009605
	VIT_03s0097g00090	3	9909044	9909574	Lectin protein kinase	cellular process;signal transduction;molecular_function;binding;nucleotide binding;transferase activity;kinase activity;metabolic process;cellular protein modification process;protein metabolic process;cellular_component;plasma membrane;membrane;response to stress;signaling receptor activity;response to biotic stimulus;response to external stimulus	GO:0009987;GO:0007165;GO:0003674;GO:0005488;GO:0000166;GO:0016740;GO:0016301;GO:0008152;GO:0006464;GO:0019538;GO:0005575;GO:0005886;GO:0016020;GO:0006950;GO:0038023;GO:0009607;GO:0009605
	VIT_03s0097g00110	3	9958876	9960414	Concanavalin A lectin	cellular process;signal transduction;molecular_function;binding;nucleotide binding;cellular_component;membrane;carbohydrate binding;transferase activity;kinase activity;metabolic process;cellular protein modification process;protein metabolic process;plasma membrane;response to stress;signaling receptor activity;response to biotic stimulus;response to external stimulus	GO:0009987;GO:0007165;GO:0003674;GO:0005488;GO:0000166;GO:0005575;GO:0016020;GO:0030246;GO:0016740;GO:0016301;GO:0008152;GO:0006464;GO:0019538;GO:0005886;GO:0006950;GO:0038023;GO:0009607;GO:0009605
	VIT_03s0097g00120	3	9991550	9993565	Concanavalin A lectin	cellular process;signal transduction;molecular_function;binding;nucleotide binding;carbohydrate binding;transferase activity;kinase activity;metabolic process;cellular protein modification process;protein metabolic process;cellular_component;plasma membrane;membrane;response to stress;signaling receptor activity;response to biotic stimulus;response to external stimulus	GO:0009987;GO:0007165;GO:0003674;GO:0005488;GO:0000166;GO:0030246;GO:0016740;GO:0016301;GO:0008152;GO:0006464;GO:0019538;GO:0005575;GO:0005886;GO:0016020;GO:0006950;GO:0038023;GO:0009607;GO:0009605
	VIT_03s0097g00130	3	10022997	10024832	Concanavalin A lectin	cellular process;signal transduction;molecular_function;binding;nucleotide binding;cellular_component;membrane;carbohydrate binding;transferase activity;kinase activity;metabolic process;cellular protein modification process;protein metabolic process;plasma membrane;response to stress;signaling receptor activity;response to biotic stimulus;response to external stimulus	GO:0009987;GO:0007165;GO:0003674;GO:0005488;GO:0000166;GO:0005575;GO:0016020;GO:0030246;GO:0016740;GO:0016301;GO:0008152;GO:0006464;GO:0019538;GO:0005886;GO:0006950;GO:0038023;GO:0009607;GO:0009605
	VIT_03s0097g00140	3	10025188	10025953	No hit
	VIT_03s0097g00160	3	10121969	10123630	putative MADS-box Agamous-like 17b (VviAGL17b)	molecular_function;binding;nucleic acid binding;DNA binding;cellular_component;nucleus;protein binding;metabolic process;biosynthetic process;cellular process;nucleobase-containing compound metabolic process	GO:0003674;GO:0005488;GO:0003676;GO:0003677;GO:0005575;GO:0005634;GO:0005515;GO:0008152;GO:0009058;GO:0009987;GO:0006139
	VIT_03s0097g00210	3	10224330	10224440	No hit
	VIT_03s0097g00220	3	10252090	10253094	1,4-beta-mannan endohydrolase
	VIT_03s0097g00230	3	10258196	10258417	No hit
	VIT_03s0097g00240	3	10269562	10272060	No hit	molecular_function;binding;nucleic acid binding;nucleotide binding;cellular_component;membrane;transferase activity;kinase activity;metabolic process;cellular process;cellular protein modification process;protein metabolic process;DNA metabolic process;nucleobase-containing compound metabolic process	GO:0003674;GO:0005488;GO:0003676;GO:0000166;GO:0005575;GO:0016020;GO:0016740;GO:0016301;GO:0008152;GO:0009987;GO:0006464;GO:0019538;GO:0006259;GO:0006139
	VIT_03s0097g00250	3	10282948	10283841	No hit
	VIT_03s0097g00280	3	10349623	10350180	Unknown protein
	VIT_03s0097g00290	3	10361093	10362571	Unknown
	VIT_03s0097g00300	3	10363405	10365027	Myosin-like protein XIK
	VIT_03s0097g00330	3	10451345	10452028	No hit
	VIT_03s0097g00340	3	10470864	10472031	Monofunctional aspartokinase	metabolic process;cellular process;cellular_component;transferase activity;kinase activity;biosynthetic process	GO:0008152;GO:0009987;GO:0005575;GO:0016740;GO:0016301;GO:0009058
	VIT_03s0097g00350	3	10472994	10475771	Myosin-like protein XIK
	VIT_03s0097g00360	3	10534330	10535472	No hit	metabolic process;cellular process;biosynthetic process;molecular_function;binding;nucleotide binding;cellular_component;cytoplasm	GO:0008152;GO:0009987;GO:0009058;GO:0003674;GO:0005488;GO:0000166;GO:0005575;GO:0005737
	VIT_03s0097g00370	3	10558884	10559186	No hit
	VIT_03s0097g00380	3	10665097	10666177	Monofunctional aspartokinase
	VIT_03s0097g00390	3	10666726	10676862	Unknown protein
	VIT_03s0097g00400	3	10714440	10714920	No hit
	VIT_03s0097g00410	3	10717626	10717748	No hit
	VIT_03s0097g00450	3	10822230	10823579	No hit
	VIT_03s0097g00460	3	10833705	10835724	Geraniol 10-hydroxylase
	VIT_03s0097g00470	3	10845461	10849526	ATHVA22A (Arabidopsis thaliana HVA22 homologue A)
ver/ph_5.1	VIT_05s0029g00940	5	16873754	16875673	No hit
	VIT_05s0029g00950	5	16879756	16883457	Tripeptidyl-peptidase 2
	VIT_05s0029g00970	5	16986453	17015689	No hit
	VIT_05s0029g00990	5	17071792	17090213	Tripeptidyl-peptidase 2
	VIT_05s0029g01000	5	17106964	17111001	HcrVf3 protein
	VIT_05s0029g01030	5	17241274	17241571	Aspartate aminotransferase
	VIT_05s0029g01040	5	17241582	17243823	Aspartate aminotransferase
	VIT_05s0029g01050	5	17254865	17255236	No hit
	VIT_05s0029g01060	5	17287266	17288837	ATELC/ELC
	VIT_05s0029g01070	5	17290076	17305071	Ribosome biogenesis protein Bms1
	VIT_05s0029g01080	5	17305146	17321891	Ribosome biogenesis protein Bms1	cellular_component;nucleus;molecular_function;binding;nucleotide binding;hydrolase activity;metabolic process;cellular process;nucleobase-containing compound metabolic process;RNA binding;nucleic acid binding	GO:0005575;GO:0005634;GO:0003674;GO:0005488;GO:0000166;GO:0016787;GO:0008152;GO:0009987;GO:0006139;GO:0003723;GO:0003676
	VIT_05s0029g01090	5	17330068	17349574	Alpha 1,3-glucosidase
	VIT_05s0029g01100	5	17352483	17364242	RNA recognition motif (RRM)-containing protein	molecular_function;binding;nucleic acid binding;RNA binding;metabolic process;cellular process;nucleobase-containing compound metabolic process;cellular_component;protein binding	GO:0003674;GO:0005488;GO:0003676;GO:0003723;GO:0008152;GO:0009987;GO:0006139;GO:0005575;GO:0005515
	VIT_05s0029g01110	5	17380653	17382173	Unknown protein
	VIT_05s0029g01120	5	17387012	17388607	WD-repeat protein
	VIT_05s0029g01130	5	17397255	17402916	Pentatricopeptide (PPR) repeat-containing protein
	VIT_05s0029g01140	5	17405622	17411752	Sucrose-phosphate synthase
	VIT_05s0029g01150	5	17421093	17421226	Elongation factor 1-alpha 1
	VIT_05s0029g01160	5	17421227	17421628	Elongation factor 1-alpha 1	hydrolase activity;molecular_function;binding;nucleotide binding;cellular_component;mitochondrion	GO:0016787;GO:0003674;GO:0005488;GO:0000166;GO:0005575;GO:0005739
	VIT_05s0029g01180	5	17458897	17459835	Unknown
	VIT_05s0029g01200	5	17481773	17510650	Methionyl-tRNA synthetase	molecular_function;binding;nucleotide binding;catalytic activity;RNA binding;nucleic acid binding;metabolic process;biosynthetic process;cellular process;protein metabolic process;translation;nucleobase-containing compound metabolic process;cellular_component;cytosol	GO:0003674;GO:0005488;GO:0000166;GO:0003824;GO:0003723;GO:0003676;GO:0008152;GO:0009058;GO:0009987;GO:0019538;GO:0006412;GO:0006139;GO:0005575;GO:0005829
	VIT_05s0029g01210	5	17512328	17526686	Alkaline phytoceramidase
	VIT_05s0029g01220	5	17527161	17548530	Unknown protein
	VIT_05s0029g01230	5	17566105	17570227	Unknown protein	cellular_component;nucleus;multicellular organism development;embryo development	GO:0005575;GO:0005634;GO:0007275;GO:0009790
	VIT_05s0029g01240	5	17581401	17589938	Unknown protein	cellular_component;nucleus;multicellular organism development;embryo development	GO:0005575;GO:0005634;GO:0007275;GO:0009790
	VIT_05s0029g01260	5	17601845	17608169	Unknown protein	cellular_component;nucleus;multicellular organism development;embryo development	GO:0005575;GO:0005634;GO:0007275;GO:0009790
	VIT_05s0029g01270	5	17618652	17621736	Unknown protein
	VIT_05s0029g01280	5	17634559	17635294	Unknown protein
	VIT_05s0029g01290	5	17661362	17667411	Aspartic protease
	VIT_05s0029g01300	5	17668812	17672689	MAGE (melanoma antigen-encoding gene)
	VIT_05s0029g01310	5	17672690	17691790	Actin related protein 2/3 complex, subunit 4
	VIT_05s0029g01340	5	17729528	17779782	Auxin-independent growth promoter (axi 1)
	VIT_05s0029g01350	5	17780683	17808865	RabGAP/TBC domain-containing protein
	VIT_05s0029g01360	5	17816849	17817058	No hit
	VIT_05s0029g01370	5	17818237	17852241	Ubiquitin-associated (UBA)	molecular_function;binding;nucleic acid binding;cellular_component;cytosol;protein binding	GO:0003674;GO:0005488;GO:0003676;GO:0005575;GO:0005829;GO:0005515
	VIT_05s0029g01380	5	17865450	17890042	UV radiation resistance associated	metabolic process;cellular process;DNA metabolic process;nucleobase-containing compound metabolic process;molecular_function;binding;nucleotide binding;cellular_component;membrane;nucleic acid binding;DNA binding;catalytic activity;carbohydrate metabolic process;response to stress;cytoplasm;hydrolase activity;nuclease activity;protein binding;cellular component organization;cytosol;transport;endo…	GO:0008152;GO:0009987;GO:0006259;GO:0006139;GO:0003674;GO:0005488;GO:0000166;GO:0005575;GO:0016020;GO:0003676;GO:0003677;GO:0003824;GO:0005975;GO:0006950;GO:0005737;GO:0016787;GO:0004518;GO:0005515;GO:0016043;GO:0005829;GO:0006810;GO:0005768
	VIT_05s0029g01390	5	17892783	17894587	No hit
	VIT_05s0029g01410	5	17910253	17910654	No hit
	VIT_05s0029g01420	5	17958264	17962588	Ankyrin repeat	cellular_component;membrane;cellular process;response to endogenous stimulus;molecular_function;protein binding;binding	GO:0005575;GO:0016020;GO:0009987;GO:0009719;GO:0003674;GO:0005515;GO:0005488
	VIT_05s0029g01430	5	17962589	17980463	Ankyrin
	VIT_05s0029g01440	5	17982084	17983215	Protein kinase Xa21	cellular process;signal transduction;molecular_function;binding;nucleotide binding;transferase activity;kinase activity;metabolic process;cellular protein modification process;protein metabolic process;cellular_component;plasma membrane;membrane;signaling receptor activity	GO:0009987;GO:0007165;GO:0003674;GO:0005488;GO:0000166;GO:0016740;GO:0016301;GO:0008152;GO:0006464;GO:0019538;GO:0005575;GO:0005886;GO:0016020;GO:0038023
	VIT_05s0029g01450	5	17991431	17992219	No hit
	VIT_05s0029g01460	5	17997058	18001928	No hit
	VIT_05s0029g01470	5	18038062	18038862	Protein kinase Xa21
	VIT_05s0029g01480	5	18039108	18041182	Receptor kinase TRKe	molecular_function;binding;nucleotide binding;cellular_component;membrane;transferase activity;kinase activity;metabolic process;cellular process;cellular protein modification process;protein metabolic process;protein binding	GO:0003674;GO:0005488;GO:0000166;GO:0005575;GO:0016020;GO:0016740;GO:0016301;GO:0008152;GO:0009987;GO:0006464;GO:0019538;GO:0005515
	VIT_05s0029g01490	5	18051810	18062080	Ankyrin repeat
	VIT_05s0029g01500	5	18083541	18084599	Ankyrin repeat protein
	VIT_05s0029g01510	5	18145463	18145669	No hit
	VIT_05s0029g01520	5	18164134	18166380	Seven in absentia SINA4	cellular_component;nucleus;multicellular organism development;cytoplasm;metabolic process;cellular process;catabolic process;protein metabolic process;cellular protein modification process	GO:0005575;GO:0005634;GO:0007275;GO:0005737;GO:0008152;GO:0009987;GO:0009056;GO:0019538;GO:0006464
	VIT_05s0029g01530	5	18176485	18176941	No hit
	VIT_05s0029g01540	5	18204070	18207297	Ankyrin repeat	molecular_function;binding;nucleic acid binding;cellular_component;membrane;metabolic process;cellular process;DNA metabolic process;nucleobase-containing compound metabolic process;transporter activity;transport;protein binding	GO:0003674;GO:0005488;GO:0003676;GO:0005575;GO:0016020;GO:0008152;GO:0009987;GO:0006259;GO:0006139;GO:0005215;GO:0006810;GO:0005515
	VIT_05s0029g01570	5	18305556	18306917	CTV.20
	VIT_05s0029g01580	5	18309911	18310471	Ankyrin repeat protein
	VIT_05s0062g00010	5	18385412	18406790	PUMILIO 5 (APUM5)	molecular_function;binding;RNA binding;nucleic acid binding	GO:0003674;GO:0005488;GO:0003723;GO:0003676
	VIT_05s0062g00020	5	18414218	18419262	F-box family protein
	VIT_05s0062g00050	5	18586887	18587566	Protease Do-like 2, chloroplastic DEGP2
	VIT_05s0062g00060	5	18595309	18596094	Retrotransposon protein	metabolic process;biosynthetic process;cellular process;lipid metabolic process;molecular_function;binding;nucleic acid binding;DNA metabolic process;nucleobase-containing compound metabolic process;transferase activity;cellular_component	GO:0008152;GO:0009058;GO:0009987;GO:0006629;GO:0003674;GO:0005488;GO:0003676;GO:0006259;GO:0006139;GO:0016740;GO:0005575
	VIT_05s0062g00110	5	18634743	18638371	Unknown protein
	VIT_05s0062g00120	5	18674775	18679369	Ribosomal protein S8 (RPS8B) 40S
	VIT_05s0062g00130	5	18682670	18707735	Protein transport protein Sec23A
	VIT_05s0062g00140	5	18711528	18719113	PRD1
	VIT_05s0062g00150	5	18721220	18732785	Pentatricopeptide repeat protein	molecular_function;binding;nucleic acid binding;protein binding	GO:0003674;GO:0005488;GO:0003676;GO:0005515
	VIT_05s0062g00160	5	18735084	18743648	No hit
	VIT_05s0062g00200	5	18783093	18784137	Pentatricopeptide repeat-containing protein
	VIT_05s0062g00210	5	18784791	18791811	Vacuolar ATP synthase subunit F
	VIT_05s0062g00220	5	18792041	18801353	Inner membrane import protein Tic22, Chloroplast
	VIT_05s0062g00240	5	18818659	18820264	Xyloglucan endotransglucosylase/hydrolase 23
	VIT_05s0062g00250	5	18831568	18833016	Xyloglucan endotransglucosylase/hydrolase 15
	VIT_05s0062g00260	5	18834498	18839309	Unknown
	VIT_05s0062g00270	5	18843664	18845204	UDP-glucose:flavonoid 7-O-glucosyltransferase
	VIT_05s0062g00300	5	18872492	18879621	UDP-glucoronosyl/UDP-glucosyl transferase UGT75C1
	VIT_05s0062g00310	5	18881653	18883335	UDP-glucoronosyl/UDP-glucosyl transferase UGT75C1
	VIT_05s0062g00320	5	18886880	18887014	No hit
	VIT_05s0062g00340	5	18889800	18892378	UDP-glucose:flavonoid 7-O-glucosyltransferase
	VIT_05s0062g00350	5	18895153	18896550	UDP-glucose:flavonoid 7-O-glucosyltransferase
	VIT_05s0062g00360	5	18899918	18901613	UDP-glucose:flavonoid 7-O-glucosyltransferase
	VIT_05s0062g00370	5	18920244	18920915	No hit
	VIT_05s0062g00400	5	18966256	18968160	Indole-3-acetate beta-glucosyltransferase 1
	VIT_05s0062g00410	5	18968252	18970326	No hit
	VIT_05s0062g00430	5	18991958	18993513	UDP-glucose:flavonoid 7-O-glucosyltransferase
	VIT_05s0062g00450	5	19023771	19025352	No hit
	VIT_05s0062g00460	5	19027377	19028774	UDP-glucose:flavonoid 7-O-glucosyltransferase
	VIT_05s0062g00470	5	19035904	19037295	UDP-glucose:flavonoid 7-O-glucosyltransferase
	VIT_05s0062g00480	5	19056125	19057777	Xyloglucan endo-transglycosylase, C-terminal
	VIT_05s0062g00490	5	19060743	19062243	No hit
	VIT_05s0062g00500	5	19065380	19066637	No hit
	VIT_05s0062g00510	5	19074901	19075119	Unknown
	VIT_05s0062g00520	5	19088785	19090792	UDP-glucose:flavonoid 7-O-glucosyltransferase
	VIT_05s0062g00560	5	19149824	19158516	No hit
	VIT_05s0062g00570	5	19171107	19175569	UDP-glucose:flavonoid 7-O-glucosyltransferase
	VIT_05s0062g00590	5	19182683	19184074	UDP-glucose:flavonoid 7-O-glucosyltransferase
	VIT_05s0062g00610	5	19193950	19195592	Xyloglucan endotransglucosylase/hydrolase 23
	VIT_05s0062g00620	5	19200908	19216029	Unknown
	VIT_05s0062g00630	5	19226293	19228218	UDP-glucose transferase (UGT75B2)
	VIT_05s0062g00640	5	19275169	19276859	UDP-glucose:flavonoid 7-O-glucosyltransferase
	VIT_05s0062g00650	5	19303220	19312340	No hit
	VIT_05s0062g00660	5	19312821	19313569	UDP-glucose:flavonoid 7-O-glucosyltransferase
	VIT_05s0062g00670	5	19328962	19334904	No hit
	VIT_05s0062g00680	5	19337594	19340715	Maturase
	VIT_05s0062g00690	5	19347255	19348250	Heat shock protein 81-2 (HSP81-2)	molecular_function;binding;nucleic acid binding;nucleotide binding;protein binding;cellular process	GO:0003674;GO:0005488;GO:0003676;GO:0000166;GO:0005515;GO:0009987
	VIT_05s0062g00700	5	19355732	19357242	UDP-glucose:flavonoid 7-O-glucosyltransferase
	VIT_05s0062g00710	5	19377833	19379259	UDP-glucose:flavonoid 7-O-glucosyltransferase
	VIT_05s0062g00720	5	19413520	19414986	UDP-glucoronosyl/UDP-glucosyl transferase UGT75C1
	VIT_05s0062g00730	5	19415117	19418358	No hit
	VIT_05s0062g00740	5	19421537	19423163	UDP-glucoronosyl/UDP-glucosyl transferase UGT75C1
	VIT_05s0062g00760	5	19469712	19473848	Receptor kinase RHG4	cellular process;signal transduction;molecular_function;binding;nucleotide binding;cellular_component;membrane;transferase activity;kinase activity;metabolic process;cellular protein modification process;protein metabolic process;plasma membrane;signaling receptor activity	GO:0009987;GO:0007165;GO:0003674;GO:0005488;GO:0000166;GO:0005575;GO:0016020;GO:0016740;GO:0016301;GO:0008152;GO:0006464;GO:0019538;GO:0005886;GO:0038023
	VIT_05s0062g00770	5	19490732	19492576	Beta-1,3-glucanase
	VIT_05s0062g00780	5	19498492	19500009	Rho GDP-dissociation inhibitor 2	cellular_component;cytoplasm;cytosol;membrane;biological_process;molecular_function;enzyme regulator activity;cellular process;signal transduction	GO:0005575;GO:0005737;GO:0005829;GO:0016020;GO:0008150;GO:0003674;GO:0030234;GO:0009987;GO:0007165
	VIT_05s0062g00790	5	19501484	19509384	NSL1 (necrotic spotted lesions 1)
	VIT_05s0062g00800	5	19530733	19532850	No hit
	VIT_05s0062g00810	5	19532960	19534168	Lipoprotein
ver/ph_7.1	VIT_07s0151g00020	7	1111699	1112960	Ankyrin
	VIT_07s0151g00030	7	1116653	1117940	Ankyrin
	VIT_07s0151g00070	7	1121621	1122629	Ankyrin
	VIT_07s0151g00080	7	1124567	1125468	Ankyrin
	VIT_07s0151g00100	7	1127267	1139316	Ankyrin
	VIT_07s0151g00110	7	1143815	1145064	Chlorophyllase 1
	VIT_07s0151g00130	7	1150474	1152362	Chlorophyllase 1
	VIT_07s0151g00150	7	1156509	1163510	Ankyrin
	VIT_07s0151g00170	7	1164369	1165503	Ankyrin
	VIT_07s0151g00180	7	1168055	1169359	Ankyrin
	VIT_07s0151g00190	7	1171172	1172409	Chlorophyllase 1
	VIT_07s0151g00210	7	1176483	1178421	Chlorophyllase 1
	VIT_07s0151g00220	7	1180875	1191846	Ankyrin
	VIT_07s0151g00240	7	1194385	1195514	Ankyrin
	VIT_07s0151g00250	7	1197507	1198777	Chlorophyllase
	VIT_07s0151g00270	7	1206559	1206948	Chlorophyllase 1
	VIT_07s0151g00280	7	1223073	1225810	Bax inhibitor
	VIT_07s0151g00290	7	1226423	1230024	Unknown protein	response to endogenous stimulus;cellular process;signal transduction	GO:0009719;GO:0009987;GO:0007165
	VIT_07s0151g00300	7	1231259	1234402	Unknown protein	metabolic process;catalytic activity;multicellular organism development;cellular_component	GO:0008152;GO:0003824;GO:0007275;GO:0005575
	VIT_07s0151g00310	7	1234739	1241465	NIMA protein kinase NEK1	molecular_function;binding;nucleotide binding;cellular_component;membrane;transferase activity;kinase activity;metabolic process;cellular process;cellular protein modification process;protein metabolic process	GO:0003674;GO:0005488;GO:0000166;GO:0005575;GO:0016020;GO:0016740;GO:0016301;GO:0008152;GO:0009987;GO:0006464;GO:0019538
	VIT_07s0151g00340	7	1264579	1270254	Sulfate transporter 3.1 (AST12) (AtST1)
	VIT_07s0151g00360	7	1272684	1275182	Unknown protein
	VIT_07s0151g00370	7	1276735	1277605	Kinase interacting
	VIT_07s0151g00390	7	1284716	1284960	Ribosomal protein S14 30S
	VIT_07s0151g00410	7	1288652	1294516	Sulfate transporter 3.1 (AST12) (AtST1)
	VIT_07s0151g00430	7	1295689	1305019	Kinase interacting family protein
	VIT_07s0151g00460	7	1313821	1325350	3-methylcrotonyl-CoA carboxylase	molecular_function;binding;nucleotide binding;catalytic activity	GO:0003674;GO:0005488;GO:0000166;GO:0003824
	VIT_07s0151g00500	7	1326958	1332156	MLK/Raf-related protein kinase 1	molecular_function;binding;nucleotide binding;transferase activity;kinase activity;metabolic process;cellular process;cellular protein modification process;protein metabolic process	GO:0003674;GO:0005488;GO:0000166;GO:0016740;GO:0016301;GO:0008152;GO:0009987;GO:0006464;GO:0019538
	VIT_07s0151g00520	7	1334807	1343225	Homocysteine S-methyltransferase 3
	VIT_07s0151g00530	7	1344129	1346891	Unknown protein
	VIT_07s0151g00550	7	1350567	1353627	BUD32 family protein kinase	molecular_function;binding;nucleotide binding;cellular_component;membrane;transferase activity;kinase activity;metabolic process;cellular process;cellular protein modification process;protein metabolic process;nucleus;cytosol;nucleobase-containing compound metabolic process	GO:0003674;GO:0005488;GO:0000166;GO:0005575;GO:0016020;GO:0016740;GO:0016301;GO:0008152;GO:0009987;GO:0006464;GO:0019538;GO:0005634;GO:0005829;GO:0006139
	VIT_07s0151g00570	7	1356706	1357645	OB-fold nucleic acid binding domain containing protein	metabolic process;cellular process;cellular component organization;DNA metabolic process;nucleobase-containing compound metabolic process;cellular_component;molecular_function;binding;nucleic acid binding;nucleus;nucleoplasm;DNA binding	GO:0008152;GO:0009987;GO:0016043;GO:0006259;GO:0006139;GO:0005575;GO:0003674;GO:0005488;GO:0003676;GO:0005634;GO:0005654;GO:0003677
	VIT_07s0151g00590	7	1363622	1368249	Inositol-1,4,5-trisphosphate 5-phosphatase CVP2, type I
	VIT_07s0151g00610	7	1386497	1394126	No hit
	VIT_07s0151g00620	7	1402324	1404679	Pentatricopeptide (PPR) repeat-containing protein
	VIT_07s0151g00630	7	1405392	1407468	Globulin-1 S allele precursor
	VIT_07s0151g00640	7	1408097	1410570	Globulin-1 S allele precursor
	VIT_07s0151g00660	7	1411745	1415073	Ribosomal protein L24 (At5g23535) 50S
	VIT_07s0151g00670	7	1415670	1416297	No hit
	VIT_07s0151g00690	7	1417935	1421821	Proteasome 20S beta subunit D (PBD1) (PRGB)	cellular_component;nucleus;cytoplasm;metabolic process;cellular process;catabolic process;protein metabolic process	GO:0005575;GO:0005634;GO:0005737;GO:0008152;GO:0009987;GO:0009056;GO:0019538
	VIT_07s0151g00700	7	1422111	1423298	EDA4 (embryo sac development arrest 4)	multicellular organism development	GO:0007275
	VIT_07s0151g00720	7	1424054	1424497	Lipid transfer protein
	VIT_07s0151g00730	7	1428488	1429004	Unknown
	VIT_07s0151g00740	7	1430006	1434168	Non-specific lipid-transfer protein
	VIT_07s0151g00760	7	1435365	1436689	Lipid transfer protein
	VIT_07s0151g00770	7	1437817	1442530	Kelch repeat-containing F-box protein	molecular_function;binding;nucleic acid binding;metabolic process;cellular process;DNA metabolic process;nucleobase-containing compound metabolic process;cellular_component;protein binding	GO:0003674;GO:0005488;GO:0003676;GO:0008152;GO:0009987;GO:0006259;GO:0006139;GO:0005575;GO:0005515
	VIT_07s0151g00790	7	1443772	1448869	Transducin family protein / WD-40 repeat	cellular_component;nucleus;metabolic process;cellular process;nucleobase-containing compound metabolic process;cytosol;transferase activity;molecular_function;protein binding;binding	GO:0005575;GO:0005634;GO:0008152;GO:0009987;GO:0006139;GO:0005829;GO:0016740;GO:0003674;GO:0005515;GO:0005488
	VIT_07s0151g00800	7	1454149	1456559	Unknown
	VIT_07s0151g00810	7	1459489	1462135	Unknown protein
	VIT_07s0151g00830	7	1467714	1468455	HSP20 chaperone
	VIT_07s0151g00840	7	1469525	1471546	Late embryogenesis abundant protein D-34 (LEA D-34)
	VIT_07s0151g00850	7	1475572	1476564	Unknown
	VIT_07s0151g00870	7	1478086	1496830	PHD finger transcription factor	molecular_function;binding;nucleic acid binding;RNA binding;structural molecule activity;metabolic process;biosynthetic process;cellular process;protein metabolic process;translation;cellular_component;ribosome;cytosol;intracellular	GO:0003674;GO:0005488;GO:0003676;GO:0003723;GO:0005198;GO:0008152;GO:0009058;GO:0009987;GO:0019538;GO:0006412;GO:0005575;GO:0005840;GO:0005829;GO:0005622
	VIT_07s0151g00900	7	1499105	1501968	Ribosomal protein S24 (RPS24A) 40S
	VIT_07s0151g00910	7	1507287	1509238	Unknown	molecular_function;binding;chromatin binding;cellular process;signal transduction	GO:0003674;GO:0005488;GO:0003682;GO:0009987;GO:0007165
	VIT_07s0151g00930	7	1535022	1535998	Unknown protein
	VIT_07s0151g00950	7	1540668	1543574	Unknown protein
	VIT_07s0151g00960	7	1545126	1547795	WD repeat domain 5	cellular_component;nucleus;molecular_function;protein binding;binding;metabolic process;cellular process;cellular component organization;cellular protein modification process;protein metabolic process	GO:0005575;GO:0005634;GO:0003674;GO:0005515;GO:0005488;GO:0008152;GO:0009987;GO:0016043;GO:0006464;GO:0019538
	VIT_07s0151g00970	7	1548436	1560633	F-box protein
ver/ph_11.1	VIT_11s0016g03590	11	2932300	2940485	Transducin protein
	VIT_11s0016g03600	11	2943205	2945209	Proton-dependent oligopeptide transport (POT) family protein
	VIT_11s0016g03610	11	2948392	2950502	Proton-dependent oligopeptide transport (POT) family protein
	VIT_11s0016g03630	11	2964436	2968009	Peroxiredoxin-5
	VIT_11s0016g03640	11	2972017	2974625	Rac-like GTP-binding protein ARAC7 (GTPase protein ROP9)	molecular_function;binding;nucleotide binding;hydrolase activity;cellular_component;nucleus;cytoplasm;plasma membrane;membrane;protein binding;cellular process;signal transduction;cellular component organization;anatomical structure morphogenesis;intracellular;cytoskeleton	GO:0003674;GO:0005488;GO:0000166;GO:0016787;GO:0005575;GO:0005634;GO:0005737;GO:0005886;GO:0016020;GO:0005515;GO:0009987;GO:0007165;GO:0016043;GO:0009653;GO:0005622;GO:0005856
	VIT_11s0016g03650	11	2976690	2979682	CDKF;1 (CDK-activating kinase 1A	molecular_function;binding;nucleotide binding;transferase activity;kinase activity;metabolic process;cellular process;cellular protein modification process;protein metabolic process;cellular_component;nucleus;anatomical structure morphogenesis;cytoplasm;cytosol	GO:0003674;GO:0005488;GO:0000166;GO:0016740;GO:0016301;GO:0008152;GO:0009987;GO:0006464;GO:0019538;GO:0005575;GO:0005634;GO:0009653;GO:0005737;GO:0005829
	VIT_11s0016g03660	11	2982086	2991775	Glucose transporter 2 plastidic
	VIT_11s0016g03670	11	2994483	3005396	Zinc finger (Ran-binding)	molecular_function;binding;RNA binding;nucleic acid binding;cellular_component;nucleus	GO:0003674;GO:0005488;GO:0003723;GO:0003676;GO:0005575;GO:0005634
	VIT_11s0016g03680	11	3008220	3017923	Tesmin/TSO1-like CXC domain-containing	cellular_component;nucleus;molecular_function;binding;nucleic acid binding;DNA binding	GO:0005575;GO:0005634;GO:0003674;GO:0005488;GO:0003676;GO:0003677
	VIT_11s0016g03690	11	3021953	3031545	Peroxisomal fatty acid beta-oxidation multifunctional protein (aim1)	cellular_component;membrane;molecular_function;catalytic activity;metabolic process;cellular process;lipid metabolic process;peroxisome;catabolic process;protein binding;binding;RNA binding;nucleic acid binding	GO:0005575;GO:0016020;GO:0003674;GO:0003824;GO:0008152;GO:0009987;GO:0006629;GO:0005777;GO:0009056;GO:0005515;GO:0005488;GO:0003723;GO:0003676
	VIT_11s0016g03700	11	3037438	3043744	Pentatricopeptide (PPR) repeat-containing protein
	VIT_11s0016g03710	11	3044618	3049139	Abl interactor protein 1 (ABIL1)
	VIT_11s0016g03720	11	3049799	3055105	Aspartate aminotransferase, cytoplasmic (Transaminase A)
	VIT_11s0016g03730	11	3057394	3057525	No hit
	VIT_11s0016g03740	11	3057526	3060476	Rho guanyl-nucleotide exchange factor ROPGEF8
	VIT_11s0016g03750	11	3061340	3072065	Myb-related protein 3R-1 (Plant c-MYB-like protein 1) MYB3R1	molecular_function;binding;nucleic acid binding;DNA binding;cellular_component;nucleus	GO:0003674;GO:0005488;GO:0003676;GO:0003677;GO:0005575;GO:0005634
	VIT_11s0016g03760	11	3079092	3081830	Unknown protein
	VIT_11s0016g03770	11	3082194	3082576	Dynein light chain LC6, flagellar outer arm
	VIT_11s0016g03780	11	3088819	3105779	Continuous vascular ring (COV1)
	VIT_11s0016g03790	11	3107842	3108617	No hit
	VIT_11s0016g03800	11	3108853	3113767	No hit
	VIT_11s0016g03810	11	3121899	3123934	Unknown protein
	VIT_11s0016g03820	11	3124371	3128849	Signal peptidase I
	VIT_11s0016g03830	11	3130738	3133954	Protein kinase
	VIT_11s0016g03840	11	3134022	3136115	No hit
	VIT_11s0016g03850	11	3138660	3143394	Peroxisomal membrane 22 kDa
	VIT_11s0016g03860	11	3143481	3153202	Raspberry3	molecular_function;binding;nucleotide binding;metabolic process;cellular process;nucleobase-containing compound metabolic process;cellular_component;cytoplasm;cellular component organization;multicellular organism development;embryo development	GO:0003674;GO:0005488;GO:0000166;GO:0008152;GO:0009987;GO:0006139;GO:0005575;GO:0005737;GO:0016043;GO:0007275;GO:0009790
	VIT_11s0016g03870	11	3153879	3162165	Subtilisin
	VIT_11s0016g03880	11	3163900	3169609	Receptor protein kinase PERK1	cellular process;signal transduction;molecular_function;binding;nucleotide binding;cellular_component;membrane;transferase activity;kinase activity;metabolic process;cellular protein modification process;protein metabolic process;plasma membrane;signaling receptor activity	GO:0009987;GO:0007165;GO:0003674;GO:0005488;GO:0000166;GO:0005575;GO:0016020;GO:0016740;GO:0016301;GO:0008152;GO:0006464;GO:0019538;GO:0005886;GO:0038023
	VIT_11s0016g03890	11	3174051	3179257	Short-chain dehydrogenase/reductase (SDR)
	VIT_11s0016g03900	11	3182349	3186809	AAA-type ATPase	molecular_function;binding;nucleotide binding;hydrolase activity;protein binding	GO:0003674;GO:0005488;GO:0000166;GO:0016787;GO:0005515
	VIT_11s0016g03910	11	3186960	3190875	Unknown protein
	VIT_11s0016g03920	11	3191384	3193086	Polyol transporter 5
	VIT_11s0016g03930	11	3213014	3215223	Dimethylaniline monooxygenase, N-oxide-forming	catalytic activity;metabolic process;molecular_function;binding;nucleotide binding	GO:0003824;GO:0008152;GO:0003674;GO:0005488;GO:0000166
	VIT_11s0016g03940	11	3224068	3225265	Heat shock transcription factor C1	molecular_function;transcription regulator activity;DNA-binding transcription factor activity;binding;nucleic acid binding;DNA binding;cellular_component;nucleus;cellular process;response to stress	GO:0003674;GO:0140110;GO:0003700;GO:0005488;GO:0003676;GO:0003677;GO:0005575;GO:0005634;GO:0009987;GO:0006950
	VIT_11s0016g03950	11	3234837	3236255	Dehydration-responsive protein (RD22)
	VIT_11s0016g03960	11	3236395	3243211	Kinesin family member 2/24	molecular_function;binding;nucleotide binding;hydrolase activity;motor activity;protein binding;cellular process;cellular_component	GO:0003674;GO:0005488;GO:0000166;GO:0016787;GO:0003774;GO:0005515;GO:0009987;GO:0005575
	VIT_11s0016g03970	11	3245946	3247926	Ubiquitin-conjugating enzyme E2 D/E	catalytic activity;transferase activity;molecular_function;binding;nucleotide binding;cellular_component;nucleus;metabolic process;cellular process;cellular protein modification process;protein metabolic process;response to stress	GO:0003824;GO:0016740;GO:0003674;GO:0005488;GO:0000166;GO:0005575;GO:0005634;GO:0008152;GO:0009987;GO:0006464;GO:0019538;GO:0006950
	VIT_11s0016g03980	11	3249496	3250787	Unknown protein
	VIT_11s0016g03990	11	3251962	3254889	R protein PRF disease resistance protein	molecular_function;binding;nucleotide binding	GO:0003674;GO:0005488;GO:0000166
	VIT_11s0016g04000	11	3255776	3256586	Unknown protein
	VIT_11s0016g04010	11	3263191	3268784	Unknown protein
	VIT_11s0016g04020	11	3271684	3276160	Ras-related protein Rab-5A	hydrolase activity;molecular_function;binding;nucleotide binding;cellular_component;endosome;transport;cellular process;signal transduction	GO:0016787;GO:0003674;GO:0005488;GO:0000166;GO:0005575;GO:0005768;GO:0006810;GO:0009987;GO:0007165
	VIT_11s0016g04030	11	3276161	3276314	No hit
	VIT_11s0016g04040	11	3289562	3294574	Unknown protein
	VIT_11s0016g04050	11	3298356	3299653	No hit
	VIT_11s0016g04060	11	3306255	3323305	MUT9-related serine/threonine protein kinase	molecular_function;binding;nucleotide binding;transferase activity;kinase activity;metabolic process;cellular process;cellular protein modification process;protein metabolic process;cellular_component;nucleus;cytoplasm;transport	GO:0003674;GO:0005488;GO:0000166;GO:0016740;GO:0016301;GO:0008152;GO:0009987;GO:0006464;GO:0019538;GO:0005575;GO:0005634;GO:0005737;GO:0006810
	VIT_11s0016g04070	11	3329915	3336836	Hydroxyproline-rich glycoprotein	multicellular organism development;post-embryonic development;flower development;cellular process;cell differentiation	GO:0007275;GO:0009791;GO:0009908;GO:0009987;GO:0030154
	VIT_11s0016g04080	11	3340651	3341251	Multiprotein-bridging factor 1c MBF1C	molecular_function;binding;nucleic acid binding;DNA binding;cellular_component;nucleus	GO:0003674;GO:0005488;GO:0003676;GO:0003677;GO:0005575;GO:0005634
	VIT_11s0016g04090	11	3341776	3358113	DNA repair protein MutS	molecular_function;binding;nucleotide binding;nucleic acid binding;DNA binding;metabolic process;cellular process;DNA metabolic process;nucleobase-containing compound metabolic process;response to stress;hydrolase activity;cellular component organization;cellular_component;response to abiotic stimulus;protein binding	GO:0003674;GO:0005488;GO:0000166;GO:0003676;GO:0003677;GO:0008152;GO:0009987;GO:0006259;GO:0006139;GO:0006950;GO:0016787;GO:0016043;GO:0005575;GO:0009628;GO:0005515
ver/ph_12.1	VIT_12s0035g01900	12	23792777	23795385	Pectinesterase family
	VIT_12s0035g01910	12	23795440	23796622	Heat shock protein 18.2 kDa class II
	VIT_12s0035g01920	12	23807633	23823774	Methionine S-methyltransferase
	VIT_12s0035g01930	12	23823775	23826921	No hit
	VIT_12s0035g01940	12	23827787	23828051	Unknown protein
	VIT_12s0035g01950	12	23830296	23836655	4-diphosphocytidyl-2-C-methyl-D-erythritol synthase
	VIT_12s0035g01960	12	23837408	23847527	Stichel	molecular_function;binding;nucleotide binding;nucleic acid binding;DNA binding;metabolic process;biosynthetic process;cellular process;DNA metabolic process;nucleobase-containing compound metabolic process;cellular_component;nucleus;transferase activity;hydrolase activity	GO:0003674;GO:0005488;GO:0000166;GO:0003676;GO:0003677;GO:0008152;GO:0009058;GO:0009987;GO:0006259;GO:0006139;GO:0005575;GO:0005634;GO:0016740;GO:0016787
	VIT_12s0035g01970	12	23852741	23854836	Pentatricopeptide (PPR) repeat-containing
	VIT_12s0035g01980	12	23855859	23862754	PHD finger protein alfin
	VIT_12s0035g01990	12	23866171	23877161	Intron maturase, type II
	VIT_12s0035g02000	12	23879356	23879778	Arachidonic acid-induced protein DEA1
	VIT_12s0035g02010	12	23888449	23889619	Ribosomal RNA 23S
	VIT_12s0035g02020	12	23896510	23899220	NAC domain-containing protein (VvNAC40)	molecular_function;binding;nucleic acid binding;DNA binding;cellular_component;nucleus	GO:0003674;GO:0005488;GO:0003676;GO:0003677;GO:0005575;GO:0005634
	VIT_12s0035g02030	12	23915422	23924545	Unknown protein
	VIT_12s0035g02040	12	23925751	23927332	No hit
	VIT_12s0035g02060	12	23949395	23955283	Methionine S-methyltransferase
	VIT_12s0035g02070	12	23964667	23970073	Cinnamoyl-CoA reductase
	VIT_12s0035g02080	12	23970815	23972655	Unknown protein
	VIT_12s0035g02090	12	23983677	23999372	Leucine-rich repeat family protein	molecular_function;binding;nucleotide binding;cellular_component;membrane;transferase activity;kinase activity;metabolic process;cellular process;cellular protein modification process;protein metabolic process;protein binding	GO:0003674;GO:0005488;GO:0000166;GO:0005575;GO:0016020;GO:0016740;GO:0016301;GO:0008152;GO:0009987;GO:0006464;GO:0019538;GO:0005515
	VIT_12s0035g02100	12	24024790	24027813	Glutathione S-transferase Z1 GSTZ1
	VIT_12s0035g02110	12	24028288	24038974	Glutathione S-transferase Z1 GSTZ1
	VIT_12s0035g02120	12	24046092	24050103	Unknown	molecular_function;binding;nucleic acid binding;DNA binding;cellular_component;nucleus;metabolic process;biosynthetic process;cellular process;nucleobase-containing compound metabolic process	GO:0003674;GO:0005488;GO:0003676;GO:0003677;GO:0005575;GO:0005634;GO:0008152;GO:0009058;GO:0009987;GO:0006139
	VIT_12s0035g02150	12	24097742	24106206	ferric reduction oxidase 7 FRO7
	VIT_12s0035g02160	12	24122892	24125541	No hit
	VIT_12s0035g02170	12	24125542	24127807	No hit
	VIT_12s0035g02180	12	24145254	24150267	Endo-1,4-beta-glucanase
	VIT_12s0035g02190	12	24151051	24158793	MLO-like protein 13
ver/ph_14.1	VIT_14s0083g00390	14	22431591	22456772	Calcium exchanger
	VIT_14s0083g00400	14	22465090	22468501	Leaf senescence protein
	VIT_14s0083g00410	14	22474094	22475171	Unknown
	VIT_14s0083g00420	14	22498682	22502947	TRN2 (TORNADO 2)
	VIT_14s0083g00430	14	22507642	22508026	No hit
	VIT_14s0083g00440	14	22511577	22526125	PHD finger transcription factor
	VIT_14s0083g00450	14	22528546	22535692	Protein kinase PKN/PRK1, effector
	VIT_14s0083g00460	14	22547153	22550143	Tryptophan synthase beta chain 2
	VIT_14s0083g00470	14	22556235	22557761	2,3-biphosphoglycerate-independent phosphoglycerate mutase
	VIT_14s0083g00480	14	22557762	22560665	2,3-biphosphoglycerate-independent phosphoglycerate mutase
	VIT_14s0083g00490	14	22560666	22560982	Phosphoglycerate mutase
	VIT_14s0083g00500	14	22560983	22561672	No hit
	VIT_14s0083g00510	14	22562747	22563358	No hit
	VIT_14s0083g00520	14	22568746	22570772	Proline oxidase	metabolic process;cellular process;catabolic process;catalytic activity;cellular_component;mitochondrion;molecular_function;binding;nucleotide binding	GO:0008152;GO:0009987;GO:0009056;GO:0003824;GO:0005575;GO:0005739;GO:0003674;GO:0005488;GO:0000166
	VIT_14s0083g00530	14	22581005	22585214	Cell division protein FtsH	molecular_function;binding;nucleotide binding;cellular_component;membrane;metabolic process;protein metabolic process;mitochondrion;hydrolase activity	GO:0003674;GO:0005488;GO:0000166;GO:0005575;GO:0016020;GO:0008152;GO:0019538;GO:0005739;GO:0016787
	VIT_14s0083g00540	14	22586239	22598780	Plant adhesion molecule 1 (PAM1)
	VIT_14s0083g00550	14	22600241	22604340	Pentatricopeptide (PPR) repeat-containing
	VIT_14s0083g00570	14	22609625	22614966	Plant adhesion molecule 1 (PAM1)
	VIT_14s0083g00580	14	22620849	22623743	S-adenosyl-L-methionine decarboxylase
	VIT_14s0083g00590	14	22625232	22637079	Ribosomal RNA-processing protein 7
	VIT_14s0083g00600	14	22639538	22640532	Unknown
	VIT_14s0083g00610	14	22649341	22651396	Pentatricopeptide (PPR) repeat-containing protein
	VIT_14s0083g00620	14	22672469	22675655	NIK1 (NSP- interacting kinase 1)	cellular process;signal transduction;catalytic activity;transferase activity;molecular_function;binding;nucleotide binding;kinase activity;metabolic process;cellular_component;membrane;cellular protein modification process;protein metabolic process;plasma membrane;signaling receptor activity;protein binding	GO:0009987;GO:0007165;GO:0003824;GO:0016740;GO:0003674;GO:0005488;GO:0000166;GO:0016301;GO:0008152;GO:0005575;GO:0016020;GO:0006464;GO:0019538;GO:0005886;GO:0038023;GO:0005515
	VIT_14s0083g00630	14	22677598	22687861	F-box domain containing protein
	VIT_14s0083g00640	14	22696160	22698346	Constans 2 (COL2)	cellular_component;nucleus;molecular_function;binding;protein binding	GO:0005575;GO:0005634;GO:0003674;GO:0005488;GO:0005515
	VIT_14s0083g00650	14	22700284	22702204	No hit
	VIT_14s0083g00660	14	22712276	22717744	Aspartic-type endopeptidase	molecular_function;binding;nucleic acid binding;nucleotide binding;cellular_component;membrane;metabolic process;protein metabolic process;carbohydrate binding;transferase activity;kinase activity;cellular process;cellular protein modification process;transcription regulator activity;DNA metabolic process;nucleobase-containing compound metabolic process	GO:0003674;GO:0005488;GO:0003676;GO:0000166;GO:0005575;GO:0016020;GO:0008152;GO:0019538;GO:0030246;GO:0016740;GO:0016301;GO:0009987;GO:0006464;GO:0140110;GO:0006259;GO:0006139
	VIT_14s0083g00670	14	22722348	22722787	No hit
	VIT_14s0083g00680	14	22768564	22768923	No hit
	VIT_14s0083g00690	14	22797698	22802306	Glycosyl transferase family 8 protein
	VIT_14s0083g00700	14	22839619	22840360	Basic Leucine Zipper Transcription Factor (VvbZIP39)	molecular_function;transcription regulator activity;DNA-binding transcription factor activity	GO:0003674;GO:0140110;GO:0003700
	VIT_14s0083g00710	14	22855118	22856402	Zinc finger (C3HC4-type ring finger)
	VIT_14s0083g00720	14	22862598	22865888	Pentatricopeptide (PPR) repeat-containing
	VIT_14s0083g00730	14	22866088	22869527	Unknown protein
	VIT_14s0083g00740	14	22886669	22892408	Amino acid permease
	VIT_14s0083g00750	14	22893111	22952397	Unknown protein	cytoplasm;cellular process;cellular component organization;anatomical structure morphogenesis;cellular_component;plasma membrane;membrane	GO:0005737;GO:0009987;GO:0016043;GO:0009653;GO:0005575;GO:0005886;GO:0016020
	VIT_14s0083g00760	14	22952398	22953336	No hit
	VIT_14s0083g00770	14	22957850	22959392	Phytoene desaturase
	VIT_14s0083g00780	14	22961013	22976952	Anion exchanger adaptor protein Kanadaptin	cellular_component;membrane;molecular_function;binding;RNA binding;nucleic acid binding;protein binding	GO:0005575;GO:0016020;GO:0003674;GO:0005488;GO:0003723;GO:0003676;GO:0005515
	VIT_14s0083g00790	14	22977589	22994438	DNA-directed RNA polymerase	catalytic activity;transferase activity;molecular_function;binding;nucleic acid binding;DNA binding;metabolic process;biosynthetic process;cellular process;nucleobase-containing compound metabolic process;cellular_component	GO:0003824;GO:0016740;GO:0003674;GO:0005488;GO:0003676;GO:0003677;GO:0008152;GO:0009058;GO:0009987;GO:0006139;GO:0005575
	VIT_14s0083g00800	14	23001150	23005055	Esterase/lipase/thioesterase
	VIT_14s0083g00810	14	23017927	23019683	F-box family protein
	VIT_14s0083g00820	14	23022233	23026183	Lipase GDSL 7
	VIT_14s0083g00830	14	23043321	23046274	Lipase GDSL 7
	VIT_14s0083g00840	14	23047679	23050334	Lipase GDSL 7
	VIT_14s0083g00850	14	23056787	23058566	Lipase GDSL 7
	VIT_14s0083g00870	14	23073964	23082418	Nodulation receptor kinase	cellular process;signal transduction;molecular_function;binding;nucleotide binding;cellular_component;membrane;transferase activity;kinase activity;metabolic process;cellular protein modification process;protein metabolic process;plasma membrane;signaling receptor activity	GO:0009987;GO:0007165;GO:0003674;GO:0005488;GO:0000166;GO:0005575;GO:0016020;GO:0016740;GO:0016301;GO:0008152;GO:0006464;GO:0019538;GO:0005886;GO:0038023
	VIT_14s0083g00880	14	23082779	23088930	Phosphatidylinositol 4-kinase type-II
	VIT_14s0083g00890	14	23094965	23095719	Transport inhibitor response 1 protein	molecular_function;binding;RNA binding;nucleic acid binding	GO:0003674;GO:0005488;GO:0003723;GO:0003676
	VIT_14s0083g00900	14	23095736	23096308	Aspartate aminotransferase
	VIT_14s0083g00910	14	23106621	23115040	Auxin-independent growth promoter
	VIT_14s0083g00920	14	23121142	23123350	No hit
	VIT_14s0083g00930	14	23125718	23136127	BIM2 (BES1-interacting Myc-like protein 2)
	VIT_14s0083g00940	14	23137130	23143930	Auxin-independent growth promoter
	VIT_14s0083g00950	14	23153810	23160185	U3 small nucleolar RNA-associated protein IMP3	molecular_function;binding;RNA binding;nucleic acid binding;metabolic process;cellular process;nucleobase-containing compound metabolic process;cellular_component;intracellular	GO:0003674;GO:0005488;GO:0003723;GO:0003676;GO:0008152;GO:0009987;GO:0006139;GO:0005575;GO:0005622
	VIT_14s0083g00960	14	23160685	23194222	Auxin transport protein (BIG)	molecular_function;binding;transport;cellular_component;cytosol;response to biotic stimulus;response to external stimulus;response to abiotic stimulus;post-embryonic development;response to endogenous stimulus;cellular process;cellular component organization;anatomical structure morphogenesis;growth;cell growth;membrane;structural molecule activity;protein binding	GO:0003674;GO:0005488;GO:0006810;GO:0005575;GO:0005829;GO:0009607;GO:0009605;GO:0009628;GO:0009791;GO:0009719;GO:0009987;GO:0016043;GO:0009653;GO:0040007;GO:0016049;GO:0016020;GO:0005198;GO:0005515
	VIT_14s0083g00970	14	23215781	23219760	Ribosomal protein L7A (RPL7aB) 60S	molecular_function;binding;RNA binding;nucleic acid binding;cellular_component;ribosome;metabolic process;cellular process;nucleobase-containing compound metabolic process;biosynthetic process;protein metabolic process;translation	GO:0003674;GO:0005488;GO:0003723;GO:0003676;GO:0005575;GO:0005840;GO:0008152;GO:0009987;GO:0006139;GO:0009058;GO:0019538;GO:0006412
	VIT_14s0083g00980	14	23255198	23256315	Pollen Ole e 1 allergen and extensin
	VIT_14s0083g00990	14	23257443	23277391	IMP dehydrogenase
	VIT_14s0083g01000	14	23286167	23293023	Zinc finger (C3HC4-type ring finger)
	VIT_14s0083g01010	14	23295051	23298839	Protein disulfide oxidoreductase DSBA oxidoreductase
	VIT_14s0083g01020	14	23306141	23319918	Regulator of chromosome condensation (RCC1)
	VIT_14s0083g01030	14	23320331	23341036	putative MADS-box Fruitfull 2 (VviFUL2)	molecular_function;transcription regulator activity;DNA-binding transcription factor activity;binding;nucleic acid binding;DNA binding;cellular_component;nucleus;protein binding;multicellular organism development;metabolic process;biosynthetic process;cellular process;nucleobase-containing compound metabolic process	GO:0003674;GO:0140110;GO:0003700;GO:0005488;GO:0003676;GO:0003677;GO:0005575;GO:0005634;GO:0005515;GO:0007275;GO:0008152;GO:0009058;GO:0009987;GO:0006139
	VIT_14s0083g01050	14	23363261	23379498	putative MADS-box sepallata 1 (VviSEP1)	molecular_function;transcription regulator activity;DNA-binding transcription factor activity;binding;nucleic acid binding;DNA binding;cellular_component;nucleus;protein binding;multicellular organism development;metabolic process;biosynthetic process;cellular process;nucleobase-containing compound metabolic process	GO:0003674;GO:0140110;GO:0003700;GO:0005488;GO:0003676;GO:0003677;GO:0005575;GO:0005634;GO:0005515;GO:0007275;GO:0008152;GO:0009058;GO:0009987;GO:0006139
	VIT_14s0083g01060	14	23384136	23385107	myb domain protein 121	molecular_function;binding;nucleic acid binding;DNA binding;cellular_component;nucleus	GO:0003674;GO:0005488;GO:0003676;GO:0003677;GO:0005575;GO:0005634
	VIT_14s0083g01070	14	23391103	23396928	No hit
	VIT_14s0083g01090	14	23416450	23425111	N2,N2-dimethylguanosine tRNA methyltransferase	catalytic activity;transferase activity;molecular_function;binding;RNA binding;nucleic acid binding;metabolic process;cellular process;nucleobase-containing compound metabolic process;cellular_component;nucleus;mitochondrion	GO:0003824;GO:0016740;GO:0003674;GO:0005488;GO:0003723;GO:0003676;GO:0008152;GO:0009987;GO:0006139;GO:0005575;GO:0005634;GO:0005739
	VIT_14s0083g01100	14	23425741	23428785	Alpha-1,4-glucan-protein synthase 1
	VIT_14s0083g01110	14	23435436	23438457	Brassinosteroid-6-oxidase	catalytic activity;metabolic process;cellular_component;membrane;molecular_function;binding;multicellular organism development;lipid metabolic process;biosynthetic process	GO:0003824;GO:0008152;GO:0005575;GO:0016020;GO:0003674;GO:0005488;GO:0007275;GO:0006629;GO:0009058
	VIT_14s0083g01120	14	23456752	23469960	MAP3K-like protein kinase, putative, expressed
	VIT_14s0083g01130	14	23470715	23473749	MAP3K-like protein kinase, putative, expressed
	VIT_14s0083g01140	14	23478460	23480345	B12D
	VIT_14s0083g01150	14	23524839	23527545	COBRA protein	cellular process;cellular component organization;cellular_component;metabolic process;biosynthetic process;carbohydrate metabolic process;growth;cell growth	GO:0009987;GO:0016043;GO:0005575;GO:0008152;GO:0009058;GO:0005975;GO:0040007;GO:0016049
	VIT_14s0083g01160	14	23527926	23532692	COBRA protein	cellular_component;membrane;cellular process;cellular component organization;metabolic process;biosynthetic process;carbohydrate metabolic process;growth;cell growth	GO:0005575;GO:0016020;GO:0009987;GO:0016043;GO:0008152;GO:0009058;GO:0005975;GO:0040007;GO:0016049
	VIT_14s0083g01170	14	23552658	23569757	Mitochondrial substrate carrier family protein
	VIT_14s0083g01180	14	23573219	23576042	Unknown protein
	VIT_14s0083g01190	14	23585947	23586226	S-adenosylmethionine synthetase 1 (SAM1)
	VIT_14s0083g01200	14	23603520	23606026	Nitrilase
	VIT_14s0083g01210	14	23631468	23634185	feronia receptor-like kinase	molecular_function;binding;nucleotide binding;cellular_component;membrane;transferase activity;kinase activity;metabolic process;cellular process;cellular protein modification process;protein metabolic process;plasma membrane	GO:0003674;GO:0005488;GO:0000166;GO:0005575;GO:0016020;GO:0016740;GO:0016301;GO:0008152;GO:0009987;GO:0006464;GO:0019538;GO:0005886
	VIT_14s0083g01220	14	23647671	23648618	feronia receptor-like kinase	molecular_function;binding;nucleotide binding;transferase activity;kinase activity;metabolic process;cellular process;cellular protein modification process;protein metabolic process;cellular_component;plasma membrane;membrane	GO:0003674;GO:0005488;GO:0000166;GO:0016740;GO:0016301;GO:0008152;GO:0009987;GO:0006464;GO:0019538;GO:0005575;GO:0005886;GO:0016020
	VIT_14s0083g01230	14	23687371	23687925	Heat shock protein 81-4 (HSP81-4)	molecular_function;binding;nucleotide binding;cellular_component;cytoplasm;plasma membrane;membrane;protein binding;cellular process;cytosol;response to stress	GO:0003674;GO:0005488;GO:0000166;GO:0005575;GO:0005737;GO:0005886;GO:0016020;GO:0005515;GO:0009987;GO:0005829;GO:0006950
	VIT_14s0068g00010	14	23691896	23694505	feronia receptor-like kinase	molecular_function;binding;nucleotide binding;cellular_component;membrane;transferase activity;kinase activity;metabolic process;cellular process;cellular protein modification process;protein metabolic process;plasma membrane	GO:0003674;GO:0005488;GO:0000166;GO:0005575;GO:0016020;GO:0016740;GO:0016301;GO:0008152;GO:0009987;GO:0006464;GO:0019538;GO:0005886
	VIT_14s0068g00020	14	23702632	23703602	No hit
	VIT_14s0068g00030	14	23710282	23713253	feronia receptor-like kinase	molecular_function;binding;nucleotide binding;cellular_component;membrane;transferase activity;kinase activity;metabolic process;cellular process;cellular protein modification process;protein metabolic process;plasma membrane	GO:0003674;GO:0005488;GO:0000166;GO:0005575;GO:0016020;GO:0016740;GO:0016301;GO:0008152;GO:0009987;GO:0006464;GO:0019538;GO:0005886
	VIT_14s0068g00040	14	23730955	23731566	No hit	cellular_component;cellular process;signal transduction;intracellular	GO:0005575;GO:0009987;GO:0007165;GO:0005622
	VIT_14s0068g00050	14	23741203	23741804	No hit	cellular_component;cellular process;signal transduction;intracellular	GO:0005575;GO:0009987;GO:0007165;GO:0005622
	VIT_14s0068g00060	14	23761143	23763198	No hit
	VIT_14s0068g00070	14	23763889	23765688	feronia receptor-like kinase	molecular_function;binding;nucleotide binding;cellular_component;membrane;transferase activity;kinase activity;metabolic process;cellular process;cellular protein modification process;protein metabolic process;plasma membrane	GO:0003674;GO:0005488;GO:0000166;GO:0005575;GO:0016020;GO:0016740;GO:0016301;GO:0008152;GO:0009987;GO:0006464;GO:0019538;GO:0005886
	VIT_14s0068g00080	14	23790042	23793197	Non-symbiotic hemoglobin class 1
	VIT_14s0068g00090	14	23793482	23796203	feronia receptor-like kinase	molecular_function;binding;nucleotide binding;cellular_component;membrane;transferase activity;kinase activity;metabolic process;cellular process;cellular protein modification process;protein metabolic process;plasma membrane	GO:0003674;GO:0005488;GO:0000166;GO:0005575;GO:0016020;GO:0016740;GO:0016301;GO:0008152;GO:0009987;GO:0006464;GO:0019538;GO:0005886
	VIT_14s0068g00100	14	23804737	23805618	feronia receptor-like kinase	molecular_function;binding;nucleotide binding;transferase activity;kinase activity;metabolic process;cellular process;cellular protein modification process;protein metabolic process;cellular_component;plasma membrane;membrane	GO:0003674;GO:0005488;GO:0000166;GO:0016740;GO:0016301;GO:0008152;GO:0009987;GO:0006464;GO:0019538;GO:0005575;GO:0005886;GO:0016020
	VIT_14s0068g00110	14	23806944	23824202	feronia receptor-like kinase	molecular_function;binding;nucleotide binding;cellular_component;membrane;transferase activity;kinase activity;metabolic process;cellular process;cellular protein modification process;protein metabolic process;plasma membrane	GO:0003674;GO:0005488;GO:0000166;GO:0005575;GO:0016020;GO:0016740;GO:0016301;GO:0008152;GO:0009987;GO:0006464;GO:0019538;GO:0005886
	VIT_14s0068g00120	14	23824203	23824397	feronia receptor-like kinase
	VIT_14s0068g00130	14	23824529	23825866	feronia receptor-like kinase	molecular_function;binding;nucleotide binding;transferase activity;kinase activity;metabolic process;cellular process;cellular protein modification process;protein metabolic process;cellular_component;plasma membrane;membrane	GO:0003674;GO:0005488;GO:0000166;GO:0016740;GO:0016301;GO:0008152;GO:0009987;GO:0006464;GO:0019538;GO:0005575;GO:0005886;GO:0016020
	VIT_14s0068g00140	14	23848301	23848892	No hit
	VIT_14s0068g00150	14	23858719	23859396	No hit
	VIT_14s0068g00160	14	23866963	23867506	No hit
	VIT_14s0068g00170	14	23880217	23880588	No hit
	VIT_14s0068g00190	14	23901133	23901667	No hit
	VIT_14s0068g00200	14	23903015	23903642	No hit	cellular_component;cellular process;signal transduction;intracellular	GO:0005575;GO:0009987;GO:0007165;GO:0005622
	VIT_14s0068g00210	14	23920911	23938861	ABC Transporter (VvMDR16 - VvABCB16)	molecular_function;binding;nucleotide binding;hydrolase activity;cellular_component;membrane;transport;transporter activity	GO:0003674;GO:0005488;GO:0000166;GO:0016787;GO:0005575;GO:0016020;GO:0006810;GO:0005215
	VIT_14s0068g00220	14	23939286	23945038	Proteasome	molecular_function;binding;RNA binding;nucleic acid binding;metabolic process;cellular process;translation factor activity, RNA binding;translation regulator activity;cellular_component;cytoplasm;biosynthetic process;protein metabolic process;translation;cellular component organization	GO:0003674;GO:0005488;GO:0003723;GO:0003676;GO:0008152;GO:0009987;GO:0008135;GO:0045182;GO:0005575;GO:0005737;GO:0009058;GO:0019538;GO:0006412;GO:0016043
	VIT_14s0068g00230	14	23946758	23949751	Spiral 1 like 2
	VIT_14s0068g00240	14	23956348	23964987	Rough sheath2-interacting KH-domain protein	cellular_component;nucleus;molecular_function;binding;RNA binding;nucleic acid binding	GO:0005575;GO:0005634;GO:0003674;GO:0005488;GO:0003723;GO:0003676
	VIT_14s0068g00250	14	23967557	23970244	Exocyst subunit EXO70 E1
	VIT_14s0068g00260	14	23972158	23975509	Serine carboxypeptidase S10	hydrolase activity;catalytic activity;metabolic process;protein metabolic process;cellular_component;extracellular space;cellular process;signal transduction;response to endogenous stimulus	GO:0016787;GO:0003824;GO:0008152;GO:0019538;GO:0005575;GO:0005615;GO:0009987;GO:0007165;GO:0009719
	VIT_14s0068g00270	14	23981569	23982426	Hydroxyproline-rich glycoprotein
	VIT_14s0068g00280	14	23982459	23984970	Unknown protein
	VIT_14s0068g00290	14	23993049	23996736	RPK1 (receptor-like protein kinase 1)	catalytic activity;transferase activity;molecular_function;binding;nucleotide binding;kinase activity;metabolic process;cellular process;cellular_component;membrane;cellular protein modification process;protein metabolic process;plasma membrane;protein binding	GO:0003824;GO:0016740;GO:0003674;GO:0005488;GO:0000166;GO:0016301;GO:0008152;GO:0009987;GO:0005575;GO:0016020;GO:0006464;GO:0019538;GO:0005886;GO:0005515
	VIT_14s0068g00300	14	23997514	24000870	ABRC5	molecular_function;binding;nucleic acid binding;RNA binding;cellular process;signal transduction;cellular_component;nucleus	GO:0003674;GO:0005488;GO:0003676;GO:0003723;GO:0009987;GO:0007165;GO:0005575;GO:0005634
	VIT_14s0068g00310	14	24001531	24018716	Nuclear transport factor 2 (NTF2)	molecular_function;binding;nucleic acid binding;RNA binding;cellular_component;cytosol	GO:0003674;GO:0005488;GO:0003676;GO:0003723;GO:0005575;GO:0005829
	VIT_14s0068g00320	14	24031909	24031947	No hit
	VIT_14s0068g00330	14	24046880	24048369	PTF1 (plastid transcription factor 1) TCP13	molecular_function;binding;nucleic acid binding;DNA binding;cellular_component;nucleus;transcription regulator activity;DNA-binding transcription factor activity;metabolic process;biosynthetic process;cellular process;nucleobase-containing compound metabolic process	GO:0003674;GO:0005488;GO:0003676;GO:0003677;GO:0005575;GO:0005634;GO:0140110;GO:0003700;GO:0008152;GO:0009058;GO:0009987;GO:0006139
	VIT_14s0068g00340	14	24058921	24060831	Transcription initiation factor TFIID subunit 8
	VIT_14s0068g00360	14	24075902	24080124	LNG1 (LONGIFOLIA1)
	VIT_14s0068g00370	14	24080150	24081477	No hit
	VIT_14s0068g00380	14	24088765	24091151	NLI interacting factor (NIF) family protein
	VIT_14s0068g00390	14	24101322	24107332	Esterase PIR7B
	VIT_14s0068g00400	14	24127197	24145861	Hydrolase, alpha/beta fold family
	VIT_14s0068g00410	14	24150294	24158106	Transducin family protein / WD-40 repeat	cellular_component;nucleus;nucleolus;molecular_function;binding;metabolic process;cellular process;nucleobase-containing compound metabolic process;nucleoplasm;protein binding	GO:0005575;GO:0005634;GO:0005730;GO:0003674;GO:0005488;GO:0008152;GO:0009987;GO:0006139;GO:0005654;GO:0005515
	VIT_14s0068g00420	14	24160652	24204411	Alpha-amylase isozyme C2 precursor
	VIT_14s0068g00430	14	24208142	24215337	Dentin sialophosphoprotein
	VIT_14s0068g00440	14	24220054	24221587	UDP-glucosyl transferase
	VIT_14s0068g00450	14	24222577	24224432	UDP-glucoronosyl/UDP-glucosyl transferase
	VIT_14s0068g00460	14	24225718	24227484	UDP-glucosyl transferase
	VIT_14s0068g00470	14	24232271	24232869	UDP-glucosyl transferase
	VIT_14s0068g00480	14	24235845	24236264	UDP-glucosyl transferase
	VIT_14s0068g00490	14	24236265	24240475	UDP-glucuronosyl/UDP-glucosyltransferase
	VIT_14s0068g00500	14	24240476	24246281	Indole-3-acetate beta-glucosyltransferase
	VIT_14s0068g00510	14	24246986	24247718	Unknown
	VIT_14s0068g00520	14	24253217	24259740	F-box domain containing protein
	VIT_14s0068g00600	14	24335233	24336088	Expansin (VvEXPA15)
	VIT_14s0068g00630	14	24364739	24437849	Importin	cellular_component;nucleus;cytoplasm;transporter activity;molecular_function;transport;binding	GO:0005575;GO:0005634;GO:0005737;GO:0005215;GO:0003674;GO:0006810;GO:0005488
	VIT_14s0068g00640	14	24438706	24450994	Acetyl-CoA synthetase	molecular_function;binding;nucleotide binding;catalytic activity;metabolic process;biosynthetic process;cellular process;nucleobase-containing compound metabolic process	GO:0003674;GO:0005488;GO:0000166;GO:0003824;GO:0008152;GO:0009058;GO:0009987;GO:0006139
	VIT_14s0068g00650	14	24461539	24463112	Unknown
	VIT_14s0068g00660	14	24473597	24477950	ATAN11 (ANTHOCYANIN11) (VvWDR2)	cellular_component;nucleus;molecular_function;protein binding;binding	GO:0005575;GO:0005634;GO:0003674;GO:0005515;GO:0005488
	VIT_14s0068g00670	14	24478682	24479739	Heavy-metal-associated domain-containing protein
	VIT_14s0068g00680	14	24482406	24484689	Glyceraldehyde-3-phosphate dehydrogenase A, chloroplast precursor	catalytic activity;metabolic process;molecular_function;binding;nucleotide binding;carbohydrate metabolic process;cellular_component;plastid;chloroplast;extracellular region	GO:0003824;GO:0008152;GO:0003674;GO:0005488;GO:0000166;GO:0005975;GO:0005575;GO:0009536;GO:0009507;GO:0005576
	VIT_14s0068g00690	14	24485059	24492325	OTU cysteine protease
	VIT_14s0068g00700	14	24492483	24497875	EMB1895
	VIT_14s0068g00710	14	24498868	24504221	DEAD/DEAH box helicase	molecular_function;binding;nucleic acid binding;nucleotide binding	GO:0003674;GO:0005488;GO:0003676;GO:0000166
	VIT_14s0068g00720	14	24509679	24524403	Tudor domain protein 4SNc	cellular_component;cytoplasm;nucleus;metabolic process;cellular process;nucleobase-containing compound metabolic process;molecular_function;binding;RNA binding;nucleic acid binding;hydrolase activity;nuclease activity;catabolic process	GO:0005575;GO:0005737;GO:0005634;GO:0008152;GO:0009987;GO:0006139;GO:0003674;GO:0005488;GO:0003723;GO:0003676;GO:0016787;GO:0004518;GO:0009056
	VIT_14s0068g00730	14	24525207	24525867	Unknown protein
	VIT_14s0068g00740	14	24532101	24533135	Avr9/Cf-9 rapidly elicited protein 146
	VIT_14s0068g00750	14	24534760	24535908	C2 domain-containing protein
	VIT_14s0068g00760	14	24536260	24538272	Pentatricopeptide (PPR) repeat-containing
	VIT_14s0068g00770	14	24540054	24544838	FAR1-related sequence 5
	VIT_14s0068g00780	14	24545158	24555142	Nematode chemoreceptor
	VIT_14s0068g00790	14	24569502	24570830	Unknown protein
	VIT_14s0068g00800	14	24574332	24590300	Syntaxin 7
	VIT_14s0068g00810	14	24592155	24604605	Helicase	molecular_function;binding;nucleic acid binding;nucleotide binding;metabolic process;cellular process;DNA metabolic process;nucleobase-containing compound metabolic process;response to stress	GO:0003674;GO:0005488;GO:0003676;GO:0000166;GO:0008152;GO:0009987;GO:0006259;GO:0006139;GO:0006950
	VIT_14s0068g00820	14	24605414	24606138	Lipid transfer protein
	VIT_14s0068g00830	14	24606690	24609786	2,3,4,5-tetrahydropyridine-2,6-dicarboxylate N-succinyltransferase
	VIT_14s0068g00840	14	24612133	24616683	RBR1 (retinoblastoma-related 1)	cellular_component;nucleus;metabolic process;biosynthetic process;cellular process;nucleobase-containing compound metabolic process;cell differentiation;molecular_function;protein binding;binding;nucleic acid binding;DNA binding	GO:0005575;GO:0005634;GO:0008152;GO:0009058;GO:0009987;GO:0006139;GO:0030154;GO:0003674;GO:0005515;GO:0005488;GO:0003676;GO:0003677
	VIT_14s0068g00850	14	24616889	24623539	Potassium transporter (KUP3)	cellular_component;membrane;transporter activity;molecular_function;transport;cellular process;cellular component organization;anatomical structure morphogenesis;growth;cell growth	GO:0005575;GO:0016020;GO:0005215;GO:0003674;GO:0006810;GO:0009987;GO:0016043;GO:0009653;GO:0040007;GO:0016049
	VIT_14s0068g00860	14	24626255	24627037	ERF/AP2 Gene Family (VvERF070)	molecular_function;transcription regulator activity;DNA-binding transcription factor activity;binding;nucleic acid binding;DNA binding;cellular_component;nucleus;catalytic activity;hydrolase activity;metabolic process;biosynthetic process;cellular process;nucleobase-containing compound metabolic process	GO:0003674;GO:0140110;GO:0003700;GO:0005488;GO:0003676;GO:0003677;GO:0005575;GO:0005634;GO:0003824;GO:0016787;GO:0008152;GO:0009058;GO:0009987;GO:0006139
	VIT_14s0068g00870	14	24631161	24634996	Nudix hydrolase 13	molecular_function;transcription regulator activity;DNA-binding transcription factor activity;binding;nucleic acid binding;DNA binding;cellular_component;nucleus;cytoplasm;catalytic activity;hydrolase activity	GO:0003674;GO:0140110;GO:0003700;GO:0005488;GO:0003676;GO:0003677;GO:0005575;GO:0005634;GO:0005737;GO:0003824;GO:0016787
ver/ph_16.1	VIT_16s0022g00940	16	14019798	14021005	Pectinesterase PME3
	VIT_16s0022g00950	16	14025273	14027095	No hit
	VIT_16s0022g00960	16	14028716	14029381	Invertase/pectin methylesterase inhibitor
	VIT_16s0022g00970	16	14044085	14045832	Pentatricopeptide (PPR) repeat-containing protein
	VIT_16s0022g00980	16	14047757	14059196	Adenylate kinase	catalytic activity;transferase activity;molecular_function;binding;nucleotide binding;kinase activity;metabolic process;cellular process;cellular_component;nucleus;cytoplasm;nucleobase-containing compound metabolic process;biosynthetic process	GO:0003824;GO:0016740;GO:0003674;GO:0005488;GO:0000166;GO:0016301;GO:0008152;GO:0009987;GO:0005575;GO:0005634;GO:0005737;GO:0006139;GO:0009058
	VIT_16s0022g00990	16	14066536	14067062	Acetolactate synthase SuRB
	VIT_16s0022g01000	16	14102897	14103279	Chalcone synthase [Vitis vinifera]
	VIT_16s0022g01010	16	14114761	14116548	Acetohydroxyacid synthase
	VIT_16s0022g01020	16	14148552	14149551	Chalcone synthase [Vitis vinifera]
	VIT_16s0022g01030	16	14158599	14160569	Acetolactate synthase SuRB	catalytic activity;transferase activity;molecular_function;binding;nucleotide binding;metabolic process;biosynthetic process;cellular process	GO:0003824;GO:0016740;GO:0003674;GO:0005488;GO:0000166;GO:0008152;GO:0009058;GO:0009987
	VIT_16s0022g01040	16	14229326	14229815	Acetolactate synthase SuRB
	VIT_16s0022g01050	16	14229816	14231180	Acetolactate synthase 1, chloroplast precursor
	VIT_16s0022g01070	16	14274118	14275623	Chalcone synthase [Vitis vinifera]
	VIT_16s0022g01080	16	14288985	14290858	Acetolactate synthase 1, chloroplast precursor
	VIT_16s0022g01100	16	14353302	14354444	Acetohydroxyacid synthase 1
	VIT_16s0022g01110	16	14354445	14355089	Acetohydroxyacid synthase 1
	VIT_16s0022g01120	16	14397803	14399181	Acyl-CoA oxidase ACX3	molecular_function;binding;nucleic acid binding;metabolic process;catalytic activity;cellular_component;peroxisome;cellular process;catabolic process;lipid metabolic process;nucleotide binding;lipid binding	GO:0003674;GO:0005488;GO:0003676;GO:0008152;GO:0003824;GO:0005575;GO:0005777;GO:0009987;GO:0009056;GO:0006629;GO:0000166;GO:0008289
	VIT_16s0022g01130	16	14433197	14459122	No hit
	VIT_16s0022g01140	16	14459402	14460328	Chalcone synthase [Vitis vinifera]
	VIT_16s0022g01150	16	14470887	14471577	Acyl-CoA oxidase ACX3
	VIT_16s0022g01160	16	14471578	14472628	Acyl-CoA oxidase ACX3	cellular_component;peroxisome;molecular_function;binding;nucleotide binding;lipid binding;metabolic process;cellular process;catabolic process;lipid metabolic process	GO:0005575;GO:0005777;GO:0003674;GO:0005488;GO:0000166;GO:0008289;GO:0008152;GO:0009987;GO:0009056;GO:0006629
	VIT_16s0022g01190	16	14557320	14558246	Chalcone synthase [Vitis vinifera]
	VIT_16s0022g01210	16	14618249	14620000	myb domain protein 85	molecular_function;binding;nucleic acid binding;DNA binding;cellular_component;nucleus;cellular process;cell differentiation	GO:0003674;GO:0005488;GO:0003676;GO:0003677;GO:0005575;GO:0005634;GO:0009987;GO:0030154
	VIT_16s0022g01240	16	14679983	14700893	IRE (incomplete root hair elongation)	catalytic activity;transferase activity;molecular_function;binding;nucleotide binding;kinase activity;metabolic process;cellular process;cellular protein modification process;protein metabolic process;signal transduction;cellular_component;intracellular;cellular component organization;anatomical structure morphogenesis;growth;cell growth	GO:0003824;GO:0016740;GO:0003674;GO:0005488;GO:0000166;GO:0016301;GO:0008152;GO:0009987;GO:0006464;GO:0019538;GO:0007165;GO:0005575;GO:0005622;GO:0016043;GO:0009653;GO:0040007;GO:0016049
	VIT_16s0022g01250	16	14701443	14723650	Unknown protein
	VIT_16s0022g01260	16	14727207	14745148	Metalloendopeptidase
	VIT_16s0022g01280	16	14750817	14755409	Metalloendopeptidase
	VIT_16s0022g01290	16	14759440	14760595	SDG29 (SET Domain group 29)
	VIT_16s0022g01310	16	14770899	14792137	Hydroxymethylglutaryl coenzyme A synthase
	VIT_16s0022g01330	16	14814938	14816839	R protein PRF disease resistance protein	molecular_function;binding;nucleotide binding	GO:0003674;GO:0005488;GO:0000166
	VIT_16s0022g01340	16	14821502	14838464	Deoxyribodipyrimidine photolyase
	VIT_16s0022g01350	16	14853500	14855350	No hit
	VIT_16s0022g01360	16	14864130	14864695	Unknown
	VIT_16s0022g01370	16	14864696	14869194	No hit
	VIT_16s0022g01380	16	14886712	14887520	No hit
	VIT_16s0022g01390	16	14889269	14893469	flavonoid 3-monooxygenase
	VIT_16s0022g01400	16	14900577	14901340	Cellulose synthase CSLD5
	VIT_16s0022g01410	16	14908101	14910093	No hit
	VIT_16s0022g01420	16	14911334	14916210	Unknown protein
	VIT_16s0022g01430	16	14922690	14923901	Phosphate-induced protein 1
	VIT_16s0022g01440	16	14962050	14966011	Transketolase, chloroplast precursor
	VIT_16s0022g01450	16	14979177	14980434	UDP-D- glcucuronate 4-epimerase 2 GAE2
	VIT_16s0022g01460	16	14983070	14985988	Ribosomal protein S20 (RPS20A) 40S	molecular_function;binding;RNA binding;nucleic acid binding;structural molecule activity;metabolic process;biosynthetic process;cellular process;protein metabolic process;translation;cellular_component;ribosome;intracellular	GO:0003674;GO:0005488;GO:0003723;GO:0003676;GO:0005198;GO:0008152;GO:0009058;GO:0009987;GO:0019538;GO:0006412;GO:0005575;GO:0005840;GO:0005622
	VIT_16s0022g01480	16	15008412	15027993	No hit
	VIT_16s0022g01490	16	15030595	15031594	4,5-DOPA dioxygenase extradiol
	VIT_16s0022g01500	16	15042831	15045000	flavonoid 3',5'-hydroxylase -like protein
	VIT_16s0022g01510	16	15060339	15093178	flavonoid 3',5'-hydroxylase -like protein	molecular_function;binding;nucleic acid binding;DNA binding;RNA binding;metabolic process;lipid binding;protein binding;catalytic activity;cellular_component;membrane	GO:0003674;GO:0005488;GO:0003676;GO:0003677;GO:0003723;GO:0008152;GO:0008289;GO:0005515;GO:0003824;GO:0005575;GO:0016020
	VIT_16s0022g01520	16	15117078	15117831	4,5-DOPA dioxygenase extradiol
	VIT_16s0022g01540	16	15129838	15131081	Flavonoid 3',5'-hydroxylase
	VIT_16s0022g01560	16	15152968	15157791	Nucleotide-sensitive chloride conductance regulator (ICln)
	VIT_16s0022g01570	16	15160352	15162044	3-ketoacyl-CoA synthase
	VIT_16s0022g01580	16	15171729	15173776	3-ketoacyl-CoA synthase
	VIT_16s0022g01590	16	15178350	15181780	Ribosomal protein S13 (RPS13A) 40S	molecular_function;structural molecule activity;metabolic process;biosynthetic process;cellular process;protein metabolic process;translation;cellular_component;ribosome;nucleolus;binding;RNA binding;nucleic acid binding;intracellular	GO:0003674;GO:0005198;GO:0008152;GO:0009058;GO:0009987;GO:0019538;GO:0006412;GO:0005575;GO:0005840;GO:0005730;GO:0005488;GO:0003723;GO:0003676;GO:0005622
	VIT_16s0022g01610	16	15216222	15218944	No hit
	VIT_16s0022g01620	16	15219297	15223055	Receptor protein kinase	cellular process;signal transduction;molecular_function;binding;nucleotide binding;cellular_component;membrane;transferase activity;kinase activity;metabolic process;cellular protein modification process;protein metabolic process;plasma membrane;signaling receptor activity;protein binding	GO:0009987;GO:0007165;GO:0003674;GO:0005488;GO:0000166;GO:0005575;GO:0016020;GO:0016740;GO:0016301;GO:0008152;GO:0006464;GO:0019538;GO:0005886;GO:0038023;GO:0005515
	VIT_16s0022g01630	16	15226817	15227624	Unknown protein
	VIT_16s0022g01640	16	15237111	15238586	Receptor serine/threonine kinase	molecular_function;binding;nucleotide binding;cellular_component;membrane;transferase activity;kinase activity;metabolic process;cellular process;cellular protein modification process;protein metabolic process	GO:0003674;GO:0005488;GO:0000166;GO:0005575;GO:0016020;GO:0016740;GO:0016301;GO:0008152;GO:0009987;GO:0006464;GO:0019538
	VIT_16s0022g01650	16	15243820	15246842	Receptor serine/threonine kinase PR5K	molecular_function;binding;nucleotide binding;transferase activity;kinase activity;metabolic process;cellular process;cellular protein modification process;protein metabolic process;carbohydrate binding	GO:0003674;GO:0005488;GO:0000166;GO:0016740;GO:0016301;GO:0008152;GO:0009987;GO:0006464;GO:0019538;GO:0030246
	VIT_16s0022g01660	16	15252302	15254570	Receptor kinase homolog LRK10	molecular_function;binding;nucleotide binding;transferase activity;kinase activity;metabolic process;cellular process;cellular protein modification process;protein metabolic process;carbohydrate binding	GO:0003674;GO:0005488;GO:0000166;GO:0016740;GO:0016301;GO:0008152;GO:0009987;GO:0006464;GO:0019538;GO:0030246
	VIT_16s0022g01670	16	15264752	15268846	Receptor kinase LRK10	molecular_function;binding;nucleotide binding;cellular_component;membrane;transferase activity;kinase activity;metabolic process;cellular process;cellular protein modification process;protein metabolic process	GO:0003674;GO:0005488;GO:0000166;GO:0005575;GO:0016020;GO:0016740;GO:0016301;GO:0008152;GO:0009987;GO:0006464;GO:0019538
	VIT_16s0022g01680	16	15283774	15285675	Zinc finger (AN1-like)	molecular_function;binding;nucleic acid binding;DNA binding	GO:0003674;GO:0005488;GO:0003676;GO:0003677
	VIT_16s0022g01690	16	15290134	15296405	Band 7 family
	VIT_16s0022g01700	16	15327451	15327663	No hit
	VIT_16s0022g01710	16	15328128	15330621	Ser/Thr receptor-like kinase1	molecular_function;binding;nucleotide binding;transferase activity;kinase activity;metabolic process;cellular process;cellular protein modification process;protein metabolic process;carbohydrate binding	GO:0003674;GO:0005488;GO:0000166;GO:0016740;GO:0016301;GO:0008152;GO:0009987;GO:0006464;GO:0019538;GO:0030246
	VIT_16s0022g01720	16	15331961	15333786	Receptor kinase homolog LRK10	molecular_function;binding;nucleotide binding;transferase activity;kinase activity;metabolic process;cellular process;cellular protein modification process;protein metabolic process	GO:0003674;GO:0005488;GO:0000166;GO:0016740;GO:0016301;GO:0008152;GO:0009987;GO:0006464;GO:0019538
	VIT_16s0022g01730	16	15347338	15347814	6-phosphogluconate dehydrogenase
	VIT_16s0022g01740	16	15361931	15364513	Unknown protein
	VIT_16s0022g01760	16	15447369	15466229	FK506-binding protein genes family (VvFKBP43-1)
	VIT_16s0022g01770	16	15467138	15473529	Phosphopyruvate hydratase.
	VIT_16s0022g01780	16	15489281	15497566	Pentatricopeptide (PPR) repeat-containing protein
	VIT_16s0022g01790	16	15503664	15504109	Histone deacetylase complex, SIN3 component -like 2 SNL2
	VIT_16s0022g01800	16	15512356	15514461	RRNA-processing protein EBP2
	VIT_16s0022g01810	16	15518994	15527030	AT-hook protein 1	molecular_function;protein binding;binding;cellular process;cellular component organization;nucleic acid binding;DNA binding	GO:0003674;GO:0005515;GO:0005488;GO:0009987;GO:0016043;GO:0003676;GO:0003677
	VIT_16s0022g01820	16	15528278	15533919	Microtubule associated protein (MAP65/ASE1) pleiade
	VIT_16s0022g01830	16	15540620	15546227	YLS7 (yellow-leaf-specific gene 7)
	VIT_16s0022g01840	16	15565361	15572463	Clp amino terminal domain-containing protein
	VIT_16s0022g01850	16	15594331	15596264	No hit
	VIT_16s0022g01860	16	15611019	15730450	Cleavage and polyadenylation specificity factor subunit 1	molecular_function;binding;nucleic acid binding;catalytic activity;hydrolase activity;cellular_component;nucleus;RNA binding;cytosol;transport;metabolic process;cellular process;nucleobase-containing compound metabolic process;protein binding	GO:0003674;GO:0005488;GO:0003676;GO:0003824;GO:0016787;GO:0005575;GO:0005634;GO:0003723;GO:0005829;GO:0006810;GO:0008152;GO:0009987;GO:0006139;GO:0005515
	VIT_16s0022g01870	16	15736355	15738229	Unknown protein
	VIT_16s0022g01880	16	15741012	15741260	No hit
	VIT_16s0022g01890	16	15742832	15752020	GTP-binding protein engA	molecular_function;binding;nucleotide binding;cellular_component;mitochondrion	GO:0003674;GO:0005488;GO:0000166;GO:0005575;GO:0005739
	VIT_16s0022g01900	16	15757973	15758305	Pentatricopeptide (PPR) repeat	transferase activity;kinase activity;molecular_function;binding;nucleotide binding;cellular_component;membrane;metabolic process;cellular process	GO:0016740;GO:0016301;GO:0003674;GO:0005488;GO:0000166;GO:0005575;GO:0016020;GO:0008152;GO:0009987
	VIT_16s0022g01910	16	15758306	15759314	Pentatricopeptide (PPR) repeat	transferase activity;kinase activity;molecular_function;binding;nucleotide binding;cellular_component;membrane;metabolic process;cellular process;nucleobase-containing compound metabolic process	GO:0016740;GO:0016301;GO:0003674;GO:0005488;GO:0000166;GO:0005575;GO:0016020;GO:0008152;GO:0009987;GO:0006139
	VIT_16s0022g01920	16	15760945	15763090	Pentatricopeptide (PPR) repeat-containing protein	metabolic process;cellular process;nucleobase-containing compound metabolic process;cellular_component;nucleus;hydrolase activity;nuclease activity;molecular_function;protein binding;binding	GO:0008152;GO:0009987;GO:0006139;GO:0005575;GO:0005634;GO:0016787;GO:0004518;GO:0003674;GO:0005515;GO:0005488
	VIT_16s0022g01960	16	15771659	15773575	ATP-dependent Clp protease ATP-binding subunit ClpX1 (CLPX)	molecular_function;binding;nucleotide binding;protein binding;cellular process;metabolic process;protein metabolic process;catabolic process;cellular_component;hydrolase activity	GO:0003674;GO:0005488;GO:0000166;GO:0005515;GO:0009987;GO:0008152;GO:0019538;GO:0009056;GO:0005575;GO:0016787
	VIT_16s0022g01970	16	15780583	15782142	Anthocyanidin 3-O-glucosyltransferase
	VIT_16s0022g01980	16	15810041	15810499	Zf A20 and AN1 domain-containing stress-associated protein 1	molecular_function;binding;nucleic acid binding;DNA binding	GO:0003674;GO:0005488;GO:0003676;GO:0003677
	VIT_16s0022g01990	16	15812472	15812931	Unknown
	VIT_16s0022g02000	16	15813047	15813946	Unknown
	VIT_16s0022g02010	16	15813947	15818102	1-aminocyclopropane-1-carboxylate synthase
	VIT_16s0022g02020	16	15847600	15848975	No hit
	VIT_16s0022g02030	16	15855594	15861902	ERL1 (ERECTA 1)	catalytic activity;transferase activity;molecular_function;binding;nucleotide binding;kinase activity;metabolic process;cellular process;cellular_component;membrane;cellular protein modification process;protein metabolic process;plasma membrane;protein binding;signaling receptor binding	GO:0003824;GO:0016740;GO:0003674;GO:0005488;GO:0000166;GO:0016301;GO:0008152;GO:0009987;GO:0005575;GO:0016020;GO:0006464;GO:0019538;GO:0005886;GO:0005515;GO:0005102
	VIT_16s0022g02040	16	15888563	15895646	PBS2 (PPHB susceptible 2)	cellular_component;nucleus;cytoplasm;response to biotic stimulus;response to external stimulus;response to stress;molecular_function;protein binding;binding	GO:0005575;GO:0005634;GO:0005737;GO:0009607;GO:0009605;GO:0006950;GO:0003674;GO:0005515;GO:0005488
	VIT_16s0022g02050	16	15931002	15931871	Lateral organ boundaries domain gene 36
	VIT_16s0022g02060	16	15955898	15988486	K+ efflux antiporter (KEA5)
	VIT_16s0022g02070	16	16032507	16033281	Unknown protein
	VIT_16s0022g02080	16	16041486	16043235	Exostosin family protein
	VIT_16s0022g02090	16	16055649	16056600	Embryo-specific 3
	VIT_16s0022g02100	16	16060136	16061359	Embryo-specific 3
	VIT_16s0022g02110	16	16067495	16075144	DEAD box RNA helicase (PRH75)	molecular_function;binding;nucleotide binding;nucleic acid binding;catalytic activity;hydrolase activity;cellular_component;nucleus;RNA binding;nucleolus	GO:0003674;GO:0005488;GO:0000166;GO:0003676;GO:0003824;GO:0016787;GO:0005575;GO:0005634;GO:0003723;GO:0005730
	VIT_16s0022g02120	16	16078156	16082489	Metalloendopeptidase OMA1
	VIT_16s0022g02130	16	16084547	16085104	No hit
	VIT_16s0022g02140	16	16087685	16102990	CYP704A2
	VIT_16s0022g02150	16	16103565	16105639	Lectin
	VIT_16s0022g02170	16	16130501	16143461	Alpha-L-fucosidase
	VIT_16s0022g02190	16	16182278	16183814	Chalcone and stilbene synthases
	VIT_16s0022g02200	16	16203664	16206181	Subtilase
	VIT_16s0022g02210	16	16215979	16220680	Protein phosphatase 2CA AHG1 PP2CA (VvPP2C-8)	catalytic activity;hydrolase activity;molecular_function;binding;cellular_component;nucleus;metabolic process;cellular process;cellular protein modification process;protein metabolic process;cytosol	GO:0003824;GO:0016787;GO:0003674;GO:0005488;GO:0005575;GO:0005634;GO:0008152;GO:0009987;GO:0006464;GO:0019538;GO:0005829
	VIT_16s0022g02220	16	16230501	16231445	Receptor Like Protein 48 RLP48
	VIT_16s0022g02230	16	16240572	16248680	Leucine-rich repeat receptor protein kinase EXS	molecular_function;binding;nucleotide binding;cellular_component;membrane;transferase activity;kinase activity;metabolic process;cellular process;cellular protein modification process;protein metabolic process	GO:0003674;GO:0005488;GO:0000166;GO:0005575;GO:0016020;GO:0016740;GO:0016301;GO:0008152;GO:0009987;GO:0006464;GO:0019538
	VIT_16s0022g02240	16	16255908	16257035	basic helix-loop-helix (bHLH) family	molecular_function;binding;nucleic acid binding;DNA binding;protein binding;transcription regulator activity;DNA-binding transcription factor activity;cellular_component	GO:0003674;GO:0005488;GO:0003676;GO:0003677;GO:0005515;GO:0140110;GO:0003700;GO:0005575
	VIT_16s0022g02250	16	16266462	16267491	basic helix-loop-helix (bHLH) family	molecular_function;binding;nucleic acid binding;DNA binding;protein binding;transcription regulator activity;DNA-binding transcription factor activity;cellular_component	GO:0003674;GO:0005488;GO:0003676;GO:0003677;GO:0005515;GO:0140110;GO:0003700;GO:0005575
	VIT_16s0022g02270	16	16287811	16288987	basic helix-loop-helix (bHLH) family	molecular_function;binding;nucleic acid binding;DNA binding;protein binding;transcription regulator activity;DNA-binding transcription factor activity;cellular_component	GO:0003674;GO:0005488;GO:0003676;GO:0003677;GO:0005515;GO:0140110;GO:0003700;GO:0005575
	VIT_16s0022g02280	16	16301165	16302698	Receptor protein kinase PERK1	cellular process;signal transduction;molecular_function;binding;nucleotide binding;transferase activity;kinase activity;metabolic process;cellular protein modification process;protein metabolic process;cellular_component;plasma membrane;membrane;signaling receptor activity	GO:0009987;GO:0007165;GO:0003674;GO:0005488;GO:0000166;GO:0016740;GO:0016301;GO:0008152;GO:0006464;GO:0019538;GO:0005575;GO:0005886;GO:0016020;GO:0038023
	VIT_16s0022g02290	16	16334395	16337736	Unknown
	VIT_16s0022g02300	16	16350758	16351750	CXE carboxylesterase CXE20
	VIT_16s0022g02310	16	16372484	16374087	Gibberellin 3-beta-dioxygenase.	catalytic activity;metabolic process;molecular_function;binding;biosynthetic process;cellular process;lipid metabolic process;cellular component organization;anatomical structure morphogenesis;growth;cell growth;post-embryonic development;flower development	GO:0003824;GO:0008152;GO:0003674;GO:0005488;GO:0009058;GO:0009987;GO:0006629;GO:0016043;GO:0009653;GO:0040007;GO:0016049;GO:0009791;GO:0009908
	VIT_16s0022g02320	16	16388979	16407441	Phosphoglucomutase chloroplast precursor
	VIT_16s0022g02330	16	16451140	16466299	putative MADS-box Agamous-like 6b (VviAGL6b)	molecular_function;transcription regulator activity;DNA-binding transcription factor activity;binding;nucleic acid binding;DNA binding;cellular_component;nucleus;protein binding;multicellular organism development;metabolic process;biosynthetic process;cellular process;nucleobase-containing compound metabolic process	GO:0003674;GO:0140110;GO:0003700;GO:0005488;GO:0003676;GO:0003677;GO:0005575;GO:0005634;GO:0005515;GO:0007275;GO:0008152;GO:0009058;GO:0009987;GO:0006139
	VIT_16s0022g02340	16	16470141	16475595	fructokinase-2	catalytic activity;transferase activity;kinase activity;metabolic process;cellular process;cellular_component;cytosol;carbohydrate metabolic process;biosynthetic process;lipid metabolic process	GO:0003824;GO:0016740;GO:0016301;GO:0008152;GO:0009987;GO:0005575;GO:0005829;GO:0005975;GO:0009058;GO:0006629
	VIT_16s0022g02350	16	16481981	16491201	ACI13
	VIT_16s0022g02370	16	16500433	16503019	Unknown protein
ver/ph_16.2	VIT_16s0022g02380	16	16506566	16519567	putative MADS-box Supressor of Constans overexpression 1b (VviSOC1b)	molecular_function;transcription regulator activity;DNA-binding transcription factor activity;binding;nucleic acid binding;cellular_component;membrane;nucleus;DNA binding;metabolic process;cellular process;DNA metabolic process;nucleobase-containing compound metabolic process;multicellular organism development;protein binding	GO:0003674;GO:0140110;GO:0003700;GO:0005488;GO:0003676;GO:0005575;GO:0016020;GO:0005634;GO:0003677;GO:0008152;GO:0009987;GO:0006259;GO:0006139;GO:0007275;GO:0005515
	VIT_16s0022g02400	16	16529521	16544563	MADS-box agamous-like 42	molecular_function;binding;nucleic acid binding;DNA binding;cellular_component;nucleus;protein binding;multicellular organism development;metabolic process;biosynthetic process;cellular process;nucleobase-containing compound metabolic process;response to stress	GO:0003674;GO:0005488;GO:0003676;GO:0003677;GO:0005575;GO:0005634;GO:0005515;GO:0007275;GO:0008152;GO:0009058;GO:0009987;GO:0006139;GO:0006950
	VIT_16s0022g02410	16	16558074	16566697	Oxidoreductase
	VIT_16s0022g02420	16	16568466	16571206	Subtilisin protease C1
	VIT_16s0022g02430	16	16590597	16591356	Carboxyesterase 20 CXE20
	VIT_16s0022g02440	16	16658913	16659634	Carboxyesterase 20 CXE20
	VIT_16s0022g02450	16	16672729	16677077	Subtilisin protease C1
	VIT_16s0022g02460	16	16707603	16710429	Subtilisin protease C1
	VIT_16s0022g02470	16	16715289	16716489	Cationic peroxidase
	VIT_16s0022g02480	16	16721578	16723006	TCP family transcription factor TCP9	molecular_function;binding;nucleic acid binding;DNA binding;cellular_component;nucleus;transcription regulator activity;DNA-binding transcription factor activity;metabolic process;biosynthetic process;cellular process;nucleobase-containing compound metabolic process	GO:0003674;GO:0005488;GO:0003676;GO:0003677;GO:0005575;GO:0005634;GO:0140110;GO:0003700;GO:0008152;GO:0009058;GO:0009987;GO:0006139
	VIT_16s0022g02490	16	16725022	16732924	Hydroxymethylglutaryl coenzyme A synthase
	VIT_16s0022g02500	16	16753448	16753788	No hit
	VIT_16s0022g02510	16	16758120	16758664	Protein phosphatase 2C	cellular_component;nucleus;hydrolase activity;metabolic process;cellular process;cellular protein modification process;protein metabolic process;cytosol	GO:0005575;GO:0005634;GO:0016787;GO:0008152;GO:0009987;GO:0006464;GO:0019538;GO:0005829
	VIT_16s0022g02520	16	16783470	16784544	ZFWD1 (zinc finger WD40 repeat protein 1)
	VIT_16s0022g02530	16	16784545	16787333	ZFWD1 (zinc finger WD40 repeat protein 1)
	VIT_16s0022g02540	16	16787851	16788601	No hit
	VIT_16s0100g00010	16	16802160	16803228	Carboxyesterase 20 CXE20
	VIT_16s0100g00030	16	16818864	16821466	Cucumisin precursor
	VIT_16s0100g00040	16	16831329	16832283	No hit
	VIT_16s0100g00050	16	16833888	16834887	Protein kinase
	VIT_16s0100g00060	16	16867556	16872590	Subtilisin protease C1
	VIT_16s0100g00070	16	16882780	16883663	Prohibitin 1
	VIT_16s0100g00080	16	16889920	16890662	Subtilisin serine protease
	VIT_16s0100g00090	16	16896246	16897439	Cationic peroxidase
	VIT_16s0100g00110	16	16928141	16929702	Hydroxymethylglutaryl coenzyme A synthase
	VIT_16s0100g00120	16	16951370	16951710	No hit
	VIT_16s0100g00130	16	16955981	16956564	Protein phosphatase 2C / PP2C	molecular_function;catalytic activity;cellular_component;nucleus;hydrolase activity;metabolic process;cellular process;cellular protein modification process;protein metabolic process;cytosol	GO:0003674;GO:0003824;GO:0005575;GO:0005634;GO:0016787;GO:0008152;GO:0009987;GO:0006464;GO:0019538;GO:0005829
	VIT_16s0100g00140	16	16974820	16975365	Protein phosphatase 2C / PP2C	molecular_function;catalytic activity;cellular_component;nucleus;hydrolase activity;metabolic process;cellular process;cellular protein modification process;protein metabolic process;cytosol	GO:0003674;GO:0003824;GO:0005575;GO:0005634;GO:0016787;GO:0008152;GO:0009987;GO:0006464;GO:0019538;GO:0005829
	VIT_16s0100g00150	16	16977103	16977433	COP9 signalosome complex subunit 5
	VIT_16s0100g00160	16	16987602	16993787	HMG-CoA synthase 2
	VIT_16s0100g00170	16	17000645	17002770	Xyloglucan endotransglucosylase/hydrolaseXTR2
	VIT_16s0100g00180	16	17071017	17071584	ATP-dependent Clp protease ClpB protein
	VIT_16s0100g00190	16	17115669	17121681	Pentatricopeptide (PPR) repeat-containing protein
	VIT_16s0100g00200	16	17122769	17124779	Unknown protein
	VIT_16s0100g00210	16	17124780	17125575	No hit
	VIT_16s0100g00220	16	17132026	17132339	No hit
	VIT_16s0100g00230	16	17132553	17134891	Glucose-methanol-choline (GMC) oxidoreductase family protein	molecular_function;binding;nucleotide binding;metabolic process;catalytic activity	GO:0003674;GO:0005488;GO:0000166;GO:0008152;GO:0003824
	VIT_16s0100g00240	16	17134892	17139634	Mandelonitrile lyase-like protein
	VIT_16s0100g00250	16	17139635	17141094	Mandelonitrile lyase-like protein	molecular_function;binding;nucleotide binding;metabolic process;catalytic activity	GO:0003674;GO:0005488;GO:0000166;GO:0008152;GO:0003824
	VIT_16s0100g00260	16	17149698	17150478	No hit
	VIT_16s0100g00270	16	17150479	17150928	Peptidoglycan-binding LysM domain-containing protein
	VIT_16s0100g00280	16	17157127	17161415	EMB2758 (embryo defective 2758)
	VIT_16s0100g00290	16	17162424	17180217	L-idonate dehydrogenase
	VIT_16s0100g00300	16	17186416	17190028	Sorbitol dehydrogenase
	VIT_16s0100g00310	16	17196699	17198841	Unknown protein
	VIT_16s0100g00320	16	17225835	17233936	Zfwd2 protein (ZFWD2)
	VIT_16s0100g00330	16	17237416	17238326	Unknown protein
	VIT_16s0100g00340	16	17239840	17244491	CDPK	molecular_function;binding;nucleotide binding;transferase activity;kinase activity;metabolic process;cellular process;cellular protein modification process;protein metabolic process;cellular_component;nucleus;cytoplasm;signal transduction;protein binding	GO:0003674;GO:0005488;GO:0000166;GO:0016740;GO:0016301;GO:0008152;GO:0009987;GO:0006464;GO:0019538;GO:0005575;GO:0005634;GO:0005737;GO:0007165;GO:0005515
	VIT_16s0100g00350	16	17248816	17261155	ABC Transporter (VvTAP3 - VvABCB23)	molecular_function;binding;nucleotide binding;hydrolase activity;cellular_component;membrane;transport;transporter activity	GO:0003674;GO:0005488;GO:0000166;GO:0016787;GO:0005575;GO:0016020;GO:0006810;GO:0005215
	VIT_16s0100g00360	16	17265204	17272005	Per1
	VIT_16s0100g00370	16	17274084	17324348	Valyl-tRNA synthetase	molecular_function;binding;nucleotide binding;nucleic acid binding;cellular_component;membrane;catalytic activity;carbohydrate binding;metabolic process;carbohydrate metabolic process;cellular process;DNA metabolic process;nucleobase-containing compound metabolic process;hydrolase activity;biosynthetic process;protein metabolic process;translation;cytosol	GO:0003674;GO:0005488;GO:0000166;GO:0003676;GO:0005575;GO:0016020;GO:0003824;GO:0030246;GO:0008152;GO:0005975;GO:0009987;GO:0006259;GO:0006139;GO:0016787;GO:0009058;GO:0019538;GO:0006412;GO:0005829
ver/ph_17.1	VIT_17s0000g04630	17	4965012	5015746	Phenylalanyl-tRNA synthetase beta chain	molecular_function;binding;nucleotide binding;RNA binding;nucleic acid binding;cellular_component;cytoplasm;metabolic process;cellular process;nucleobase-containing compound metabolic process	GO:0003674;GO:0005488;GO:0000166;GO:0003723;GO:0003676;GO:0005575;GO:0005737;GO:0008152;GO:0009987;GO:0006139
	VIT_17s0000g04640	17	5017391	5020555	H/ACA ribonucleoprotein complex subunit 2	molecular_function;binding;RNA binding;nucleic acid binding;cellular_component;nucleolus;metabolic process;cellular process;nucleobase-containing compound metabolic process;biosynthetic process;protein metabolic process;translation	GO:0003674;GO:0005488;GO:0003723;GO:0003676;GO:0005575;GO:0005730;GO:0008152;GO:0009987;GO:0006139;GO:0009058;GO:0019538;GO:0006412
	VIT_17s0000g04650	17	5021431	5035538	Phosphoribulokinase/uridine kinase	transferase activity;kinase activity;molecular_function;binding;nucleotide binding;cellular_component;membrane;metabolic process;cellular process;hydrolase activity;response to endogenous stimulus;cytosol	GO:0016740;GO:0016301;GO:0003674;GO:0005488;GO:0000166;GO:0005575;GO:0016020;GO:0008152;GO:0009987;GO:0016787;GO:0009719;GO:0005829
	VIT_17s0000g04660	17	5042400	5052215	Agmatine deiminase
	VIT_17s0000g04670	17	5052921	5063485	Serine/threonine protein kinase ATPK3	molecular_function;binding;nucleotide binding;transferase activity;kinase activity;metabolic process;cellular process;cellular protein modification process;protein metabolic process;cellular_component;cytosol	GO:0003674;GO:0005488;GO:0000166;GO:0016740;GO:0016301;GO:0008152;GO:0009987;GO:0006464;GO:0019538;GO:0005575;GO:0005829
	VIT_17s0000g04680	17	5090954	5095558	Signal peptide peptidase SPPA
	VIT_17s0000g04690	17	5096080	5107168	Protease SppA	metabolic process;protein metabolic process;hydrolase activity;molecular_function;binding;nucleic acid binding;DNA binding;transferase activity;biosynthetic process;cellular process;nucleobase-containing compound metabolic process	GO:0008152;GO:0019538;GO:0016787;GO:0003674;GO:0005488;GO:0003676;GO:0003677;GO:0016740;GO:0009058;GO:0009987;GO:0006139
	VIT_17s0000g04700	17	5145018	5145988	Protease SppA
	VIT_17s0000g04710	17	5236137	5239225	Pentatricopeptide (PPR) repeat-containing protein
	VIT_17s0000g04720	17	5241247	5243311	No hit
	VIT_17s0000g04730	17	5257791	5259482	Zinc finger (C3HC4-type ring finger)
	VIT_17s0000g04740	17	5261337	5267944	Transducin family protein / WD-40 repeat	molecular_function;binding;chromatin binding;cellular process;cell cycle;metabolic process;DNA metabolic process;nucleobase-containing compound metabolic process;response to stress;biosynthetic process;cellular_component;protein binding;nucleus	GO:0003674;GO:0005488;GO:0003682;GO:0009987;GO:0007049;GO:0008152;GO:0006259;GO:0006139;GO:0006950;GO:0009058;GO:0005575;GO:0005515;GO:0005634
	VIT_17s0000g04750	17	5279676	5281368	UDP-glycosyltransferase 89B2
	VIT_17s0000g04760	17	5281484	5283173	UDP-glycosyltransferase 89B2
	VIT_17s0000g04770	17	5286031	5291504	PHD finger transcription factor
	VIT_17s0000g04780	17	5292045	5296110	Phosphatidylinositol 4-kinase type-II
	VIT_17s0000g04790	17	5309123	5318428	BIM1 (BES1-interacting Myc-like protein 1)
	VIT_17s0000g04800	17	5318431	5318559	No hit
	VIT_17s0000g04810	17	5321964	5325762	Auxin-independent growth promoter
	VIT_17s0000g04820	17	5331026	5337299	BSD domain-containing protein
	VIT_17s0000g04830	17	5338567	5345150	DNA Polymerase epsilon, subunit B	molecular_function;protein binding;binding;cellular_component;catalytic activity;transferase activity;nucleic acid binding;DNA binding;nucleus;metabolic process;biosynthetic process;cellular process;DNA metabolic process;nucleobase-containing compound metabolic process;multicellular organism development;embryo development;response to stress	GO:0003674;GO:0005515;GO:0005488;GO:0005575;GO:0003824;GO:0016740;GO:0003676;GO:0003677;GO:0005634;GO:0008152;GO:0009058;GO:0009987;GO:0006259;GO:0006139;GO:0007275;GO:0009790;GO:0006950
	VIT_17s0000g04840	17	5357937	5362286	Sterile alpha motif (SAM) domain-containing
	VIT_17s0000g04850	17	5372091	5373566	OBF binding protein 4	molecular_function;binding;nucleic acid binding;DNA binding;cellular_component;nucleus	GO:0003674;GO:0005488;GO:0003676;GO:0003677;GO:0005575;GO:0005634
	VIT_17s0000g04860	17	5375984	5380301	Unknown
	VIT_17s0000g04870	17	5390557	5401864	Microtubule-associated protein MBP2C	cellular_component;cytoskeleton;molecular_function;protein binding;binding;RNA binding;nucleic acid binding;response to stress;cellular process;transport;cellular component organization;response to biotic stimulus;response to external stimulus	GO:0005575;GO:0005856;GO:0003674;GO:0005515;GO:0005488;GO:0003723;GO:0003676;GO:0006950;GO:0009987;GO:0006810;GO:0016043;GO:0009607;GO:0009605
	VIT_17s0000g04880	17	5408698	5409427	Dirigent protein
	VIT_17s0000g04890	17	5409996	5423899	D-aminoacyl-tRNA deacylase GEKO1
	VIT_17s0000g04900	17	5426843	5441775	ATP-dependent RNA helicase	molecular_function;binding;nucleic acid binding;nucleotide binding;protein binding	GO:0003674;GO:0005488;GO:0003676;GO:0000166;GO:0005515
	VIT_17s0000g04910	17	5446682	5449753	L-asparaginase
	VIT_17s0000g04920	17	5486192	5489071	Histidine kinase (AHK3)
	VIT_17s0000g04930	17	5507759	5509033	Desulfo-glucosinolate sulfotransferase 18
	VIT_17s0000g04940	17	5525332	5525670	Brassinosteroid sulfotransferase ST4A
	VIT_17s0000g04950	17	5528234	5529544	Steroid sulfotransferase
	VIT_17s0000g04960	17	5531301	5546181	Polygalacturonate 4-alpha-galacturonosyltransferase GAUT11
	VIT_17s0000g04970	17	5551329	5561922	ADP, ATP carrier protein
	VIT_17s0000g04980	17	5562484	5563956	Universal stress protein (USP) family protein
	VIT_17s0000g04990	17	5565646	5584353	putative MADS-box Fruitfull 1 (VviFUL1)	molecular_function;transcription regulator activity;DNA-binding transcription factor activity;binding;nucleic acid binding;DNA binding;cellular_component;nucleus;protein binding;multicellular organism development;metabolic process;biosynthetic process;cellular process;nucleobase-containing compound metabolic process;growth;post-embryonic development;flower development	GO:0003674;GO:0140110;GO:0003700;GO:0005488;GO:0003676;GO:0003677;GO:0005575;GO:0005634;GO:0005515;GO:0007275;GO:0008152;GO:0009058;GO:0009987;GO:0006139;GO:0040007;GO:0009791;GO:0009908
	VIT_17s0000g05000	17	5589362	5596096	putative MADS-box sepallata 2 (VviSEP2)	molecular_function;transcription regulator activity;DNA-binding transcription factor activity;binding;nucleic acid binding;DNA binding;cellular_component;nucleus;protein binding;multicellular organism development;metabolic process;biosynthetic process;cellular process;nucleobase-containing compound metabolic process	GO:0003674;GO:0140110;GO:0003700;GO:0005488;GO:0003676;GO:0003677;GO:0005575;GO:0005634;GO:0005515;GO:0007275;GO:0008152;GO:0009058;GO:0009987;GO:0006139
	VIT_17s0000g05010	17	5614348	5626304	Unknown
	VIT_17s0000g05020	17	5637669	5644801	Squamosa promoter-binding protein 6 (SPL6)	molecular_function;binding;nucleic acid binding;DNA binding;cellular_component;nucleus	GO:0003674;GO:0005488;GO:0003676;GO:0003677;GO:0005575;GO:0005634
	VIT_17s0000g05030	17	5645732	5648492	Alpha-1,4-glucan-protein synthase 1
	VIT_17s0000g05040	17	5654593	5656105	No hit
	VIT_17s0000g05050	17	5659282	5660704	COBRA-like protein 4	cellular process;cellular component organization;cellular_component;growth;cell growth	GO:0009987;GO:0016043;GO:0005575;GO:0040007;GO:0016049
	VIT_17s0000g05060	17	5661333	5676012	Phytochelatin synthetase	cellular_component;membrane;cellular process;cellular component organization;metabolic process;biosynthetic process;carbohydrate metabolic process;growth;cell growth	GO:0005575;GO:0016020;GO:0009987;GO:0016043;GO:0008152;GO:0009058;GO:0005975;GO:0040007;GO:0016049
	VIT_17s0000g05070	17	5676169	5679862	Phytochelatin synthetase	cellular_component;membrane;cellular process;cellular component organization;metabolic process;biosynthetic process;carbohydrate metabolic process;growth;cell growth	GO:0005575;GO:0016020;GO:0009987;GO:0016043;GO:0008152;GO:0009058;GO:0005975;GO:0040007;GO:0016049
	VIT_17s0000g05080	17	5690884	5710034	Cleavage stimulation factor subunit 1
	VIT_17s0000g05090	17	5710035	5711791	Pentatricopeptide (PPR) repeat-containing protein	cellular_component;nucleus;mitochondrion;molecular_function;protein binding;binding	GO:0005575;GO:0005634;GO:0005739;GO:0003674;GO:0005515;GO:0005488
	VIT_17s0000g05100	17	5723289	5730063	No hit
	VIT_17s0000g05110	17	5731853	5734268	CYP78A4
	VIT_17s0000g05120	17	5751736	5758856	ABC Transporter (VvTAP2 - VvABCB22)	molecular_function;binding;nucleotide binding;hydrolase activity;cellular_component;membrane;transport;transporter activity	GO:0003674;GO:0005488;GO:0000166;GO:0016787;GO:0005575;GO:0016020;GO:0006810;GO:0005215
	VIT_17s0000g05130	17	5759551	5761024	Transcription termination factor mitochondrial mTERF	molecular_function;binding;nucleic acid binding;DNA binding;cellular_component;plastid;chloroplast;cellular process;cellular component organization;biological_process;RNA binding;mitochondrion;metabolic process;nucleobase-containing compound metabolic process	GO:0003674;GO:0005488;GO:0003676;GO:0003677;GO:0005575;GO:0009536;GO:0009507;GO:0009987;GO:0016043;GO:0008150;GO:0003723;GO:0005739;GO:0008152;GO:0006139
	VIT_17s0000g05140	17	5763617	5769816	Rhomboid
	VIT_17s0000g05150	17	5773018	5780793	Enoyl-CoA hydratase
	VIT_17s0000g05160	17	5783842	5789162	SP1L2 (SPIRAL2)
	VIT_17s0000g05170	17	5793575	5794544	No hit
	VIT_17s0000g05180	17	5794802	5795725	Unknown	molecular_function;binding;RNA binding;nucleic acid binding;metabolic process;cellular process;nucleobase-containing compound metabolic process	GO:0003674;GO:0005488;GO:0003723;GO:0003676;GO:0008152;GO:0009987;GO:0006139
	VIT_17s0000g05190	17	5801569	5810790	Unknown protein	molecular_function;binding;nucleotide binding;transferase activity;metabolic process;biosynthetic process;cellular process;lipid metabolic process	GO:0003674;GO:0005488;GO:0000166;GO:0016740;GO:0008152;GO:0009058;GO:0009987;GO:0006629
	VIT_17s0000g05200	17	5819731	5826246	NLI interacting factor (NIF) family protein
	VIT_17s0000g05210	17	5832003	5838142	LNG1 (LONGIFOLIA1)
	VIT_17s0000g05220	17	5845847	5850744	TCP family transcription factor TCP5
	VIT_17s0000g05230	17	5851190	5861913	Unknown protein
	VIT_17s0000g05240	17	5869290	5885095	Nuclear transport factor 2 (NTF2)	molecular_function;binding;nucleic acid binding;RNA binding;cellular_component;cytosol;response to endogenous stimulus	GO:0003674;GO:0005488;GO:0003676;GO:0003723;GO:0005575;GO:0005829;GO:0009719
	VIT_17s0000g05250	17	5885327	5886300	Unknown protein
	VIT_17s0000g05260	17	5886472	5890773	Unknown protein
	VIT_17s0000g05270	17	5892658	5896385	Unknown protein
	VIT_17s0000g05280	17	5898984	5902122	UPF0737 protein AFP3	cellular process;signal transduction;cellular_component;nucleus	GO:0009987;GO:0007165;GO:0005575;GO:0005634
	VIT_17s0000g05290	17	5924194	5926786	Pre-mRNA cleavage complex II protein Clp1	molecular_function;binding;nucleotide binding;metabolic process;cellular process;nucleobase-containing compound metabolic process	GO:0003674;GO:0005488;GO:0000166;GO:0008152;GO:0009987;GO:0006139
	VIT_17s0000g05300	17	5926787	5928753	Pre-mRNA cleavage complex II protein Clp1
	VIT_17s0000g05310	17	5933739	5939818	Pre-mRNA cleavage complex II protein Clp1	molecular_function;binding;nucleotide binding;metabolic process;cellular process;nucleobase-containing compound metabolic process	GO:0003674;GO:0005488;GO:0000166;GO:0008152;GO:0009987;GO:0006139
	VIT_17s0000g05320	17	5940805	5944765	IFA binding protein
	VIT_17s0000g05330	17	5946645	5949934	Serine/threonine protein phosphatase PP2A-5 catalytic subunit (PP2A5)
	VIT_17s0000g05350	17	5958587	5963699	5-formyltetrahydrofolate cycloligase	metabolic process;cellular process;molecular_function;binding;nucleotide binding;cellular_component;extracellular region;mitochondrion;biosynthetic process	GO:0008152;GO:0009987;GO:0003674;GO:0005488;GO:0000166;GO:0005575;GO:0005576;GO:0005739;GO:0009058
	VIT_17s0000g05360	17	5965138	5966181	Germin
	VIT_17s0000g05370	17	5966462	5970848	MYC ZCW32 (bigpetal, bigpetalub)	molecular_function;protein binding;binding;nucleic acid binding;DNA binding;cellular_component;nucleus;transcription regulator activity;DNA-binding transcription factor activity	GO:0003674;GO:0005515;GO:0005488;GO:0003676;GO:0003677;GO:0005575;GO:0005634;GO:0140110;GO:0003700
	VIT_17s0000g05380	17	5975939	5976998	Dynein light chain LC8-type
	VIT_17s0000g05390	17	5978634	5988830	Unknown protein
	VIT_17s0000g05400	17	5992385	5993924	myb domain protein 35	molecular_function;binding;nucleic acid binding;DNA binding;cellular_component;nucleus;cellular process;cell differentiation	GO:0003674;GO:0005488;GO:0003676;GO:0003677;GO:0005575;GO:0005634;GO:0009987;GO:0030154
	VIT_17s0000g05410	17	5997792	6001685	Galactosyltransferase
	VIT_17s0000g05420	17	6003755	6005138	AAA-type ATPase family	molecular_function;binding;nucleotide binding	GO:0003674;GO:0005488;GO:0000166
	VIT_17s0000g05430	17	6005483	6026193	Aminoacyl-tRNA synthetase
	VIT_17s0000g05440	17	6061730	6069222	Unknown protein
	VIT_17s0000g05450	17	6070433	6082026	ELF5 (early flowering 5)
	VIT_17s0000g05460	17	6088077	6090457	Nodulin
	VIT_17s0000g05470	17	6090728	6093181	Nodulin
	VIT_17s0000g05480	17	6100712	6112781	EMB2454 (embryo defective 2454)
	VIT_17s0000g05490	17	6117662	6118846	Lateral organ boundaries domain family protein (LBD27)
	VIT_17s0000g05500	17	6120295	6131114	Cysteine endopeptidase	molecular_function;binding;nucleic acid binding;hydrolase activity;metabolic process;cellular process;cellular protein modification process;protein metabolic process;protein binding	GO:0003674;GO:0005488;GO:0003676;GO:0016787;GO:0008152;GO:0009987;GO:0006464;GO:0019538;GO:0005515
	VIT_17s0000g05510	17	6132145	6137273	Pentatricopeptide (PPR) repeat-containing protein
	VIT_17s0000g05520	17	6144571	6153251	Calcium Dependent Protein Kinase (VvCPK14)	molecular_function;binding;nucleotide binding;transferase activity;kinase activity;metabolic process;cellular process;cellular protein modification process;protein metabolic process;cellular_component;nucleus;cytoplasm;plasma membrane;membrane;signal transduction;protein binding;response to stress;response to abiotic stimulus;multicellular organism development	GO:0003674;GO:0005488;GO:0000166;GO:0016740;GO:0016301;GO:0008152;GO:0009987;GO:0006464;GO:0019538;GO:0005575;GO:0005634;GO:0005737;GO:0005886;GO:0016020;GO:0007165;GO:0005515;GO:0006950;GO:0009628;GO:0007275
	VIT_17s0000g05530	17	6153633	6161033	DnaJ homolog, subfamily B, member 4
	VIT_17s0000g05540	17	6174485	6182145	H(+)-ATPase 11 AHA11	molecular_function;binding;nucleotide binding;cellular_component;membrane;transport;transporter activity;hydrolase activity;plasma membrane;cellular process;cellular homeostasis	GO:0003674;GO:0005488;GO:0000166;GO:0005575;GO:0016020;GO:0006810;GO:0005215;GO:0016787;GO:0005886;GO:0009987;GO:0019725
	VIT_17s0000g05550	17	6183508	6195130	Proton-dependent oligopeptide transport (POT) family protein
	VIT_17s0000g05560	17	6199502	6202250	Proton-dependent oligopeptide transport (POT) family protein
	VIT_17s0000g05570	17	6207677	6212987	Receptor protein kinase	catalytic activity;transferase activity;molecular_function;binding;nucleotide binding;kinase activity;metabolic process;cellular process;cellular_component;membrane;cellular protein modification process;protein metabolic process	GO:0003824;GO:0016740;GO:0003674;GO:0005488;GO:0000166;GO:0016301;GO:0008152;GO:0009987;GO:0005575;GO:0016020;GO:0006464;GO:0019538
	VIT_17s0000g05580	17	6213229	6221132	Isopiperitenol dehydrogenase	catalytic activity;transferase activity;molecular_function;binding;nucleotide binding;kinase activity;metabolic process;cellular process;cellular_component;membrane;cellular protein modification process;protein metabolic process	GO:0003824;GO:0016740;GO:0003674;GO:0005488;GO:0000166;GO:0016301;GO:0008152;GO:0009987;GO:0005575;GO:0016020;GO:0006464;GO:0019538
	VIT_17s0000g05600	17	6255629	6256773	(-)-isopiperitenol dehydrogenase
	VIT_17s0000g05610	17	6257443	6258438	Isopiperitenol dehydrogenase
	VIT_17s0000g05620	17	6259762	6262348	Integral membrane HPP family protein
	VIT_17s0000g05630	17	6265801	6268050	Homeodomain leucine zipper protein HB-1	molecular_function;transcription regulator activity;DNA-binding transcription factor activity;binding;nucleic acid binding;DNA binding;cellular_component;nucleus	GO:0003674;GO:0140110;GO:0003700;GO:0005488;GO:0003676;GO:0003677;GO:0005575;GO:0005634
	VIT_17s0000g05640	17	6276619	6279624	Nitrate transporter 1:2
	VIT_17s0000g05650	17	6279745	6280799	Unknown protein
	VIT_17s0000g05660	17	6282923	6285609	Polygalacturonase GH28
	VIT_17s0000g05670	17	6286277	6288346	Polygalacturonase GH28
	VIT_17s0000g05680	17	6293644	6298086	Band 7 family
	VIT_17s0000g05690	17	6299282	6301763	Isochorismate synthase 1, chloroplast precursor
	VIT_17s0000g05700	17	6304590	6308202	Phosphoribosylanthranilate transferase
	VIT_17s0000g05710	17	6312022	6312896	Unknown
	VIT_17s0000g05720	17	6319018	6320270	No hit
	VIT_17s0000g05730	17	6343021	6345217	No hit
	VIT_17s0000g05740	17	6347635	6349215	Pectate lyase, N-terminal
	VIT_17s0000g05750	17	6350085	6359530	Isochorismate synthase
	VIT_17s0000g05760	17	6361704	6385247	Nuclear protein ZAP	cellular_component;nucleus;molecular_function;protein binding;binding	GO:0005575;GO:0005634;GO:0003674;GO:0005515;GO:0005488
	VIT_17s0000g05770	17	6397487	6410902	Nuclear ribonuclease Z
ver/ph_17.2	VIT_17s0000g07830	17	8918616	8923034	Asp/Glu racemase; Tetratricopeptide helical
	VIT_17s0000g07840	17	8924188	8925529	Unknown protein
	VIT_17s0000g07850	17	8931341	8937870	Nucleobase-ascorbate transporter 6 (NAT6)
	VIT_17s0000g07870	17	8950730	8962366	Ribosomal protein L29
	VIT_17s0000g07880	17	8963993	8974679	Bromo-adjacenty (BAH) domain-containing protein	cellular_component;nucleus;molecular_function;binding;chromatin binding	GO:0005575;GO:0005634;GO:0003674;GO:0005488;GO:0003682
	VIT_17s0000g07890	17	8976835	8985225	Rac-like GTP-binding protein ARAC10 (GTPase protein ROP10)	molecular_function;binding;nucleotide binding;hydrolase activity;cellular_component;nucleus;cytoplasm;plasma membrane;membrane;protein binding;cellular process;signal transduction;cellular component organization;anatomical structure morphogenesis;intracellular;cytoskeleton	GO:0003674;GO:0005488;GO:0000166;GO:0016787;GO:0005575;GO:0005634;GO:0005737;GO:0005886;GO:0016020;GO:0005515;GO:0009987;GO:0007165;GO:0016043;GO:0009653;GO:0005622;GO:0005856
	VIT_17s0000g07900	17	9005528	9011550	Protease Do 9
	VIT_17s0000g07910	17	9011840	9014726	Nodulin MtN21 family
	VIT_17s0000g07920	17	9030527	9032996	Hypoxia-responsive
	VIT_17s0000g07930	17	9034815	9036877	Nodulin MtN21 family
	VIT_17s0000g07940	17	9041797	9042384	ERF/AP2 Gene Family (VvERF024)
	VIT_17s0000g07950	17	9054392	9056553	Unknown protein
ver/ph_18.1	VIT_18s0001g01250	18	1835240	1837419	Senescence-inducible chloroplast stay-green protein 2
	VIT_18s0001g01270	18	1856972	1863925	Ankyrin
	VIT_18s0001g01300	18	1877353	1877899	Wall-associated receptor kinase 5
	VIT_18s0001g01310	18	1877900	1880259	Wall-associated receptor kinase 5	molecular_function;binding;nucleotide binding;cellular_component;membrane;transferase activity;kinase activity;metabolic process;cellular process;cellular protein modification process;protein metabolic process	GO:0003674;GO:0005488;GO:0000166;GO:0005575;GO:0016020;GO:0016740;GO:0016301;GO:0008152;GO:0009987;GO:0006464;GO:0019538
	VIT_18s0001g01320	18	1885028	1894797	Wall-associated receptor kinase 5	molecular_function;binding;nucleotide binding;cellular_component;membrane;transferase activity;kinase activity;metabolic process;cellular process;cellular protein modification process;protein metabolic process;carbohydrate binding;plasma membrane;signal transduction	GO:0003674;GO:0005488;GO:0000166;GO:0005575;GO:0016020;GO:0016740;GO:0016301;GO:0008152;GO:0009987;GO:0006464;GO:0019538;GO:0030246;GO:0005886;GO:0007165
	VIT_18s0001g01350	18	1897393	1914523	Toprim domain-containing protein	molecular_function;binding;nucleotide binding;hydrolase activity;metabolic process;biosynthetic process;cellular process;DNA metabolic process;nucleobase-containing compound metabolic process;cellular component organization	GO:0003674;GO:0005488;GO:0000166;GO:0016787;GO:0008152;GO:0009058;GO:0009987;GO:0006259;GO:0006139;GO:0016043
	VIT_18s0001g01360	18	1934332	1948604	Toprim domain-containing protein
	VIT_18s0001g01370	18	1952680	1968096	Wall-associated receptor kinase 5	molecular_function;binding;nucleotide binding;cellular_component;membrane;transferase activity;kinase activity;metabolic process;cellular process;cellular protein modification process;protein metabolic process;carbohydrate binding;plasma membrane;signal transduction	GO:0003674;GO:0005488;GO:0000166;GO:0005575;GO:0016020;GO:0016740;GO:0016301;GO:0008152;GO:0009987;GO:0006464;GO:0019538;GO:0030246;GO:0005886;GO:0007165
	VIT_18s0001g01390	18	1982983	1985445	GA 20-oxidase
	VIT_18s0001g01410	18	1996714	1997619	Unknown
	VIT_18s0001g01440	18	2005999	2006364	No hit
	VIT_18s0001g01460	18	2028167	2028620	No hit
	VIT_18s0001g01470	18	2040472	2040960	No hit
	VIT_18s0001g01480	18	2050288	2050581	No hit
	VIT_18s0001g01500	18	2060078	2060598	No hit
	VIT_18s0001g01510	18	2075169	2084464	No hit
	VIT_18s0001g01530	18	2086640	2087608	No hit
	VIT_18s0001g01550	18	2123749	2127932	No hit
	VIT_18s0001g01560	18	2130873	2138916	Tetratricopeptide repeat protein 33
	VIT_18s0001g01580	18	2149563	2165796	PHD finger transcription factor	molecular_function;binding;cellular_component;nucleus;protein binding;metabolic process;cellular process;cellular component organization;cellular protein modification process;protein metabolic process;transferase activity	GO:0003674;GO:0005488;GO:0005575;GO:0005634;GO:0005515;GO:0008152;GO:0009987;GO:0016043;GO:0006464;GO:0019538;GO:0016740
	VIT_18s0001g01590	18	2174967	2177070	BTB/POZ domain-containing protein
	VIT_18s0001g01600	18	2177493	2197513	Ankyrin
	VIT_18s0001g01630	18	2200625	2201333	Calcium-binding protein CML
	VIT_18s0001g01640	18	2203044	2218030	UDP-sugar pyrophospharylase	transferase activity;metabolic process;biosynthetic process;cellular process;nucleobase-containing compound metabolic process;cellular_component;cytosol;multicellular organism development	GO:0016740;GO:0008152;GO:0009058;GO:0009987;GO:0006139;GO:0005575;GO:0005829;GO:0007275
	VIT_18s0001g01650	18	2222531	2227556	Unknown
	VIT_18s0001g01660	18	2227558	2229622	NADH dehydrogenase I subunit M
	VIT_18s0001g01670	18	2231148	2244524	Zinc finger (CCCH-type) family protein	molecular_function;binding;nucleic acid binding;cellular_component;metabolic process;carbohydrate metabolic process;cellular process;DNA metabolic process;nucleobase-containing compound metabolic process;cell;transporter activity;transferase activity;transport;cellular component organization;cellular protein modification process;protein metabolic process;intracellular	GO:0003674;GO:0005488;GO:0003676;GO:0005575;GO:0008152;GO:0005975;GO:0009987;GO:0006259;GO:0006139;GO:0005623;GO:0005215;GO:0016740;GO:0006810;GO:0016043;GO:0006464;GO:0019538;GO:0005622
	VIT_18s0001g01680	18	2245944	2250220	Protein kinase	cellular process;signal transduction;molecular_function;binding;nucleotide binding;transferase activity;kinase activity;metabolic process;cellular protein modification process;protein metabolic process;cellular_component;plasma membrane;membrane;signaling receptor activity	GO:0009987;GO:0007165;GO:0003674;GO:0005488;GO:0000166;GO:0016740;GO:0016301;GO:0008152;GO:0006464;GO:0019538;GO:0005575;GO:0005886;GO:0016020;GO:0038023
	VIT_18s0001g01690	18	2256608	2258038	glutathione transferase 5 GSTF5
	VIT_18s0001g01700	18	2259998	2279932	Histone-lysine N-methyltransferase ASHH2 EFS (early flowering in short days)	catalytic activity;transferase activity;cellular_component;nucleus;metabolic process;cellular process;cellular component organization;cellular protein modification process;protein metabolic process;molecular_function;protein binding;binding	GO:0003824;GO:0016740;GO:0005575;GO:0005634;GO:0008152;GO:0009987;GO:0016043;GO:0006464;GO:0019538;GO:0003674;GO:0005515;GO:0005488
	VIT_18s0001g01740	18	2281218	2286726	Histone-lysine N-methyltransferase ASHH2 EFS (Early flowering in short days)	molecular_function;binding;nucleic acid binding;catalytic activity;hydrolase activity;cellular_component;nucleus;nuclease activity;metabolic process;cellular process;nucleobase-containing compound metabolic process;cytoplasm;cellular component organization;cellular protein modification process;protein metabolic process;transferase activity	GO:0003674;GO:0005488;GO:0003676;GO:0003824;GO:0016787;GO:0005575;GO:0005634;GO:0004518;GO:0008152;GO:0009987;GO:0006139;GO:0005737;GO:0016043;GO:0006464;GO:0019538;GO:0016740
	VIT_18s0001g01760	18	2291789	2294046	putative MADS-box Pistillata (VviPI)	molecular_function;transcription regulator activity;DNA-binding transcription factor activity;binding;nucleic acid binding;DNA binding;cellular_component;nucleus;protein binding;metabolic process;biosynthetic process;cellular process;nucleobase-containing compound metabolic process;cytoplasm	GO:0003674;GO:0140110;GO:0003700;GO:0005488;GO:0003676;GO:0003677;GO:0005575;GO:0005634;GO:0005515;GO:0008152;GO:0009058;GO:0009987;GO:0006139;GO:0005737
	VIT_18s0001g01770	18	2299018	2303152	PTAC6 (plastid transcriptionally active6)
	VIT_18s0001g01780	18	2306657	2322950	Wound-responsive protein
	VIT_18s0001g01810	18	2324024	2335447	MEI1 (meiosis defective 1)
	VIT_18s0001g01830	18	2336971	2345138	ATP-NAD kinase	metabolic process;cellular process;transferase activity;kinase activity;biosynthetic process;nucleobase-containing compound metabolic process;cellular_component;plastid;chloroplast;molecular_function;protein binding;binding	GO:0008152;GO:0009987;GO:0016740;GO:0016301;GO:0009058;GO:0006139;GO:0005575;GO:0009536;GO:0009507;GO:0003674;GO:0005515;GO:0005488
	VIT_18s0001g01840	18	2347198	2348370	1-aminocyclopropane-1-carboxylate oxidase
	VIT_18s0001g01850	18	2352063	2359939	Amino acid permease
	VIT_18s0001g01860	18	2359940	2405390	Preprotein translocase secA	molecular_function;binding;nucleotide binding;cellular_component;membrane;transport;cellular process;cellular component organization;transporter activity;hydrolase activity	GO:0003674;GO:0005488;GO:0000166;GO:0005575;GO:0016020;GO:0006810;GO:0009987;GO:0016043;GO:0005215;GO:0016787
	VIT_18s0001g01930	18	2406583	2411640	Preprotein translocase secA	molecular_function;binding;nucleotide binding;transferase activity;kinase activity;metabolic process;cellular process;cellular protein modification process;protein metabolic process;protein binding	GO:0003674;GO:0005488;GO:0000166;GO:0016740;GO:0016301;GO:0008152;GO:0009987;GO:0006464;GO:0019538;GO:0005515
	VIT_18s0001g01950	18	2413199	2414815	Pentatricopeptide (PPR) repeat-containing protein
	VIT_18s0001g01960	18	2415255	2417215	RKF3 (receptor-like kinase IN in flowers 3)	cellular process;signal transduction;molecular_function;binding;nucleotide binding;cellular_component;membrane;transferase activity;kinase activity;metabolic process;cellular protein modification process;protein metabolic process;plasma membrane;signaling receptor activity	GO:0009987;GO:0007165;GO:0003674;GO:0005488;GO:0000166;GO:0005575;GO:0016020;GO:0016740;GO:0016301;GO:0008152;GO:0006464;GO:0019538;GO:0005886;GO:0038023
	VIT_18s0001g01980	18	2418945	2426660	Auxilin
	VIT_18s0001g02000	18	2438485	2442668	Zinc finger (C2H2 type) family	molecular_function;binding;nucleic acid binding	GO:0003674;GO:0005488;GO:0003676
	VIT_18s0001g02010	18	2442718	2443387	No hit
	VIT_18s0001g02020	18	2450437	2453364	Amino acid permease 3
	VIT_18s0001g02030	18	2460774	2467119	Signal peptidase 1
	VIT_18s0001g02050	18	2477226	2479822	TolB protein-related
	VIT_18s0001g02060	18	2479868	2484109	Cyclin A1	cellular_component;nucleus;cytoplasm;molecular_function;protein binding;binding;transferase activity;kinase activity;metabolic process;cellular process;cellular protein modification process;protein metabolic process;cell cycle;biological_process;enzyme regulator activity	GO:0005575;GO:0005634;GO:0005737;GO:0003674;GO:0005515;GO:0005488;GO:0016740;GO:0016301;GO:0008152;GO:0009987;GO:0006464;GO:0019538;GO:0007049;GO:0008150;GO:0030234
	VIT_18s0001g02080	18	2485740	2489654	Cyclin A	cellular_component;nucleus;cytoplasm;molecular_function;protein binding;binding;transferase activity;kinase activity;metabolic process;cellular process;cellular protein modification process;protein metabolic process;cell cycle;biological_process;enzyme regulator activity	GO:0005575;GO:0005634;GO:0005737;GO:0003674;GO:0005515;GO:0005488;GO:0016740;GO:0016301;GO:0008152;GO:0009987;GO:0006464;GO:0019538;GO:0007049;GO:0008150;GO:0030234
	VIT_18s0001g02090	18	2496692	2503378	DNA replication factor C complex subunit 4	molecular_function;binding;nucleotide binding;nucleic acid binding;DNA binding;metabolic process;biosynthetic process;cellular process;DNA metabolic process;nucleobase-containing compound metabolic process;cellular_component;nucleus;hydrolase activity;nucleolus	GO:0003674;GO:0005488;GO:0000166;GO:0003676;GO:0003677;GO:0008152;GO:0009058;GO:0009987;GO:0006259;GO:0006139;GO:0005575;GO:0005634;GO:0016787;GO:0005730
	VIT_18s0001g02100	18	2504341	2505039	Unknown protein
	VIT_18s0001g02120	18	2513739	2517442	Metal transporter Nramp6
	VIT_18s0001g02130	18	2519567	2521025	Metal transporter Nramp6
	VIT_18s0001g02140	18	2521402	2529629	Metal transporter Nramp1
	VIT_18s0001g02160	18	2543141	2554330	Switching protein 3C ATSWI3C	molecular_function;binding;nucleic acid binding;DNA binding;cellular_component;nucleus	GO:0003674;GO:0005488;GO:0003676;GO:0003677;GO:0005575;GO:0005634
	VIT_18s0001g02190	18	2564080	2567938	Switching protein 3C ATSWI3C	molecular_function;binding;nucleic acid binding;DNA binding;protein binding	GO:0003674;GO:0005488;GO:0003676;GO:0003677;GO:0005515
	VIT_18s0001g02200	18	2573308	2584831	8-oxoguanine-DNA glycosylase (OGG1)	hydrolase activity;molecular_function;catalytic activity;metabolic process;cellular process;DNA metabolic process;nucleobase-containing compound metabolic process;response to stress;cellular_component;nucleus;binding;nucleic acid binding;DNA binding;biosynthetic process;cellular component organization	GO:0016787;GO:0003674;GO:0003824;GO:0008152;GO:0009987;GO:0006259;GO:0006139;GO:0006950;GO:0005575;GO:0005634;GO:0005488;GO:0003676;GO:0003677;GO:0009058;GO:0016043
	VIT_18s0001g02220	18	2592072	2601990	Beta-galactosidase / lactase
	VIT_18s0001g02230	18	2604468	2613076	Beta-galactosidase / lactase
	VIT_18s0001g02260	18	2618439	2626112	Proteasome 20S beta subunit C1 (PBC1) (PRCT)	cellular_component;nucleus;hydrolase activity;catalytic activity;metabolic process;protein metabolic process;cytoplasm;cellular process;catabolic process	GO:0005575;GO:0005634;GO:0016787;GO:0003824;GO:0008152;GO:0019538;GO:0005737;GO:0009987;GO:0009056
	VIT_18s0001g02270	18	2627885	2629132	Unknown
	VIT_18s0001g02280	18	2629486	2630245	Zinc finger (C3HC4-type ring finger) family protein
	VIT_18s0001g02300	18	2643266	2645234	NAC domain-containing protein (VvNAC08)	molecular_function;binding;nucleic acid binding;DNA binding;cellular_component;nucleus	GO:0003674;GO:0005488;GO:0003676;GO:0003677;GO:0005575;GO:0005634
	VIT_18s0001g02340	18	2663270	2675579	Armadillo/beta-catenin repeat	molecular_function;binding;nucleic acid binding;cellular_component;membrane;catalytic activity;hydrolase activity;nuclease activity;metabolic process;cellular process;nucleobase-containing compound metabolic process;transport;structural molecule activity;cytoplasm;protein binding	GO:0003674;GO:0005488;GO:0003676;GO:0005575;GO:0016020;GO:0003824;GO:0016787;GO:0004518;GO:0008152;GO:0009987;GO:0006139;GO:0006810;GO:0005198;GO:0005737;GO:0005515
	VIT_18s0001g02370	18	2677244	2684335	DNA replication factor C complex subunit 5	molecular_function;binding;nucleotide binding;nucleic acid binding;DNA binding;metabolic process;biosynthetic process;cellular process;DNA metabolic process;nucleobase-containing compound metabolic process;cellular_component;nucleus;hydrolase activity	GO:0003674;GO:0005488;GO:0000166;GO:0003676;GO:0003677;GO:0008152;GO:0009058;GO:0009987;GO:0006259;GO:0006139;GO:0005575;GO:0005634;GO:0016787
	VIT_18s0001g02380	18	2688559	2734881	Kinesin protein (MKRP1)	molecular_function;binding;nucleotide binding;hydrolase activity;motor activity;protein binding;cellular process;cellular_component	GO:0003674;GO:0005488;GO:0000166;GO:0016787;GO:0003774;GO:0005515;GO:0009987;GO:0005575
	VIT_18s0001g02420	18	2734882	2737586	Aspartic Protease (VvAP40)
	VIT_18s0001g02440	18	2745381	2754460	Aldehyde Dehydrogenase (VvALDH3H1)
	VIT_18s0001g02470	18	2761252	2772231	L-ascorbate peroxidase, thylakoid-bound (tAPX)
	VIT_18s0001g02480	18	2777880	2785087	Unknown protein
	VIT_18s0001g02510	18	2791934	2798318	Protein disulfide-isomerase A1
	VIT_18s0001g02540	18	2802829	2805078	ARR9 typeA	cellular process;signal transduction;cellular_component;intracellular	GO:0009987;GO:0007165;GO:0005575;GO:0005622
	VIT_18s0001g02550	18	2813209	2821688	Delta-aminolevulinic acid dehydratase, chloroplast precursor
	VIT_18s0001g02570	18	2822064	2827157	IAA-amino acid hydrolase 6
	VIT_18s0001g02610	18	2845415	2847110	Caffeic acid methyltransferase
	VIT_18s0001g02630	18	2855229	2860609	F-box only protein 9	cellular_component;cytoplasm;metabolic process;cellular process;catabolic process;protein metabolic process;cellular protein modification process;nucleus;mitochondrion;response to stress;molecular_function;protein binding;binding	GO:0005575;GO:0005737;GO:0008152;GO:0009987;GO:0009056;GO:0019538;GO:0006464;GO:0005634;GO:0005739;GO:0006950;GO:0003674;GO:0005515;GO:0005488
	VIT_18s0001g02640	18	2861119	2864695	Unknown protein
	VIT_18s0001g02650	18	2866342	2870749	V-type H+-transporting ATPase 16kDa proteolipid subunit
	VIT_18s0001g02670	18	2875900	2876019	No hit
	VIT_18s0001g02680	18	2877451	2880061	BTB/POZ domain-containing protein
	VIT_18s0001g02690	18	2881165	2881615	Unknown protein
	VIT_18s0001g02700	18	2881700	2884919	Chlorophyll a oxygenase (CAO)
	VIT_18s0001g02710	18	2885819	2894159	Unknown protein
	VIT_18s0001g02730	18	2898842	2905274	Unknown
	VIT_18s0001g02740	18	2905882	2907423	Photosystem II 22 kDa protein PSBS
	VIT_18s0001g02750	18	2909150	2910927	Unknown protein
	VIT_18s0001g02760	18	2910928	2914749	Lipase GDSL
	VIT_18s0001g02770	18	2914955	2920663	Alpha-L-fucosidase 2 precursor
	VIT_18s0001g02780	18	2921245	2922708	Lipase GDSL
	VIT_18s0001g02790	18	2925094	2926968	Unknown protein
	VIT_18s0001g02810	18	2929082	2940502	Acyl-CoA synthetase long-chain member 9
	VIT_18s0001g02820	18	2950570	2959607	Transducin protein
	VIT_18s0001g02830	18	2960201	2973823	Binding	cellular process;cellular component organization;cellular_component;nucleus;metabolic process;DNA metabolic process;nucleobase-containing compound metabolic process;response to stress	GO:0009987;GO:0016043;GO:0005575;GO:0005634;GO:0008152;GO:0006259;GO:0006139;GO:0006950
	VIT_18s0001g02860	18	2987834	2994441	Binding
	VIT_18s0001g02950	18	3042485	3045575	Unknown protein
	VIT_18s0001g02970	18	3057427	3063862	Glucose-6-phosphate/phosphate translocator related
	VIT_18s0001g03000	18	3064354	3065865	Universal stress protein (USP) family protein
	VIT_18s0001g03020	18	3069509	3079236	Nucleoside-triphosphatase	molecular_function;binding;nucleotide binding;cellular_component;nucleus;metabolic process;cellular process;DNA metabolic process;nucleobase-containing compound metabolic process;response to stress;chromatin binding;hydrolase activity;nucleic acid binding;DNA binding	GO:0003674;GO:0005488;GO:0000166;GO:0005575;GO:0005634;GO:0008152;GO:0009987;GO:0006259;GO:0006139;GO:0006950;GO:0003682;GO:0016787;GO:0003676;GO:0003677
	VIT_18s0001g03060	18	3084053	3095775	Nucleoside-triphosphatase	molecular_function;binding;nucleotide binding;cellular_component;membrane;nucleus;metabolic process;cellular process;DNA metabolic process;nucleobase-containing compound metabolic process;response to stress	GO:0003674;GO:0005488;GO:0000166;GO:0005575;GO:0016020;GO:0005634;GO:0008152;GO:0009987;GO:0006259;GO:0006139;GO:0006950
	VIT_18s0001g03080	18	3098022	3101041	Chitin elicitor-binding CEBIP LysM domain-containing
	VIT_18s0001g03090	18	3102029	3103369	Aspartic Protease (VvAP41)
	VIT_18s0001g03100	18	3109637	3133804	Transcription initiation factor TFIIH subunit H3
	VIT_18s0001g03110	18	3134535	3146362	Unknown protein
	VIT_18s0001g03130	18	3149249	3169173	Unknown protein
	VIT_18s0001g03150	18	3170440	3174962	Cation transport protein chaC
	VIT_18s0001g03160	18	3176998	3180139	Nodulin MtN21 family
	VIT_18s0001g03170	18	3180624	3188491	Nodulin MtN21 family
	VIT_18s0001g03180	18	3190049	3192531	Nodulin MtN21 family
	VIT_18s0001g03190	18	3197133	3198315	Glutaredoxin 2
	VIT_18s0001g03200	18	3198754	3201304	Emp24/gp25L/p24
	VIT_18s0001g03220	18	3206237	3206969	Translation initiation factor eIF-1A	molecular_function;binding;RNA binding;nucleic acid binding;metabolic process;cellular process;translation factor activity, RNA binding;translation regulator activity;biosynthetic process;protein metabolic process;translation	GO:0003674;GO:0005488;GO:0003723;GO:0003676;GO:0008152;GO:0009987;GO:0008135;GO:0045182;GO:0009058;GO:0019538;GO:0006412
	VIT_18s0001g03230	18	3208995	3214247	Aminoacylase/ metallopeptidase
	VIT_18s0001g03240	18	3219544	3220699	ERF/AP2 Gene Family (VvERF008),Dehydration Responsive Element-Binding Transcription Factor (VvDREB26)	molecular_function;transcription regulator activity;DNA-binding transcription factor activity;binding;nucleic acid binding;DNA binding;cellular_component;nucleus;hydrolase activity;metabolic process;cellular process;nucleobase-containing compound metabolic process;biosynthetic process	GO:0003674;GO:0140110;GO:0003700;GO:0005488;GO:0003676;GO:0003677;GO:0005575;GO:0005634;GO:0016787;GO:0008152;GO:0009987;GO:0006139;GO:0009058
	VIT_18s0001g03250	18	3222134	3232291	Unknown protein	molecular_function;transcription regulator activity;DNA-binding transcription factor activity;binding;nucleic acid binding;DNA binding;cellular_component;nucleus;hydrolase activity;metabolic process;cellular process;nucleobase-containing compound metabolic process;cytosol	GO:0003674;GO:0140110;GO:0003700;GO:0005488;GO:0003676;GO:0003677;GO:0005575;GO:0005634;GO:0016787;GO:0008152;GO:0009987;GO:0006139;GO:0005829
	VIT_18s0001g03270	18	3233803	3234804	Zinc finger (C3HC4-type ring finger)
	VIT_18s0001g03290	18	3244469	3246948	1-phosphatidylinositol-4-phosphate 5-kinase
	VIT_18s0001g03300	18	3249246	3253146	1-aminocyclopropane-1-carboxylate synthase
	VIT_18s0001g03310	18	3254531	3256064	Scarecrow transcription factor family	molecular_function;binding;nucleic acid binding;DNA binding;cellular_component;nucleus;transcription regulator activity;DNA-binding transcription factor activity	GO:0003674;GO:0005488;GO:0003676;GO:0003677;GO:0005575;GO:0005634;GO:0140110;GO:0003700
	VIT_18s0001g03330	18	3261422	3268381	Unknown protein
	VIT_18s0001g03370	18	3282634	3291512	Ribonuclease II family protein	metabolic process;cellular process;nucleobase-containing compound metabolic process;catalytic activity;hydrolase activity;molecular_function;binding;RNA binding;nucleic acid binding;cellular_component;cytoplasm;nuclease activity;catabolic process	GO:0008152;GO:0009987;GO:0006139;GO:0003824;GO:0016787;GO:0003674;GO:0005488;GO:0003723;GO:0003676;GO:0005575;GO:0005737;GO:0004518;GO:0009056
	VIT_18s0001g03390	18	3298924	3306685	S-receptor kinase	molecular_function;binding;nucleotide binding;cellular_component;membrane;transferase activity;kinase activity;metabolic process;cellular process;cellular protein modification process;protein metabolic process;plasma membrane;cell communication;pollen-pistil interaction	GO:0003674;GO:0005488;GO:0000166;GO:0005575;GO:0016020;GO:0016740;GO:0016301;GO:0008152;GO:0009987;GO:0006464;GO:0019538;GO:0005886;GO:0007154;GO:0009875
	VIT_18s0001g03420	18	3307440	3307550	No hit
	VIT_18s0001g03430	18	3309917	3311940	Flavonol synthase	metabolic process;biosynthetic process;catalytic activity;molecular_function;binding;response to abiotic stimulus;response to endogenous stimulus	GO:0008152;GO:0009058;GO:0003824;GO:0003674;GO:0005488;GO:0009628;GO:0009719
	VIT_18s0001g03440	18	3313991	3315438	No hit
	VIT_18s0001g03450	18	3320975	3328281	Glycine-rich protein
	VIT_18s0001g03470	18	3338337	3340959	Flavonol synthase	metabolic process;biosynthetic process;catalytic activity;molecular_function;binding;response to abiotic stimulus;response to endogenous stimulus	GO:0008152;GO:0009058;GO:0003824;GO:0003674;GO:0005488;GO:0009628;GO:0009719
	VIT_18s0001g03490	18	3349225	3350592	Flavonol synthase	metabolic process;biosynthetic process;catalytic activity;molecular_function;binding;response to abiotic stimulus;response to endogenous stimulus	GO:0008152;GO:0009058;GO:0003824;GO:0003674;GO:0005488;GO:0009628;GO:0009719
	VIT_18s0001g03510	18	3354104	3359003	flavonol synthase XM_002284374.1	metabolic process;biosynthetic process;catalytic activity;molecular_function;binding;response to abiotic stimulus;response to endogenous stimulus	GO:0008152;GO:0009058;GO:0003824;GO:0003674;GO:0005488;GO:0009628;GO:0009719
	VIT_18s0001g03520	18	3359393	3369207	Camphor resistance CrcB
	VIT_18s0001g03540	18	3380455	3383288	Auxin transporter protein 4
	VIT_18s0001g03570	18	3387900	3389335	Thaumatin ATLP-1
	VIT_18s0001g03580	18	3389546	3393993	Ubiquitin-fold modifier 1 precursor	cellular_component;nucleus;cytoplasm;metabolic process;cellular process;cellular protein modification process;protein metabolic process	GO:0005575;GO:0005634;GO:0005737;GO:0008152;GO:0009987;GO:0006464;GO:0019538
	VIT_18s0001g03610	18	3401893	3411144	Auxin-independent growth promoter
	VIT_18s0001g03630	18	3412345	3414417	Pentatricopeptide (PPR) repeat-containing protein
	VIT_18s0001g03640	18	3417193	3418012	No hit
	VIT_18s0001g03650	18	3418650	3419295	No hit
	VIT_18s0001g03670	18	3422279	3424214	Zinc finger (C2H2 type) family	molecular_function;binding;nucleic acid binding	GO:0003674;GO:0005488;GO:0003676
	VIT_18s0001g03680	18	3433101	3445210	Protein kinase	molecular_function;binding;nucleotide binding;transferase activity;kinase activity;metabolic process;cellular process;cellular protein modification process;protein metabolic process	GO:0003674;GO:0005488;GO:0000166;GO:0016740;GO:0016301;GO:0008152;GO:0009987;GO:0006464;GO:0019538
	VIT_18s0001g03720	18	3445760	3445939	No hit
	VIT_18s0001g03730	18	3445960	3490992	SET Domain group 37
	VIT_18s0001g03760	18	3492878	3505322	Holocarboxylase synthetase 1 (HCS1)
	VIT_18s0001g03790	18	3515123	3530220	Oxysterol binding protein
	VIT_18s0001g03820	18	3536802	3542078	Phosphatidylinositol-4-phosphate 5-kinase 1	metabolic process;cellular process;lipid metabolic process;catalytic activity;transferase activity;molecular_function;binding;nucleotide binding;kinase activity	GO:0008152;GO:0009987;GO:0006629;GO:0003824;GO:0016740;GO:0003674;GO:0005488;GO:0000166;GO:0016301
	VIT_18s0001g03840	18	3555522	3560233	TEL2 (Terminal EAR1-like 2)	molecular_function;binding;nucleic acid binding	GO:0003674;GO:0005488;GO:0003676
	VIT_18s0001g03850	18	3562597	3563546	Ribosomal protein S10 30S	molecular_function;binding;nucleic acid binding;RNA binding;structural molecule activity;metabolic process;biosynthetic process;cellular process;protein metabolic process;translation;cellular_component;ribosome;mitochondrion;intracellular	GO:0003674;GO:0005488;GO:0003676;GO:0003723;GO:0005198;GO:0008152;GO:0009058;GO:0009987;GO:0019538;GO:0006412;GO:0005575;GO:0005840;GO:0005739;GO:0005622
	VIT_18s0001g03870	18	3564229	3564690	No hit
	VIT_18s0001g03880	18	3565751	3567556	Polcalcin
	VIT_18s0001g03910	18	3577992	3582255	Nitrate reductase 2 (NR2)	catalytic activity;metabolic process;molecular_function;binding;cellular_component;cytosol;cellular process;nucleotide binding;biosynthetic process	GO:0003824;GO:0008152;GO:0003674;GO:0005488;GO:0005575;GO:0005829;GO:0009987;GO:0000166;GO:0009058
	VIT_18s0001g03930	18	3585471	3585895	No hit
	VIT_18s0001g03940	18	3586978	3587567	No hit
	VIT_18s0001g03950	18	3587990	3596239	Pm27 protein
	VIT_18s0001g03960	18	3596240	3606771	Mekk1	molecular_function;binding;nucleotide binding;transferase activity;kinase activity;metabolic process;cellular process;cellular protein modification process;protein metabolic process;cellular_component;cytoplasm;signal transduction;response to stress	GO:0003674;GO:0005488;GO:0000166;GO:0016740;GO:0016301;GO:0008152;GO:0009987;GO:0006464;GO:0019538;GO:0005575;GO:0005737;GO:0007165;GO:0006950
	VIT_18s0001g03990	18	3638981	3646405	Stearoyl-ACP desaturase	molecular_function;binding;nucleotide binding;cellular_component;membrane;transporter activity;transport	GO:0003674;GO:0005488;GO:0000166;GO:0005575;GO:0016020;GO:0005215;GO:0006810
	VIT_18s0001g04010	18	3648331	3660863	Salt tolerant protein
	VIT_18s0001g04040	18	3668613	3697492	PHD finger transcription factor
	VIT_18s0001g04100	18	3700504	3718045	Histone acetyl transferase HAM1	catalytic activity;transferase activity;cellular_component;nucleus;metabolic process;cellular process;cellular component organization;cellular protein modification process;protein metabolic process;molecular_function;protein binding;binding	GO:0003824;GO:0016740;GO:0005575;GO:0005634;GO:0008152;GO:0009987;GO:0016043;GO:0006464;GO:0019538;GO:0003674;GO:0005515;GO:0005488
	VIT_18s0001g04130	18	3720073	3720771	Unknown
	VIT_18s0001g04140	18	3725171	3732449	Vacuolar protein sorting 9 (VPS9)
	VIT_18s0001g04150	18	3732776	3738425	Avr9 elicitor response protein
	VIT_18s0001g04160	18	3741241	3745559	Translation initiation factor eIF-5	molecular_function;binding;RNA binding;nucleic acid binding;metabolic process;cellular process;translation factor activity, RNA binding;translation regulator activity;protein binding	GO:0003674;GO:0005488;GO:0003723;GO:0003676;GO:0008152;GO:0009987;GO:0008135;GO:0045182;GO:0005515
	VIT_18s0001g04180	18	3749619	3757678	Auxin response factor ARF17	molecular_function;binding;nucleic acid binding;DNA binding;cellular_component;nucleus;cellular process;signal transduction;response to endogenous stimulus	GO:0003674;GO:0005488;GO:0003676;GO:0003677;GO:0005575;GO:0005634;GO:0009987;GO:0007165;GO:0009719
	VIT_18s0001g04190	18	3759293	3763520	Co-chaperone grpE	cellular_component;mitochondrion;cellular process;molecular_function;protein binding;binding;plastid;chloroplast;biological_process;enzyme regulator activity;nucleotide binding	GO:0005575;GO:0005739;GO:0009987;GO:0003674;GO:0005515;GO:0005488;GO:0009536;GO:0009507;GO:0008150;GO:0030234;GO:0000166
	VIT_18s0001g04270	18	3791368	3794765	Pentatricopeptide (PPR) repeat-containing
	VIT_18s0001g04290	18	3798810	3805936	No hit
	VIT_18s0001g04340	18	3822948	3829597	Glycine hydroxymethyltransferase	molecular_function;catalytic activity;binding;transferase activity;metabolic process;cellular process;biosynthetic process;catabolic process;response to endogenous stimulus	GO:0003674;GO:0003824;GO:0005488;GO:0016740;GO:0008152;GO:0009987;GO:0009058;GO:0009056;GO:0009719
	VIT_18s0001g04380	18	3831159	3832784	Unknown protein
	VIT_18s0001g04400	18	3842548	3845101	Rhomboid family KOM (kompeito)
	VIT_18s0001g04420	18	3846995	3851906	Phosphopantothenate--cysteine ligase
	VIT_18s0001g04440	18	3852065	3861217	Co-chaperone protein DnaJ
	VIT_18s0001g04470	18	3861987	3867762	Basic Leucine Zipper Transcription Factor (VvbZIP42)	molecular_function;transcription regulator activity;DNA-binding transcription factor activity;metabolic process;biosynthetic process;cellular process;nucleobase-containing compound metabolic process;binding;nucleic acid binding;DNA binding	GO:0003674;GO:0140110;GO:0003700;GO:0008152;GO:0009058;GO:0009987;GO:0006139;GO:0005488;GO:0003676;GO:0003677
	VIT_18s0001g04500	18	3875315	3878509	Enhanced EM level EEL (VvABF-2), Basic Leucine Zipper Transcription Factor (VvbZIP43)	molecular_function;transcription regulator activity;DNA-binding transcription factor activity;cellular_component;nucleus	GO:0003674;GO:0140110;GO:0003700;GO:0005575;GO:0005634
	VIT_18s0001g04520	18	3879307	3882849	No hit
	VIT_18s0001g04540	18	3883733	3898683	Unknown protein
	VIT_18s0001g04580	18	3900400	3905806	Unknown protein
	VIT_18s0001g04590	18	3906073	3907918	Binding
	VIT_18s0001g04600	18	3913481	3917327	Glutaredoxin	catalytic activity;metabolic process;cellular process;generation of precursor metabolites and energy;cellular homeostasis;cellular_component;cell;signal transduction;intracellular	GO:0003824;GO:0008152;GO:0009987;GO:0006091;GO:0019725;GO:0005575;GO:0005623;GO:0007165;GO:0005622
	VIT_18s0001g04610	18	3918203	3923636	Unknown protein	transferase activity;metabolic process;cellular process;nucleobase-containing compound metabolic process;cellular_component;nucleus;cytoplasm;molecular_function;binding;RNA binding;nucleic acid binding	GO:0016740;GO:0008152;GO:0009987;GO:0006139;GO:0005575;GO:0005634;GO:0005737;GO:0003674;GO:0005488;GO:0003723;GO:0003676
	VIT_18s0001g04630	18	3924182	3930381	Aspartate aminotransferase
	VIT_18s0001g04640	18	3931182	3931761	No hit
	VIT_18s0001g04660	18	3935472	3935878	No hit
	VIT_18s0001g04680	18	3938582	3956444	RPG related protein 1 RR1	molecular_function;binding;nucleotide binding;cellular_component;vacuole	GO:0003674;GO:0005488;GO:0000166;GO:0005575;GO:0005773
	VIT_18s0001g04700	18	3956796	3960644	GP5 ubiquitin-like
	VIT_18s0001g04730	18	3963413	3965554	Kelch repeat-containing F-box protein
	VIT_18s0001g04750	18	3967437	3969192	Acetylcholinesterase
	VIT_18s0001g04760	18	3976114	3980165	Ribosomal protein L30 (RPL30B) 60S	molecular_function;binding;RNA binding;nucleic acid binding;structural molecule activity;metabolic process;biosynthetic process;cellular process;protein metabolic process;translation;cellular_component;ribosome;intracellular	GO:0003674;GO:0005488;GO:0003723;GO:0003676;GO:0005198;GO:0008152;GO:0009058;GO:0009987;GO:0019538;GO:0006412;GO:0005575;GO:0005840;GO:0005622
	VIT_18s0001g04770	18	3980567	3987316	Apoptotic chromatin condensation inducer 1 ACIN1	molecular_function;binding;nucleic acid binding;cellular_component;cytosol;plastid;chloroplast	GO:0003674;GO:0005488;GO:0003676;GO:0005575;GO:0005829;GO:0009536;GO:0009507
	VIT_18s0001g04790	18	3994178	4000375	Aspartic Protease (VvAP42)
	VIT_18s0001g04800	18	4003656	4004282	Hyperosmotically inducible periplasmic protein
	VIT_18s0001g04810	18	4014840	4015257	putative MADS-box type delta 1b (VviMADSD1b)	molecular_function;binding;nucleic acid binding;DNA binding;cellular_component;nucleus;protein binding;multicellular organism development;metabolic process;biosynthetic process;cellular process;nucleobase-containing compound metabolic process;response to stress	GO:0003674;GO:0005488;GO:0003676;GO:0003677;GO:0005575;GO:0005634;GO:0005515;GO:0007275;GO:0008152;GO:0009058;GO:0009987;GO:0006139;GO:0006950
	VIT_18s0001g04850	18	4033185	4034494	Unknown
	VIT_18s0001g04860	18	4035264	4040608	Aspartate transaminase.
	VIT_18s0001g04880	18	4041678	4046983	Unknown protein
	VIT_18s0001g04890	18	4048925	4052950	Low affinity sulphate transporter
	VIT_18s0001g04910	18	4062087	4068935	Sulfate transporter 1.3
	VIT_18s0001g04920	18	4068936	4069711	No hit
	VIT_18s0001g04930	18	4070013	4071952	Sulfate transporter 1.3
	VIT_18s0001g04940	18	4072111	4072857	No hit
	VIT_18s0001g04960	18	4076661	4078865	Sulfate transporter 1.2
	VIT_18s0001g04970	18	4087210	4096302	TRNA modification GTPase trmE	molecular_function;binding;nucleotide binding;hydrolase activity;metabolic process;cellular process;nucleobase-containing compound metabolic process;cellular_component;cytoplasm;cytosol;intracellular;protein binding	GO:0003674;GO:0005488;GO:0000166;GO:0016787;GO:0008152;GO:0009987;GO:0006139;GO:0005575;GO:0005737;GO:0005829;GO:0005622;GO:0005515
	VIT_18s0001g04980	18	4097931	4113803	Acetyl-CoA carboxylase 2 (ACC2)	molecular_function;binding;nucleotide binding;catalytic activity;metabolic process;biosynthetic process;cellular process;lipid metabolic process	GO:0003674;GO:0005488;GO:0000166;GO:0003824;GO:0008152;GO:0009058;GO:0009987;GO:0006629
	VIT_18s0001g05020	18	4122072	4123281	Senescence-associated protein
	VIT_18s0001g05030	18	4130541	4134290	Glucan 1,3-beta-glucosidase precursor
	VIT_18s0001g05040	18	4138118	4140727	Pollen Ole e 1 allergen and extensin
	VIT_18s0001g05060	18	4143615	4147853	2,3-bisphosphoglycerate-dependent phosphoglycerate mutase
	VIT_18s0001g05080	18	4148968	4155129	SEC14 cytosolic factor, putative
	VIT_18s0001g05100	18	4156671	4159130	No hit
	VIT_18s0001g05110	18	4159695	4167493	DNA2-NAM7 helicase	molecular_function;binding;RNA binding;nucleic acid binding	GO:0003674;GO:0005488;GO:0003723;GO:0003676
	VIT_18s0001g05130	18	4176691	4179995	Unknown protein
	VIT_18s0001g05160	18	4181102	4184913	Glycosyl hydrolase family 3 protein
	VIT_18s0001g05180	18	4185500	4189977	Beta-D-xylosidase
	VIT_18s0001g05220	18	4205002	4212978	WD-40 repeat
	VIT_18s0001g05250	18	4220268	4222313	Dehydration Responsive Element-Binding Transcription Factor (VvDREB27)	molecular_function;transcription regulator activity;DNA-binding transcription factor activity;binding;nucleic acid binding;DNA binding;cellular_component;nucleus;metabolic process;biosynthetic process;cellular process;nucleobase-containing compound metabolic process	GO:0003674;GO:0140110;GO:0003700;GO:0005488;GO:0003676;GO:0003677;GO:0005575;GO:0005634;GO:0008152;GO:0009058;GO:0009987;GO:0006139
	VIT_18s0001g05270	18	4225485	4241449	ERGIC and golgi 3
	VIT_18s0001g05300	18	4254678	4257480	Trehalose-6-phosphate phosphatase
	VIT_18s0001g05310	18	4268207	4269413	F-box domain containing protein
	VIT_18s0001g05330	18	4272391	4273949	No hit
	VIT_18s0001g05340	18	4274062	4275436	Transcription termination factor mitochondrial mTERF	molecular_function;binding;nucleic acid binding;DNA binding;cellular_component;plastid;chloroplast;cellular process;cellular component organization;biological_process	GO:0003674;GO:0005488;GO:0003676;GO:0003677;GO:0005575;GO:0009536;GO:0009507;GO:0009987;GO:0016043;GO:0008150
	VIT_18s0001g05370	18	4279252	4280705	Unknown protein
	VIT_18s0001g05380	18	4284177	4287720	TTL1 (tetratricopetide-repeat thioredoxin-like 1)
	VIT_18s0001g05400	18	4299165	4300807	Unknown
	VIT_18s0001g05420	18	4306846	4309947	UNE2 (unfertilized embryo sac 2); carbohydrate transporter
	VIT_18s0001g05440	18	4310333	4319306	Methyltransferase type 11
	VIT_18s0001g05480	18	4326127	4329358	Unknown protein
	VIT_18s0001g05490	18	4329359	4329584	No hit
	VIT_18s0001g05500	18	4331692	4337441	PUMILIO 7 (APUM7)	molecular_function;binding;RNA binding;nucleic acid binding	GO:0003674;GO:0005488;GO:0003723;GO:0003676
	VIT_18s0001g05530	18	4338743	4341637	Annexin 1 (ANN1)	cellular process;molecular_function;binding;cellular_component;extracellular region;lipid binding;protein binding;thylakoid;nucleotide binding;response to stress;response to endogenous stimulus;transport	GO:0009987;GO:0003674;GO:0005488;GO:0005575;GO:0005576;GO:0008289;GO:0005515;GO:0009579;GO:0000166;GO:0006950;GO:0009719;GO:0006810
	VIT_18s0001g05550	18	4349906	4352613	Splicing factor, arginine/serine-rich 2	molecular_function;binding;nucleic acid binding;RNA binding;cellular_component;nucleus;cytoplasm;metabolic process;cellular process;nucleobase-containing compound metabolic process	GO:0003674;GO:0005488;GO:0003676;GO:0003723;GO:0005575;GO:0005634;GO:0005737;GO:0008152;GO:0009987;GO:0006139
	VIT_18s0001g05570	18	4363673	4368991	Hexose transporter HT2
	VIT_18s0001g05580	18	4373859	4374826	Unknown protein
	VIT_18s0001g05590	18	4377588	4386070	CCR4-NOT transcription complex subunit 6
	VIT_18s0001g05600	18	4390485	4398813	Synaptonemal complex protein 1 (ZYP1A)
	VIT_18s0001g05620	18	4399508	4405646	Carrier protein, Mitochondrial
	VIT_18s0001g05640	18	4407516	4416666	Unknown protein
	VIT_18s0001g05670	18	4425461	4426613	myb domain protein 93	molecular_function;binding;nucleic acid binding;DNA binding;cellular_component;nucleus;cellular process;cell differentiation;response to endogenous stimulus;cytoplasm	GO:0003674;GO:0005488;GO:0003676;GO:0003677;GO:0005575;GO:0005634;GO:0009987;GO:0030154;GO:0009719;GO:0005737
	VIT_18s0001g05680	18	4433417	4440032	Cryptochrome 1	molecular_function;signaling receptor activity;cellular process;signal transduction	GO:0003674;GO:0038023;GO:0009987;GO:0007165
	VIT_18s0001g05690	18	4442502	4445540	Protein phosphatase 2C
	VIT_18s0001g05710	18	4445541	4452656	Hydrolase, alpha/beta fold
	VIT_18s0001g05720	18	4453327	4457820	14-3-3 protein GF14 epsilon (GRF10)
	VIT_18s0001g05730	18	4458540	4462662	Adenosine 5'-phosphosulfate reductase 3
	VIT_18s0001g05740	18	4465943	4475083	DNA-binding protein	molecular_function;binding;nucleic acid binding;DNA binding	GO:0003674;GO:0005488;GO:0003676;GO:0003677
	VIT_18s0001g05780	18	4483440	4486850	Leucine-rich repeat family protein
	VIT_18s0001g05790	18	4491794	4493362	Unknown protein
	VIT_18s0001g05800	18	4494490	4503957	Dehydration-responsive protein	cellular_component;membrane;transferase activity;metabolic process;endosome;Golgi apparatus;response to endogenous stimulus;cellular process;carbohydrate metabolic process;biosynthetic process	GO:0005575;GO:0016020;GO:0016740;GO:0008152;GO:0005768;GO:0005794;GO:0009719;GO:0009987;GO:0005975;GO:0009058
	VIT_18s0001g05840	18	4520619	4529938	RNA recognition motif (RRM)-containing protein	molecular_function;binding;nucleic acid binding;RNA binding	GO:0003674;GO:0005488;GO:0003676;GO:0003723
	VIT_18s0001g05860	18	4531169	4532101	Transparent testa 1	metabolic process;biosynthetic process;molecular_function;binding;nucleic acid binding;cellular_component;nucleus	GO:0008152;GO:0009058;GO:0003674;GO:0005488;GO:0003676;GO:0005575;GO:0005634
	VIT_18s0001g05870	18	4535173	4537082	WPP domain-associated protein
	VIT_18s0001g05900	18	4544137	4544831	No hit
	VIT_18s0001g05910	18	4550436	4552401	Cis-zeatin O-beta-D-glucosyltransferase
	VIT_18s0001g05950	18	4564102	4565743	Cis-zeatin O-beta-D-glucosyltransferase
	VIT_18s0001g05970	18	4566745	4574723	No hit
	VIT_18s0001g05990	18	4574889	4586041	UDP-glycosyltransferase 85A1
	VIT_18s0001g06000	18	4586571	4589855	No hit
	VIT_18s0001g06020	18	4594155	4595268	Phosphate-induced protein 1
	VIT_18s0001g06030	18	4597940	4599044	Erg-1
	VIT_18s0001g06040	18	4600121	4600746	Phosphotyrosyl phosphatase activator PTPA (GB:X73478)
	VIT_18s0001g06050	18	4600747	4602556	Phosphotyrosyl phosphatase activator PTPA (GB:X73478)	metabolic process;cellular process;cellular protein modification process;protein metabolic process;molecular_function;enzyme regulator activity;catalytic activity;cellular_component;cytoplasm;nucleus;biological_process;cellular component organization	GO:0008152;GO:0009987;GO:0006464;GO:0019538;GO:0003674;GO:0030234;GO:0003824;GO:0005575;GO:0005737;GO:0005634;GO:0008150;GO:0016043
	VIT_18s0001g06060	18	4605365	4607009	UDP-glycosyltransferase 85A1
	VIT_18s0001g06080	18	4610459	4612060	UDP-glycosyltransferase 85A1
	VIT_18s0001g06090	18	4613633	4615316	Cis-zeatin O-beta-D-glucosyltransferase
	VIT_18s0001g06120	18	4629508	4631173	Cis-zeatin O-beta-D-glucosyltransferase
	VIT_18s0001g06130	18	4631192	4631628	No hit
	VIT_18s0001g06140	18	4643431	4644462	Phosphate-induced protein 1
	VIT_18s0001g06150	18	4652464	4653648	Phosphate-induced protein 1
	VIT_18s0001g06170	18	4658419	4659571	Phosphate-induced protein 1
	VIT_18s0001g06180	18	4659693	4663192	Phosphate-induced protein 1
	VIT_18s0001g06200	18	4674500	4678247	Phosphotyrosyl phosphatase activator (PTPA)	metabolic process;cellular process;cellular protein modification process;protein metabolic process;molecular_function;enzyme regulator activity;catalytic activity;cellular_component;cytoplasm;nucleus;biological_process;cellular component organization	GO:0008152;GO:0009987;GO:0006464;GO:0019538;GO:0003674;GO:0030234;GO:0003824;GO:0005575;GO:0005737;GO:0005634;GO:0008150;GO:0016043
	VIT_18s0001g06220	18	4684266	4686537	F-box protein (FBW2)
	VIT_18s0001g06250	18	4700787	4704775	3-deoxy-D-arabino-heptulosonate 7-phosphate synthase
	VIT_18s0001g06270	18	4705961	4722205	Transcription factor jumonji (jmjC) domain-containing protein
	VIT_18s0001g06290	18	4724387	4727239	Ribosomal protein S6 (RPS6B) 40S
	VIT_18s0001g06300	18	4728333	4729667	Purine permease 1 PUP1
	VIT_18s0001g06310	18	4733340	4737514	SnRK2-8	molecular_function;binding;nucleotide binding;transferase activity;kinase activity;metabolic process;cellular process;cellular protein modification process;protein metabolic process;cellular_component;nucleus;cytoplasm;signal transduction	GO:0003674;GO:0005488;GO:0000166;GO:0016740;GO:0016301;GO:0008152;GO:0009987;GO:0006464;GO:0019538;GO:0005575;GO:0005634;GO:0005737;GO:0007165
	VIT_18s0001g06320	18	4738323	4739992	Cupin, RmlC-type
	VIT_18s0001g06330	18	4742712	4744730	14-3-3 protein GF14 omega (GRF2)
	VIT_18s0001g06350	18	4751168	4752609	VQ motif-containing protein	cellular_component;nucleus;cellular process;cellular homeostasis	GO:0005575;GO:0005634;GO:0009987;GO:0019725
	VIT_18s0001g06360	18	4760150	4762878	Alcohol dehydrogenase
	VIT_18s0001g06370	18	4765814	4772318	L-ascorbate peroxidase, chloroplast
	VIT_18s0001g06390	18	4773069	4780063	Auxin-independent growth promoter
	VIT_18s0001g06400	18	4788251	4789021	No hit
	VIT_18s0001g06410	18	4791622	4794578	Ribosomal protein 60S
	VIT_18s0001g06420	18	4796509	4805339	No hit
	VIT_18s0001g06430	18	4806981	4808947	Homeobox-leucine zipper protein ATHB-6	molecular_function;transcription regulator activity;DNA-binding transcription factor activity;binding;nucleic acid binding;DNA binding;cellular_component;nucleus	GO:0003674;GO:0140110;GO:0003700;GO:0005488;GO:0003676;GO:0003677;GO:0005575;GO:0005634
	VIT_18s0001g06440	18	4810193	4815522	No hit
	VIT_18s0001g06460	18	4815751	4855137	Queuine tRNA-ribosyltransferase
	VIT_18s0001g06500	18	4859577	4898877	Unknown protein
	VIT_18s0001g06520	18	4900037	4954270	Isoamylase protein.
	VIT_18s0001g06560	18	4962807	4963515	No hit
	VIT_18s0001g06580	18	4966021	4966915	Plastocyanin domain-containing protein
	VIT_18s0001g06590	18	4970021	4973908	Pigment defective 322	molecular_function;binding;nucleic acid binding;RNA binding;cellular_component;plastid;chloroplast	GO:0003674;GO:0005488;GO:0003676;GO:0003723;GO:0005575;GO:0009536;GO:0009507
	VIT_18s0001g06600	18	4974906	4979125	Unknown protein
	VIT_18s0001g06610	18	4982073	4983574	Plastid-targeted protein 2
	VIT_18s0001g06630	18	4993758	4999430	No hit
	VIT_18s0001g06640	18	5000284	5003505	Zinc finger (C3HC4-type ring finger)
	VIT_18s0001g06650	18	5009725	5011125	basic helix-loop-helix (bHLH) family
	VIT_18s0001g06670	18	5020431	5021751	Ring-H2 finger protein ATL1N
	VIT_18s0001g06690	18	5029717	5032277	Gibberellin 20 oxidase 2
	VIT_18s0001g06710	18	5035063	5039911	Oxidoreductase, 2OG-Fe(II) oxygenase
	VIT_18s0001g06760	18	5054380	5055720	Clathrin assembly protein 16
	VIT_18s0001g06770	18	5058487	5059001	No hit
	VIT_18s0001g06790	18	5062066	5066242	Protein TRANSPARENT TESTA 12 (DDTFR18)
	VIT_18s0001g06820	18	5077418	5081480	MATE efflux family protein ripening responsive
	VIT_18s0001g06840	18	5092164	5094226	Peroxidase GvPx2b class III
	VIT_18s0001g06850	18	5102796	5105019	Peroxidase GvPx2b class III
	VIT_18s0001g06890	18	5121954	5123595	Peroxidase GvPx2b, class III [Vitis vinifera]
	VIT_18s0001g06910	18	5139237	5140617	Purine permease 1 PUP1
	VIT_18s0001g06940	18	5163243	5164681	Purine permease 1 (PUP1)
	VIT_18s0001g06950	18	5169728	5171215	Purine permease 1 (PUP1)
	VIT_18s0001g06970	18	5184425	5218375	DnaJ homolog, subfamily A, member 3
	VIT_18s0001g06980	18	5220072	5221115	Pentatricopeptide repeat-containing protein
	VIT_18s0001g07000	18	5240693	5244484	Pentatricopeptide (PPR) repeat-containing protein
	VIT_18s0001g07010	18	5244635	5245588	GLUTATHIONE S-TRANSFERASE TAU 8
	VIT_18s0001g07020	18	5247639	5250783	No hit
	VIT_18s0001g07060	18	5256010	5263653	Phosphoribosylaminoimidazole-succinocarboxamide synthase.	cellular_component;plastid;chloroplast;metabolic process;biosynthetic process;cellular process;nucleobase-containing compound metabolic process;response to endogenous stimulus	GO:0005575;GO:0009536;GO:0009507;GO:0008152;GO:0009058;GO:0009987;GO:0006139;GO:0009719
	VIT_18s0001g07070	18	5266578	5271872	Phosphoenolpyruvate carboxylase kinase 2 (PEPKR2)	molecular_function;binding;nucleotide binding;transferase activity;kinase activity;metabolic process;cellular process;cellular protein modification process;protein metabolic process;cellular_component;nucleus;cytoplasm;signal transduction;protein binding	GO:0003674;GO:0005488;GO:0000166;GO:0016740;GO:0016301;GO:0008152;GO:0009987;GO:0006464;GO:0019538;GO:0005575;GO:0005634;GO:0005737;GO:0007165;GO:0005515
	VIT_18s0001g07080	18	5275135	5280005	Protein transport protein SFT1
	VIT_18s0001g07090	18	5290562	5293561	Unknown protein	catalytic activity;metabolic process;cellular_component;nucleus;cytoplasm;molecular_function;binding;nucleotide binding;biosynthetic process;cellular process	GO:0003824;GO:0008152;GO:0005575;GO:0005634;GO:0005737;GO:0003674;GO:0005488;GO:0000166;GO:0009058;GO:0009987
	VIT_18s0001g07100	18	5294004	5304799	Pyridoxamine 5'-phosphate oxidase	catalytic activity;molecular_function;binding;nucleotide binding;metabolic process;biosynthetic process;cellular process;nucleobase-containing compound metabolic process;cellular_component;mitochondrion;cytosol;plastid;chloroplast	GO:0003824;GO:0003674;GO:0005488;GO:0000166;GO:0008152;GO:0009058;GO:0009987;GO:0006139;GO:0005575;GO:0005739;GO:0005829;GO:0009536;GO:0009507
	VIT_18s0001g07110	18	5310450	5311506	No hit
	VIT_18s0001g07120	18	5311507	5314031	Transport inhibitor response 1 protein	cellular process;signal transduction;cellular_component;molecular_function;binding;metabolic process;catabolic process;protein metabolic process;cellular protein modification process;protein binding	GO:0009987;GO:0007165;GO:0005575;GO:0003674;GO:0005488;GO:0008152;GO:0009056;GO:0019538;GO:0006464;GO:0005515
	VIT_18s0001g07130	18	5323899	5335911	GEM-like 1
	VIT_18s0001g07140	18	5343590	5344691	Zinc Finger Homeodomain Transcription Factor (VvZHD10)	molecular_function;binding;nucleic acid binding;DNA binding	GO:0003674;GO:0005488;GO:0003676;GO:0003677
ver/ph_18.2	VIT_18s0001g12820	18	10924591	10933193	Dihydroflavonol 4-reductase
	VIT_18s0001g12830	18	10937041	10940329	1,4-beta-mannan endohydrolase
	VIT_18s0001g12840	18	10940330	10945165	ADP-glucose pyrophosphorylase large subunit CagpL2	catalytic activity;transferase activity;molecular_function;binding;nucleotide binding;metabolic process;biosynthetic process;cellular_component;plastid;chloroplast;cellular process;carbohydrate metabolic process;generation of precursor metabolites and energy	GO:0003824;GO:0016740;GO:0003674;GO:0005488;GO:0000166;GO:0008152;GO:0009058;GO:0005575;GO:0009536;GO:0009507;GO:0009987;GO:0005975;GO:0006091
	VIT_18s0001g12850	18	10951026	10951788	Ribosomal protein L31
	VIT_18s0001g12860	18	10961548	10963014	Unknown protein
	VIT_18s0001g12870	18	10968173	10971522	CYP722A1	catalytic activity;metabolic process;cellular_component;membrane;molecular_function;binding;multicellular organism development;lipid metabolic process;biosynthetic process	GO:0003824;GO:0008152;GO:0005575;GO:0016020;GO:0003674;GO:0005488;GO:0007275;GO:0006629;GO:0009058
	VIT_18s0001g12880	18	10974280	10990318	Jasmonate O-methyltransferase
	VIT_18s0001g12890	18	10990319	10995000	Jasmonate O-methyltransferase
	VIT_18s0001g12900	18	10999096	11003121	S-adenosyl-L-methionine:salicylic acid carboxyl methyltransferase
	VIT_18s0001g12910	18	11011979	11016761	Inositol-pentakisphosphate 2-kinase 1 ATIPK1	catalytic activity;transferase activity;molecular_function;binding;nucleotide binding;kinase activity;metabolic process;cellular process;cellular_component;membrane;nucleus;transport;biosynthetic process;carbohydrate metabolic process	GO:0003824;GO:0016740;GO:0003674;GO:0005488;GO:0000166;GO:0016301;GO:0008152;GO:0009987;GO:0005575;GO:0016020;GO:0005634;GO:0006810;GO:0009058;GO:0005975
	VIT_18s0001g12920	18	11018628	11019094	No hit
	VIT_18s0001g12930	18	11019643	11020221	Heavy-metal-associated domain-containing protein	molecular_function;binding;nucleotide binding;cellular_component;membrane;transport;metabolic process;cellular process;transferase activity;kinase activity	GO:0003674;GO:0005488;GO:0000166;GO:0005575;GO:0016020;GO:0006810;GO:0008152;GO:0009987;GO:0016740;GO:0016301
	VIT_18s0001g12940	18	11025678	11029403	Dihydrofolate reductase-thymidylate synthase
	VIT_18s0001g12950	18	11035878	11042058	SEC14 cytosolic factor
	VIT_18s0001g12960	18	11043696	11049454	Wound-responsive protein
	VIT_18s0001g12970	18	11056806	11060964	Ethylene-responsive protein	molecular_function;protein binding;binding;cellular_component;nucleus;DNA-binding transcription factor activity	GO:0003674;GO:0005515;GO:0005488;GO:0005575;GO:0005634;GO:0003700
	VIT_18s0001g12980	18	11070674	11090733	Cyclin-dependent protein kinase CYCT1;4	cellular_component;membrane;nucleus;molecular_function;biological_process;enzyme regulator activity	GO:0005575;GO:0016020;GO:0005634;GO:0003674;GO:0008150;GO:0030234
	VIT_18s0001g12990	18	11099778	11102242	Anthranilate N-benzoyltransferase protein 1
	VIT_18s0001g13000	18	11105764	11116980	Adaptor-related protein complex AP-4, mu 1
	VIT_18s0001g13010	18	11126023	11129236	Mitogen-activated Protein Kinase (VvMPK11)	metabolic process;cellular process;cellular protein modification process;protein metabolic process;signal transduction;catalytic activity;transferase activity;molecular_function;binding;nucleotide binding;kinase activity;cellular_component;nucleus;cytoplasm	GO:0008152;GO:0009987;GO:0006464;GO:0019538;GO:0007165;GO:0003824;GO:0016740;GO:0003674;GO:0005488;GO:0000166;GO:0016301;GO:0005575;GO:0005634;GO:0005737
	VIT_18s0001g13020	18	11137583	11137919	No hit
	VIT_18s0001g13030	18	11137920	11138195	No hit
	VIT_18s0001g13040	18	11138196	11139020	Basic Leucine Zipper Transcription Factor (VvbZIP47)	molecular_function;transcription regulator activity;DNA-binding transcription factor activity;binding;nucleic acid binding;DNA binding;cellular_component;nucleus	GO:0003674;GO:0140110;GO:0003700;GO:0005488;GO:0003676;GO:0003677;GO:0005575;GO:0005634
	VIT_18s0001g13050	18	11143793	11148102	Protein translocase Tic20
	VIT_18s0001g13060	18	11153980	11161250	C3H2C3 ring-finger protein
	VIT_18s0001g13070	18	11161718	11165469	NAD-dependent epimerase/dehydratase
	VIT_18s0001g13080	18	11166531	11167946	Unknown protein
	VIT_18s0001g13090	18	11169585	11174073	Proteasome 26S AAA-ATPase subunit (RPT4)	molecular_function;binding;nucleotide binding;cellular_component;cytoplasm;catalytic activity;hydrolase activity;metabolic process;catabolic process;protein metabolic process;cellular process;response to stress	GO:0003674;GO:0005488;GO:0000166;GO:0005575;GO:0005737;GO:0003824;GO:0016787;GO:0008152;GO:0009056;GO:0019538;GO:0009987;GO:0006950
	VIT_18s0001g13100	18	11175122	11179283	Glycosyl transferase family 1 protein
	VIT_18s0001g13110	18	11184119	11185662	Peroxidase
	VIT_18s0001g13120	18	11188323	11195903	GTP-binding protein hflX	molecular_function;binding;nucleic acid binding;DNA binding;cellular_component;nucleus;nucleotide binding;cytoplasm	GO:0003674;GO:0005488;GO:0003676;GO:0003677;GO:0005575;GO:0005634;GO:0000166;GO:0005737
	VIT_18s0001g13130	18	11196526	11198302	BEL1-like homeodomain 10	molecular_function;binding;nucleic acid binding;DNA binding;cellular_component;nucleus	GO:0003674;GO:0005488;GO:0003676;GO:0003677;GO:0005575;GO:0005634
	VIT_18s0001g13140	18	11199295	11200843	No hit
	VIT_18s0001g13150	18	11201495	11206144	BEL1 homeotic protein 3	molecular_function;binding;nucleic acid binding;DNA binding;cellular_component;nucleus	GO:0003674;GO:0005488;GO:0003676;GO:0003677;GO:0005575;GO:0005634
	VIT_18s0001g13160	18	11209086	11221435	Tetrapyrrole methylase
	VIT_18s0001g13180	18	11241300	11245481	Ubiquitin-conjugating enzyme E2 W	catalytic activity;transferase activity;molecular_function;binding;nucleotide binding;cellular_component;nucleus;metabolic process;cellular process;catabolic process;protein metabolic process;cellular protein modification process	GO:0003824;GO:0016740;GO:0003674;GO:0005488;GO:0000166;GO:0005575;GO:0005634;GO:0008152;GO:0009987;GO:0009056;GO:0019538;GO:0006464
	VIT_18s0001g13190	18	11247397	11252857	MAPK (MPK9)
	VIT_18s0001g13200	18	11256653	11261569	Cytokinin dehydrogenase 5 precursor	molecular_function;catalytic activity;binding;nucleotide binding;metabolic process;cellular process	GO:0003674;GO:0003824;GO:0005488;GO:0000166;GO:0008152;GO:0009987
	VIT_18s0001g13210	18	11268578	11271421	Lectin jacalin
	VIT_18s0001g13220	18	11275604	11278396	Pentatricopeptide (PPR) repeat-containing protein	molecular_function;binding;metabolic process;cellular process;nucleobase-containing compound metabolic process;cellular_component;nucleus;plastid;chloroplast;protein binding;cytoplasm	GO:0003674;GO:0005488;GO:0008152;GO:0009987;GO:0006139;GO:0005575;GO:0005634;GO:0009536;GO:0009507;GO:0005515;GO:0005737
	VIT_18s0001g13230	18	11286706	11293739	Beta-galactosidase BG1 [Vitis vinifera]
	VIT_18s0001g13240	18	11293740	11296751	Thioredoxin H-type 1
	VIT_18s0001g13250	18	11297040	11299715	Thioredoxin H-type 1
	VIT_18s0001g13260	18	11307834	11309051	ATP-dependent protease La (LON) domain-containing protein
	VIT_18s0001g13270	18	11311350	11316053	Papain cysteine peptidase XBCP3
	VIT_18s0001g13280	18	11318782	11330916	RanBPM
	VIT_18s0001g13290	18	11331768	11334686	GTP1/OBG family
	VIT_18s0001g13300	18	11335834	11336703	Unknown
	VIT_18s0001g13310	18	11338330	11346082	GTP1/OBG family protein	molecular_function;binding;nucleotide binding	GO:0003674;GO:0005488;GO:0000166
	VIT_18s0001g13320	18	11347342	11348103	ERF/AP2 Gene Family (VvERF039),Dehydration Responsive Element-Binding Transcription Factor (VvDREB29)	molecular_function;transcription regulator activity;DNA-binding transcription factor activity;binding;nucleic acid binding;DNA binding;cellular_component;nucleus;metabolic process;biosynthetic process;cellular process;nucleobase-containing compound metabolic process	GO:0003674;GO:0140110;GO:0003700;GO:0005488;GO:0003676;GO:0003677;GO:0005575;GO:0005634;GO:0008152;GO:0009058;GO:0009987;GO:0006139
	VIT_18s0001g13330	18	11348587	11353628	Purple acid phosphatase 32- ATPAP32/PAP32
	VIT_18s0001g13340	18	11355046	11359625	Purple acid phosphatase 32- ATPAP32/PAP32
	VIT_18s0001g13350	18	11374221	11381621	Proton-dependent oligopeptide transport (POT) family protein
	VIT_18s0001g13360	18	11384285	11387145	Nodulin MtN21 family
	VIT_18s0001g13370	18	11397795	11406180	Transcription initiation factor TFIIF beta subunit (TFIIF-beta)
	VIT_18s0001g13380	18	11409762	11411534	Papain cysteine proteinase isoform I
	VIT_18s0001g13390	18	11419071	11420557	Papain cysteine proteinase isoform II
	VIT_18s0001g13400	18	11425591	11427332	Papain cysteine proteinase isoform I
	VIT_18s0001g13410	18	11429258	11475180	V-type H+-transporting ATPase subunit I
	VIT_18s0001g13420	18	11486984	11488357	SHI-related sequence 5	cellular_component;nucleus;molecular_function;binding;nucleic acid binding;DNA binding	GO:0005575;GO:0005634;GO:0003674;GO:0005488;GO:0003676;GO:0003677
	VIT_18s0001g13430	18	11496666	11502715	Coatomer alpha subunit
	VIT_18s0001g13440	18	11503598	11504539	SLAH1 (SLAC1 homologue 1)
	VIT_18s0001g13450	18	11505093	11505323	SLAH1 (SLAC1 homologue 1)
	VIT_18s0001g13460	18	11506606	11512370	putative MADS-box Apetala 3a (VviAP3a)	molecular_function;transcription regulator activity;DNA-binding transcription factor activity;binding;nucleic acid binding;DNA binding;cellular_component;nucleus;protein binding;metabolic process;biosynthetic process;cellular process;nucleobase-containing compound metabolic process	GO:0003674;GO:0140110;GO:0003700;GO:0005488;GO:0003676;GO:0003677;GO:0005575;GO:0005634;GO:0005515;GO:0008152;GO:0009058;GO:0009987;GO:0006139
	VIT_18s0001g13490	18	11525758	11527691	Maturase K
	VIT_18s0001g13500	18	11528060	11539323	forkhead-associated domain-containing protein	transferase activity;cellular_component;molecular_function;binding;RNA binding;nucleic acid binding;protein binding	GO:0016740;GO:0005575;GO:0003674;GO:0005488;GO:0003723;GO:0003676;GO:0005515
	VIT_18s0001g13510	18	11539928	11541250	Hcr2-p6
	VIT_18s0001g13520	18	11546677	11548061	Zinc finger (B-box type)	molecular_function;binding;cellular_component;nucleus;response to abiotic stimulus;post-embryonic development	GO:0003674;GO:0005488;GO:0005575;GO:0005634;GO:0009628;GO:0009791
	VIT_18s0001g13530	18	11552151	11558455	SH3 domain-containing protein 2
	VIT_18s0001g13540	18	11559472	11560071	Glycine-rich protein
	VIT_18s0001g13550	18	11561321	11567816	Zinc knuckle (CCHC-type) family	molecular_function;binding;nucleic acid binding;RNA binding	GO:0003674;GO:0005488;GO:0003676;GO:0003723
	VIT_18s0001g13560	18	11577367	11581885	Unknown protein	cellular_component;nucleus;transport	GO:0005575;GO:0005634;GO:0006810
	VIT_18s0001g13570	18	11584918	11587466	Calcium ion binding protein
	VIT_18s0001g13580	18	11600569	11607735	Kinesin motor protein	molecular_function;binding;nucleotide binding;hydrolase activity;motor activity;protein binding;cellular process;cellular_component	GO:0003674;GO:0005488;GO:0000166;GO:0016787;GO:0003774;GO:0005515;GO:0009987;GO:0005575
	VIT_18s0001g13590	18	11608623	11612061	Leucine-rich repeat protein kinase	molecular_function;binding;nucleotide binding;cellular_component;membrane;transferase activity;kinase activity;metabolic process;cellular process;cellular protein modification process;protein metabolic process;plasma membrane;protein binding	GO:0003674;GO:0005488;GO:0000166;GO:0005575;GO:0016020;GO:0016740;GO:0016301;GO:0008152;GO:0009987;GO:0006464;GO:0019538;GO:0005886;GO:0005515
	VIT_18s0001g13600	18	11612878	11613828	No hit
	VIT_18s0001g13610	18	11613829	11620092	Abhydrolase domain-containing protein 5
	VIT_18s0001g13620	18	11630815	11630958	No hit
	VIT_18s0001g13630	18	11631001	11633191	V-type H+-transporting ATPase 16kDa proteolipid subunit
	VIT_18s0001g13640	18	11636802	11640737	Amine oxidase
	VIT_18s0001g13650	18	11640899	11647357	Amine oxidase	molecular_function;binding;nucleic acid binding;DNA binding;metabolic process;catalytic activity;protein binding	GO:0003674;GO:0005488;GO:0003676;GO:0003677;GO:0008152;GO:0003824;GO:0005515
	VIT_18s0001g13660	18	11656750	11691457	EMB2757/TAN (embryo defective 2757)	cellular process;response to stress;multicellular organism development;cellular component organization;embryo development;transport;cellular_component;nucleus;cytoplasm;molecular_function;protein binding;binding	GO:0009987;GO:0006950;GO:0007275;GO:0016043;GO:0009790;GO:0006810;GO:0005575;GO:0005634;GO:0005737;GO:0003674;GO:0005515;GO:0005488
	VIT_18s0001g13670	18	11698060	11699721	Glyoxal oxidase-related
	VIT_18s0001g13680	18	11710329	11711606	Histone H3	molecular_function;binding;nucleic acid binding;DNA binding;cellular_component;nucleus;protein binding;cellular process;cellular component organization	GO:0003674;GO:0005488;GO:0003676;GO:0003677;GO:0005575;GO:0005634;GO:0005515;GO:0009987;GO:0016043
	VIT_18s0001g13690	18	11723026	11723485	No hit
	VIT_18s0001g13700	18	11726587	11729541	Cell growth defect factor -2
	VIT_18s0001g13710	18	11729964	11734394	BPC6/BBR/BPC6/BPC6
	VIT_18s0001g13720	18	11734395	11741936	BPC6/BBR/BPC6/BPC6
	VIT_18s0001g13730	18	11741937	11743502	BPC6/BBR/BPC6/BPC6	molecular_function;binding;nucleic acid binding;DNA binding;cellular_component;nucleus;transcription regulator activity;DNA-binding transcription factor activity;response to endogenous stimulus	GO:0003674;GO:0005488;GO:0003676;GO:0003677;GO:0005575;GO:0005634;GO:0140110;GO:0003700;GO:0009719
	VIT_18s0001g13740	18	11745491	11746246	Basic Leucine Zipper Transcription Factor (VvbZIP48)	molecular_function;transcription regulator activity;DNA-binding transcription factor activity;cellular_component;nucleus	GO:0003674;GO:0140110;GO:0003700;GO:0005575;GO:0005634
	VIT_18s0001g13750	18	11750154	11761059	Regulator of chromosome condensation (RCC1)
	VIT_18s0001g13760	18	11761760	11763067	CYP71AT2v2
	VIT_18s0001g13770	18	11767560	11769317	Cytochrome P450, family 83, subfamily B, polypeptide 1
	VIT_18s0001g13780	18	11774368	11775896	Cytochrome P450, family 83, subfamily B, polypeptide 1
	VIT_18s0001g13790	18	11779263	11781156	Cytochrome P450, family 83, subfamily B, polypeptide 1
	VIT_18s0001g13800	18	11784344	11786071	CYP71AT2v2
	VIT_18s0001g13810	18	11789356	11791909	Heat shock protein-related	cellular_component;nucleus;cellular process;signal transduction;metabolic process;biosynthetic process;nucleobase-containing compound metabolic process	GO:0005575;GO:0005634;GO:0009987;GO:0007165;GO:0008152;GO:0009058;GO:0006139
	VIT_18s0001g13820	18	11794593	11796161	Cytochrome P450, family 83, subfamily B, polypeptide 1
	VIT_18s0001g13830	18	11801940	11803508	Cytochrome P450, family 83, subfamily B, polypeptide 1
	VIT_18s0001g13850	18	11832431	11833905	Cytochrome P450, family 83, subfamily B, polypeptide 1
	VIT_18s0001g13870	18	11862607	11871541	Calmodulin binding protein
	VIT_18s0001g13880	18	11876078	11892231	Zinc finger (CCCH-type) family protein	molecular_function;binding;cellular_component;nucleus	GO:0003674;GO:0005488;GO:0005575;GO:0005634
	VIT_18s0001g13890	18	11893711	11897887	Unknown protein
	VIT_18s0001g13900	18	11898378	11909253	Unknown protein
	VIT_18s0001g13910	18	11909699	11914734	Unknown protein
	VIT_18s0001g13920	18	11917645	11919060	Unknown protein
	VIT_18s0001g13930	18	11920505	11928962	Auxin response factor 5 (Transcription factor MONOPTEROS)	molecular_function;binding;nucleic acid binding;DNA binding;cellular_component;nucleus;cellular process;signal transduction;response to endogenous stimulus;metabolic process;biosynthetic process;nucleobase-containing compound metabolic process;protein binding	GO:0003674;GO:0005488;GO:0003676;GO:0003677;GO:0005575;GO:0005634;GO:0009987;GO:0007165;GO:0009719;GO:0008152;GO:0009058;GO:0006139;GO:0005515
	VIT_18s0001g13940	18	11933806	11936210	Pentatricopeptide (PPR) repeat-containing
	VIT_18s0001g13950	18	11940712	11949407	RNA polymerase Rpa43 subunit
	VIT_18s0001g13960	18	11959623	11960345	SAUR_E	response to endogenous stimulus	GO:0009719
	VIT_18s0001g13970	18	11974983	11980862	Myosin-related
	VIT_18s0001g13980	18	11987475	11987922	Auxin responsive SAUR protein	response to endogenous stimulus	GO:0009719
	VIT_18s0001g13990	18	11989161	11997757	No hit
	VIT_18s0001g14000	18	12002927	12003389	Auxin-induced SAUR	response to endogenous stimulus	GO:0009719
	VIT_18s0001g14010	18	12004532	12014082	Sulfate adenylyltransferase	metabolic process;cellular process;transferase activity;kinase activity	GO:0008152;GO:0009987;GO:0016740;GO:0016301
	VIT_18s0001g14020	18	12032185	12069047	5'-3' exoribonuclease 2	metabolic process;cellular process;nucleobase-containing compound metabolic process;molecular_function;binding;nucleic acid binding;catalytic activity;hydrolase activity;cellular_component;nucleus;nuclease activity	GO:0008152;GO:0009987;GO:0006139;GO:0003674;GO:0005488;GO:0003676;GO:0003824;GO:0016787;GO:0005575;GO:0005634;GO:0004518
	VIT_18s0001g14030	18	12073618	12075722	Lysine decarboxylase	catalytic activity;hydrolase activity;cellular_component;nucleus;cytosol;metabolic process;biosynthetic process;cellular process	GO:0003824;GO:0016787;GO:0005575;GO:0005634;GO:0005829;GO:0008152;GO:0009058;GO:0009987
	VIT_18s0001g14040	18	12086327	12090970	Endo-1,4-beta-glucanase
	VIT_18s0001g14060	18	12117278	12118772	Transposon protein, CACTA, En/Spm sub-class
	VIT_18s0001g14070	18	12133743	12135762	Unknown
	VIT_18s0001g14080	18	12136487	12140512	Diphthine synthase (DPH5)
	VIT_18s0001g14090	18	12141515	12144267	Molecular chaperone DnaJ
	VIT_18s0001g14100	18	12146146	12150550	ABA-responsive protein (HVA22)HVA22H
	VIT_18s0001g14110	18	12151849	12158339	Transcription factor E2F/dimerisation partner (TDP) E2F2	molecular_function;transcription regulator activity;DNA-binding transcription factor activity;binding;nucleic acid binding;DNA binding;cellular_component;nucleus;protein binding	GO:0003674;GO:0140110;GO:0003700;GO:0005488;GO:0003676;GO:0003677;GO:0005575;GO:0005634;GO:0005515
	VIT_18s0001g14120	18	12160472	12174229	Translation initiation factor eIF-3 subunit 3	cellular_component;nucleus;metabolic process;cellular process;nucleobase-containing compound metabolic process;transferase activity	GO:0005575;GO:0005634;GO:0008152;GO:0009987;GO:0006139;GO:0016740
	VIT_18s0001g14130	18	12179540	12181647	Zinc finger (C2H2 type) family	molecular_function;binding;nucleic acid binding	GO:0003674;GO:0005488;GO:0003676
	VIT_18s0001g14140	18	12191289	12193271	No hit
	VIT_18s0001g14150	18	12197073	12197669	No hit
	VIT_18s0001g14160	18	12205115	12205631	Heat-and acid-stable phosphoprotein
	VIT_18s0001g14170	18	12212398	12215228	Cyclin-dependent protein kinase regulator CYCB2_4	cellular_component;nucleus;cellular process;signal transduction;metabolic process;cellular protein modification process;protein metabolic process;cytoplasm;molecular_function;protein binding;binding;transferase activity;kinase activity;cell cycle;biological_process;enzyme regulator activity	GO:0005575;GO:0005634;GO:0009987;GO:0007165;GO:0008152;GO:0006464;GO:0019538;GO:0005737;GO:0003674;GO:0005515;GO:0005488;GO:0016740;GO:0016301;GO:0007049;GO:0008150;GO:0030234
	VIT_18s0001g14180	18	12216225	12219253	Armadillo/beta-catenin repeat family protein	cellular_component;nucleus;cellular process;signal transduction;metabolic process;cellular protein modification process;protein metabolic process;cytoplasm;molecular_function;protein binding;binding	GO:0005575;GO:0005634;GO:0009987;GO:0007165;GO:0008152;GO:0006464;GO:0019538;GO:0005737;GO:0003674;GO:0005515;GO:0005488
	VIT_18s0001g14190	18	12223875	12228196	Unknown
	VIT_18s0001g14200	18	12229450	12229914	No hit
	VIT_18s0001g14210	18	12230572	12231893	Unknown protein
	VIT_18s0001g14230	18	12252526	12257027	Hexokinase	metabolic process;cellular process;catalytic activity;transferase activity;molecular_function;binding;nucleotide binding;kinase activity;carbohydrate metabolic process;cellular_component;cell;cytosol;biosynthetic process;catabolic process;generation of precursor metabolites and energy;nucleobase-containing compound metabolic process;carbohydrate binding;cellular homeostasis	GO:0008152;GO:0009987;GO:0003824;GO:0016740;GO:0003674;GO:0005488;GO:0000166;GO:0016301;GO:0005975;GO:0005575;GO:0005623;GO:0005829;GO:0009058;GO:0009056;GO:0006091;GO:0006139;GO:0030246;GO:0019725
	VIT_18s0001g14240	18	12257459	12261168	Adaptor-related protein complex 2, sigma 1 sub
	VIT_18s0001g14250	18	12262636	12268135	Unknown protein
	VIT_18s0001g14260	18	12273788	12276090	No hit
	VIT_18s0001g14270	18	12276091	12276597	Gibberellin-regulated protein 1 (GASA1)
	VIT_18s0001g14280	18	12281671	12286855	ER lumen protein retaining receptor
	VIT_18s0001g14290	18	12292329	12294516	Invertase-like protein
	VIT_18s0001g14300	18	12299065	12301674	Cytomatrix protein
	VIT_18s0001g14310	18	12303077	12305027	flavanone-3-hydroxylase 2 (F3H2) [Vitis vinifera]
	VIT_18s0001g14320	18	12306644	12309420	Unknown protein
	VIT_18s0001g14330	18	12310077	12311494	No hit
	VIT_18s0001g14340	18	12313857	12316276	No hit
	VIT_18s0001g14350	18	12335581	12336788	No hit
	VIT_18s0001g14360	18	12337145	12340985	Tubulin beta-1 chain	molecular_function;binding;nucleotide binding;hydrolase activity;cellular_component;cytoplasm;structural molecule activity;cellular process;cytoskeleton;cell cycle;cellular component organization	GO:0003674;GO:0005488;GO:0000166;GO:0016787;GO:0005575;GO:0005737;GO:0005198;GO:0009987;GO:0005856;GO:0007049;GO:0016043
	VIT_18s0001g14370	18	12341546	12342790	No hit
	VIT_18s0001g14380	18	12343090	12350501	Brain and reproductive organ-expressed protein
	VIT_18s0001g14390	18	12362497	12370721	Transducin protein
	VIT_18s0001g14400	18	12377314	12378089	Peptidyl-prolyl cis-trans isomerase ROC5 (rotamase CYP 5)	catalytic activity;cellular_component;plasma membrane;membrane;metabolic process;cellular process;cellular protein modification process;protein metabolic process;cytosol;plastid;chloroplast;Golgi apparatus;molecular_function;protein binding;binding;extracellular region;signal transduction;response to endogenous stimulus;response to abiotic stimulus;post-embryonic development	GO:0003824;GO:0005575;GO:0005886;GO:0016020;GO:0008152;GO:0009987;GO:0006464;GO:0019538;GO:0005829;GO:0009536;GO:0009507;GO:0005794;GO:0003674;GO:0005515;GO:0005488;GO:0005576;GO:0007165;GO:0009719;GO:0009628;GO:0009791
	VIT_18s0001g14410	18	12383680	12402362	Unknown protein
	VIT_18s0001g14420	18	12403268	12404144	Unknown
	VIT_18s0001g14430	18	12431386	12431715	Unknown
	VIT_18s0001g14440	18	12432955	12439459	Molecular chaperone DnaJ	catalytic activity;transferase activity;metabolic process;molecular_function;binding;RNA binding;nucleic acid binding	GO:0003824;GO:0016740;GO:0008152;GO:0003674;GO:0005488;GO:0003723;GO:0003676
	VIT_18s0001g14450	18	12453766	12456583	Ferredoxin:nadp+ Oxidoreductase PETH	response to biotic stimulus;response to external stimulus;response to stress;catalytic activity;metabolic process;cellular_component;plastid;chloroplast;molecular_function;binding;RNA binding;nucleic acid binding;response to endogenous stimulus;thylakoid;extracellular region	GO:0009607;GO:0009605;GO:0006950;GO:0003824;GO:0008152;GO:0005575;GO:0009536;GO:0009507;GO:0003674;GO:0005488;GO:0003723;GO:0003676;GO:0009719;GO:0009579;GO:0005576
	VIT_18s0001g14460	18	12457152	12463238	Unknown protein
	VIT_18s0001g14470	18	12465257	12466480	No hit
	VIT_18s0001g14480	18	12468330	12470542	Thaumatin SCUTL1
	VIT_18s0001g14490	18	12488747	12490747	Thaumatin
	VIT_18s0001g14500	18	12501841	12507813	SHD (shepherd)	molecular_function;binding;nucleotide binding;structural molecule activity;metabolic process;biosynthetic process;cellular process;protein metabolic process;translation;cellular_component;ribosome;protein binding	GO:0003674;GO:0005488;GO:0000166;GO:0005198;GO:0008152;GO:0009058;GO:0009987;GO:0019538;GO:0006412;GO:0005575;GO:0005840;GO:0005515
	VIT_18s0001g14510	18	12509258	12513293	Ribosomal protein L28	molecular_function;binding;nucleotide binding;structural molecule activity;metabolic process;biosynthetic process;cellular process;protein metabolic process;translation;cellular_component;ribosome;protein binding	GO:0003674;GO:0005488;GO:0000166;GO:0005198;GO:0008152;GO:0009058;GO:0009987;GO:0019538;GO:0006412;GO:0005575;GO:0005840;GO:0005515
	VIT_18s0001g14520	18	12526253	12526939	Unknown protein
	VIT_18s0001g14530	18	12533609	12536412	Ubiquitin-protein ligase CIP8 (COP1-interacting protein 8)
	VIT_18s0001g14540	18	12545280	12566106	DEAD-box ATP-dependent RNA helicase 28	molecular_function;binding;nucleotide binding;nucleic acid binding;catalytic activity;hydrolase activity	GO:0003674;GO:0005488;GO:0000166;GO:0003676;GO:0003824;GO:0016787
	VIT_18s0001g14550	18	12579175	12591899	Unknown protein	cellular_component;nucleus;mitochondrion	GO:0005575;GO:0005634;GO:0005739
	VIT_18s0001g14560	18	12608249	12608970	Unknown
	VIT_18s0001g14580	18	12620422	12628019	Kinesin family member 18/19	molecular_function;binding;nucleotide binding;hydrolase activity;motor activity;protein binding;cellular process;cellular_component	GO:0003674;GO:0005488;GO:0000166;GO:0016787;GO:0003774;GO:0005515;GO:0009987;GO:0005575
	VIT_18s0001g14590	18	12634521	12635111	ATSYTC/NTMC2T1.3/NTMC2TYPE1.3/SYTC
	VIT_18s0001g14600	18	12645229	12650755	Pentatricopeptide (PPR) repeat-containing protein
	VIT_18s0001g14610	18	12668387	12671744	Clavata1 receptor kinase (CLV1)	molecular_function;binding;nucleotide binding;cellular_component;membrane;transferase activity;kinase activity;metabolic process;cellular process;cellular protein modification process;protein metabolic process;plasma membrane;protein binding;signaling receptor binding	GO:0003674;GO:0005488;GO:0000166;GO:0005575;GO:0016020;GO:0016740;GO:0016301;GO:0008152;GO:0009987;GO:0006464;GO:0019538;GO:0005886;GO:0005515;GO:0005102
	VIT_18s0001g14620	18	12678950	12679433	Ribosomal protein S16	molecular_function;structural molecule activity;metabolic process;biosynthetic process;cellular process;protein metabolic process;translation;cellular_component;ribosome;binding;RNA binding;nucleic acid binding;nucleobase-containing compound metabolic process	GO:0003674;GO:0005198;GO:0008152;GO:0009058;GO:0009987;GO:0019538;GO:0006412;GO:0005575;GO:0005840;GO:0005488;GO:0003723;GO:0003676;GO:0006139
	VIT_18s0001g14630	18	12682841	12691610	ATSYTB/NTMC2T1.2/NTMC2TYPE1.2/SYTB
	VIT_18s0001g14640	18	12698089	12699502	No hit
	VIT_18s0001g14650	18	12699590	12707069	DNA-directed RNA polymerase I subunit A12	molecular_function;binding;nucleic acid binding;cellular_component;nucleus;metabolic process;biosynthetic process;cellular process;nucleobase-containing compound metabolic process;transferase activity;nucleolus	GO:0003674;GO:0005488;GO:0003676;GO:0005575;GO:0005634;GO:0008152;GO:0009058;GO:0009987;GO:0006139;GO:0016740;GO:0005730
	VIT_18s0001g14660	18	12710695	12716340	ABC Transporter (VvMDR3 - VvABCB3)	molecular_function;binding;nucleotide binding;hydrolase activity;cellular_component;membrane;transport;transporter activity	GO:0003674;GO:0005488;GO:0000166;GO:0016787;GO:0005575;GO:0016020;GO:0006810;GO:0005215
	VIT_18s0001g14670	18	12719099	12724188	Rac-like GTP-binding protein RAC1	molecular_function;binding;nucleotide binding;hydrolase activity;cellular_component;nucleus;cytoplasm;plasma membrane;membrane;protein binding;cellular process;signal transduction;cellular component organization;anatomical structure morphogenesis;intracellular;cytoskeleton	GO:0003674;GO:0005488;GO:0000166;GO:0016787;GO:0005575;GO:0005634;GO:0005737;GO:0005886;GO:0016020;GO:0005515;GO:0009987;GO:0007165;GO:0016043;GO:0009653;GO:0005622;GO:0005856
	VIT_18s0001g14680	18	12725219	12753021	Vacuolar protein sorting 35
	VIT_18s0001g14690	18	12763424	12766855	Protein kinase	cellular process;signal transduction;molecular_function;binding;nucleotide binding;transferase activity;kinase activity;metabolic process;cellular protein modification process;protein metabolic process;cellular_component;plasma membrane;membrane;signaling receptor activity	GO:0009987;GO:0007165;GO:0003674;GO:0005488;GO:0000166;GO:0016740;GO:0016301;GO:0008152;GO:0006464;GO:0019538;GO:0005575;GO:0005886;GO:0016020;GO:0038023
	VIT_18s0001g14700	18	12767403	12770616	Unknown
	VIT_18s0001g14710	18	12772148	12773056	Ketol-acid reductoisomerase precursor
	VIT_18s0001g14720	18	12773057	12773368	Ankyrin repeat family protein
	VIT_18s0001g14730	18	12776655	12781411	Glutaredoxin
	VIT_18s0001g14740	18	12783608	12784580	Protein binding
	VIT_18s0001g14750	18	12787199	12809768	Zinc finger (FYVE type) VPS19	molecular_function;binding;protein binding;cellular_component;RNA binding;nucleic acid binding;cellular process;cellular component organization	GO:0003674;GO:0005488;GO:0005515;GO:0005575;GO:0003723;GO:0003676;GO:0009987;GO:0016043
	VIT_18s0001g14760	18	12821158	12822999	Lipase 3 (EXL3) family II extracellular
	VIT_18s0001g14770	18	12823491	12840711	Lipase 3 (EXL3) family II extracellular
	VIT_18s0001g14780	18	12841218	12848820	Lipase 3 (EXL3) family II extracellular
	VIT_18s0001g14790	18	12853195	12855945	Lipase 3 (EXL3) family II extracellular
	VIT_18s0001g14800	18	12859139	12862545	Lipase 3 (EXL3) family II extracellular
	VIT_18s0001g14810	18	12863066	12871408	Lipase 3 (EXL3) family II extracellular
	VIT_18s0001g14840	18	12887405	12890179	Nickel ion transporter
	VIT_18s0001g14850	18	12893670	12898347	Unknown protein
	VIT_18s0001g14860	18	12900823	12904890	SKP1	metabolic process;cellular process;catabolic process;protein metabolic process;multicellular organism development;embryo development	GO:0008152;GO:0009987;GO:0009056;GO:0019538;GO:0007275;GO:0009790
	VIT_18s0001g14870	18	12908766	12912392	Subtilisin-type protease precursor
	VIT_18s0001g14880	18	12914221	12923327	Unknown protein
	VIT_18s0001g14890	18	12936974	12937903	ABA-responsive element-binding protein 3 (AREB3), Basic Leucine Zipper Transcription Factor (VvbZIP49)	molecular_function;transcription regulator activity;DNA-binding transcription factor activity	GO:0003674;GO:0140110;GO:0003700
	VIT_18s0001g14900	18	12941612	12948377	La domain-containing protein	molecular_function;binding;RNA binding;nucleic acid binding	GO:0003674;GO:0005488;GO:0003723;GO:0003676
	VIT_18s0001g14910	18	12954423	12956365	Mannitol dehydrogenase
	VIT_18s0001g14920	18	12959804	12961455	Unknown protein
	VIT_18s0001g14930	18	12964045	12967757	Unknown protein
	VIT_18s0001g14940	18	12969264	12971832	Pentatricopeptide (PPR) repeat-containing
	VIT_18s0001g14950	18	12978238	12979279	EMB2170 (embryo defective 2170)
	VIT_18s0001g14960	18	12980373	12984313	Pentatricopeptide (PPR) repeat-containing
	VIT_18s0001g14970	18	12985919	12987853	Pentatricopeptide (PPR) repeat-containing	molecular_function;binding;nucleotide binding;hydrolase activity;motor activity;protein binding;cellular process;metabolic process;nucleobase-containing compound metabolic process	GO:0003674;GO:0005488;GO:0000166;GO:0016787;GO:0003774;GO:0005515;GO:0009987;GO:0008152;GO:0006139
	VIT_18s0001g14980	18	12992480	12996562	3-methyl-2-oxobutanoate dehydrogenase
	VIT_18s0001g14990	18	12997417	13013251	Dual-specific kinase DSK1	cellular process;signal transduction;molecular_function;binding;nucleic acid binding;nucleotide binding;cellular_component;membrane;transferase activity;kinase activity;metabolic process;cellular protein modification process;protein metabolic process;DNA metabolic process;nucleobase-containing compound metabolic process;plasma membrane;signaling receptor activity	GO:0009987;GO:0007165;GO:0003674;GO:0005488;GO:0003676;GO:0000166;GO:0005575;GO:0016020;GO:0016740;GO:0016301;GO:0008152;GO:0006464;GO:0019538;GO:0006259;GO:0006139;GO:0005886;GO:0038023
	VIT_18s0001g15000	18	13026931	13036065	ACT domain containing protein (ACR4)
	VIT_18s0001g15010	18	13037311	13042185	F-box and leucine-rich repeat protein 1
	VIT_18s0001g15020	18	13043063	13050564	DnaJ homolog, subfamily A, member 4
	VIT_18s0001g15050	18	13073854	13087034	Protein phosphatase 2C
	VIT_18s0001g15060	18	13104442	13105749	No hit
	VIT_18s0001g15070	18	13107851	13109297	No hit
	VIT_18s0001g15080	18	13112575	13112793	No hit
	VIT_18s0001g15090	18	13133931	13152578	RAB GTPase RAB18	hydrolase activity;molecular_function;binding;nucleotide binding;cellular_component;Golgi apparatus;transport;cellular process;signal transduction	GO:0016787;GO:0003674;GO:0005488;GO:0000166;GO:0005575;GO:0005794;GO:0006810;GO:0009987;GO:0007165
	VIT_18s0001g15100	18	13176556	13178357	flavin-containing monooxygenase, putative	catalytic activity;metabolic process;molecular_function;binding;nucleotide binding	GO:0003824;GO:0008152;GO:0003674;GO:0005488;GO:0000166
	VIT_18s0001g15110	18	13195418	13195879	Flavin-containing monooxygenases	catalytic activity;metabolic process;molecular_function;binding;nucleotide binding	GO:0003824;GO:0008152;GO:0003674;GO:0005488;GO:0000166
	VIT_18s0001g15120	18	13199060	13200303	Unknown protein
	VIT_18s0001g15130	18	13201886	13203120	WD40 repeat protein
	VIT_18s0001g15140	18	13208994	13210315	Unknown
	VIT_18s0001g15150	18	13231125	13232440	Unknown protein
	VIT_18s0001g15160	18	13277786	13278346	S-adenosylmethionine sythetase 2
	VIT_18s0001g15170	18	13278347	13278514	S-adenosylmethionine sythetase 2
	VIT_18s0001g15180	18	13279241	13280607	No hit
	VIT_18s0001g15190	18	13303082	13304738	flavin-containing monooxygenase, putative	catalytic activity;metabolic process;molecular_function;binding;nucleotide binding	GO:0003824;GO:0008152;GO:0003674;GO:0005488;GO:0000166
	VIT_18s0001g15200	18	13306083	13306887	SIK1 (serine/threonine kinase 1)
	VIT_18s0001g15220	18	13312158	13313392	Unknown protein
	VIT_18s0001g15230	18	13322054	13323283	Unknown
	VIT_18s0001g15240	18	13365469	13366663	Blue (type 1) copper domain
	VIT_18s0001g15250	18	13389043	13389957	Unknown
	VIT_18s0001g15260	18	13397962	13399162	myb domain protein 52	molecular_function;binding;nucleic acid binding;DNA binding;cellular_component;nucleus	GO:0003674;GO:0005488;GO:0003676;GO:0003677;GO:0005575;GO:0005634
	VIT_18s0001g15270	18	13408234	13413047	SCL1 (scarecrow-like 1)	molecular_function;binding;nucleic acid binding;DNA binding;cellular_component;nucleus;transcription regulator activity;DNA-binding transcription factor activity	GO:0003674;GO:0005488;GO:0003676;GO:0003677;GO:0005575;GO:0005634;GO:0140110;GO:0003700
	VIT_18s0001g15280	18	13418393	13429810	RNA exonuclease 1	molecular_function;binding;nucleic acid binding	GO:0003674;GO:0005488;GO:0003676
	VIT_18s0001g15290	18	13430862	13443967	Ribosome maturation protein SDO1
	VIT_18s0001g15300	18	13444139	13444288	No hit
	VIT_18s0001g15310	18	13444700	13445878	Thioredoxin M-type
	VIT_18s0001g15320	18	13446395	13458670	SEU3B protein	cellular_component;nucleus;multicellular organism development;molecular_function;protein binding;binding;nucleic acid binding;DNA binding;response to stress;response to endogenous stimulus;embryo development;cellular process;response to biotic stimulus;response to external stimulus	GO:0005575;GO:0005634;GO:0007275;GO:0003674;GO:0005515;GO:0005488;GO:0003676;GO:0003677;GO:0006950;GO:0009719;GO:0009790;GO:0009987;GO:0009607;GO:0009605
	VIT_18s0001g15330	18	13476403	13478586	Nodulin MtN3 family
	VIT_18s0001g15340	18	13488810	13490580	Pentatricopeptide (PPR) repeat-containing protein
	VIT_18s0001g15350	18	13493089	13494429	Pentatricopeptide (PPR) repeat-containing protein
	VIT_18s0001g15360	18	13495083	13497819	Thylakoid lumenal 29.8 kDa protein
	VIT_18s0001g15370	18	13498468	13504540	Exostosin family protein
	VIT_18s0001g15380	18	13511653	13519868	No hit
	VIT_18s0001g15390	18	13521135	13522636	Gaiacol peroxidase
	VIT_18s0001g15400	18	13526007	13535458	KOW domain-containing transcription factor family protein	cellular_component;nucleus;molecular_function;structural molecule activity;metabolic process;biosynthetic process;cellular process;protein metabolic process;translation;ribosome;binding;RNA binding;nucleic acid binding;nucleobase-containing compound metabolic process;intracellular	GO:0005575;GO:0005634;GO:0003674;GO:0005198;GO:0008152;GO:0009058;GO:0009987;GO:0019538;GO:0006412;GO:0005840;GO:0005488;GO:0003723;GO:0003676;GO:0006139;GO:0005622
	VIT_18s0001g15410	18	13539135	13541625	Alcohol dehydrogenase 1
	VIT_18s0001g15420	18	13551359	13554243	Auxin efflux carrier protein 6	cellular_component;membrane;transport;transporter activity;molecular_function;cellular process;signal transduction;endoplasmic reticulum;plasma membrane	GO:0005575;GO:0016020;GO:0006810;GO:0005215;GO:0003674;GO:0009987;GO:0007165;GO:0005783;GO:0005886
	VIT_18s0001g15430	18	13563113	13563819	Alliin lyase
	VIT_18s0001g15450	18	13581959	13584888	Alcohol dehydrogenase 3
	VIT_18s0001g15460	18	13616618	13618309	Stearyl acyl carrier protein desaturase
	VIT_18s0001g15470	18	13620924	13622663	Leaf senescence related protein-like
	VIT_18s0001g15510	18	13646454	13647443	Unknown
	VIT_18s0001g15520	18	13650247	13655312	Leaf senescence protein
	VIT_18s0001g15530	18	13662369	13665624	Pentatricopeptide (PPR) repeat-containing
	VIT_18s0001g15540	18	13666500	13667021	No hit
	VIT_18s0001g15550	18	13667832	13671220	Serine carboxypeptidase II
	VIT_18s0001g15560	18	13676072	13681500	Unknown protein
	VIT_18s0001g15570	18	13682439	13700040	Zinc finger (CCCH-type) family protein
	VIT_18s0001g15580	18	13701036	13706265	Glycogenin glucosyltransferase (glycogenin)
	VIT_18s0001g15600	18	13720692	13730593	Vacuolar protein sorting 45
	VIT_18s0001g15610	18	13733152	13734200	Unknown
	VIT_18s0001g15620	18	13735971	13739523	Receptor kinase TRKe	catalytic activity;transferase activity;molecular_function;binding;nucleotide binding;kinase activity;metabolic process;cellular process;cellular_component;membrane;cellular protein modification process;protein metabolic process;plasma membrane;protein binding	GO:0003824;GO:0016740;GO:0003674;GO:0005488;GO:0000166;GO:0016301;GO:0008152;GO:0009987;GO:0005575;GO:0016020;GO:0006464;GO:0019538;GO:0005886;GO:0005515
	VIT_18s0001g15630	18	13793649	13799974	MAP kinase activating protein
	VIT_18s0001g15640	18	13803789	13805200	Pathogenesis-related
	VIT_18s0001g15650	18	13805201	13806648	Pathogenesis related protein
	VIT_18s0001g15660	18	13810659	13811793	Pathogen-related
	VIT_18s0001g15670	18	13812058	13816979	Cytoplasm protein
	VIT_18s0001g15680	18	13833441	13835421	Cellulase
	VIT_18s0001g15690	18	13835422	13835790	Endo-1,4-beta-glucanase
	VIT_18s0001g15700	18	13836500	13838302	GLTP3 (glycolipid transfer protein 3)
	VIT_18s0001g15710	18	13848186	13855092	Electron carrier/ oxidoreductase
	VIT_18s0001g15720	18	13856940	13861020	Leucine Rich Repeat receptor-like kinase	catalytic activity;transferase activity;molecular_function;binding;nucleotide binding;kinase activity;metabolic process;cellular process;cellular_component;membrane;cellular protein modification process;protein metabolic process;plasma membrane;protein binding	GO:0003824;GO:0016740;GO:0003674;GO:0005488;GO:0000166;GO:0016301;GO:0008152;GO:0009987;GO:0005575;GO:0016020;GO:0006464;GO:0019538;GO:0005886;GO:0005515
	VIT_18s0001g15730	18	13865318	13866466	Dof zinc finger protein DOF3.5	molecular_function;binding;nucleic acid binding;DNA binding;cellular_component;nucleus	GO:0003674;GO:0005488;GO:0003676;GO:0003677;GO:0005575;GO:0005634
	VIT_18s0001g15740	18	13869407	13877879	No hit
	VIT_18s0001g15750	18	13901947	13917102	Protein kinase Xa21	cellular_component;plasma membrane;membrane;transferase activity;kinase activity;metabolic process;cellular process;cellular protein modification process;protein metabolic process;molecular_function;protein binding;binding	GO:0005575;GO:0005886;GO:0016020;GO:0016740;GO:0016301;GO:0008152;GO:0009987;GO:0006464;GO:0019538;GO:0003674;GO:0005515;GO:0005488
	VIT_18s0001g15760	18	13920267	13920719	Copine BON3 (BONZAI 3)
	VIT_18s0001g15790	18	13930846	13931145	V-type H+-transporting ATPase 16kDa proteolipid subunit
	VIT_18s0001g15800	18	13945801	13947522	Protein kinase Xa21	catalytic activity;transferase activity;molecular_function;binding;nucleotide binding;kinase activity;metabolic process;cellular process;cellular_component;membrane;cellular protein modification process;protein metabolic process;plasma membrane;protein binding	GO:0003824;GO:0016740;GO:0003674;GO:0005488;GO:0000166;GO:0016301;GO:0008152;GO:0009987;GO:0005575;GO:0016020;GO:0006464;GO:0019538;GO:0005886;GO:0005515
	VIT_18s0166g00010	18	13949617	13952330	Protein kinase Xa21
	VIT_18s0166g00020	18	13966224	13967049	RWP-RK domain-containing protein
	VIT_18s0166g00030	18	13981658	13985444	No hit
	VIT_18s0166g00040	18	13989688	13993683	Protein kinase Xa21
	VIT_18s0166g00050	18	13995521	14000593	EFR (EF-TU receptor)	catalytic activity;transferase activity;molecular_function;binding;nucleotide binding;kinase activity;metabolic process;cellular process;cellular_component;membrane;cellular protein modification process;protein metabolic process;plasma membrane;protein binding	GO:0003824;GO:0016740;GO:0003674;GO:0005488;GO:0000166;GO:0016301;GO:0008152;GO:0009987;GO:0005575;GO:0016020;GO:0006464;GO:0019538;GO:0005886;GO:0005515
	VIT_18s0166g00060	18	14002147	14002275	No hit
	VIT_18s0166g00070	18	14002488	14002937	No hit
	VIT_18s0166g00080	18	14023042	14027197	ABC Transporter (VvWBC1 - VvABCG1)	molecular_function;binding;nucleotide binding;hydrolase activity;cellular_component;membrane;plasma membrane;transporter activity;transport	GO:0003674;GO:0005488;GO:0000166;GO:0016787;GO:0005575;GO:0016020;GO:0005886;GO:0005215;GO:0006810
	VIT_18s0166g00090	18	14033533	14034350	VQ motif-containing protein	cellular_component;nucleus;cellular process;signal transduction	GO:0005575;GO:0005634;GO:0009987;GO:0007165
	VIT_18s0166g00100	18	14041093	14041505	No hit
	VIT_18s0166g00110	18	14041566	14042290	E4/E8 binding protein-1
	VIT_18s0166g00120	18	14071620	14072689	Concanavalin A lectin	cellular process;signal transduction;molecular_function;binding;nucleotide binding;transferase activity;kinase activity;metabolic process;cellular protein modification process;protein metabolic process;cellular_component;plasma membrane;membrane;response to stress;signaling receptor activity;response to biotic stimulus;response to external stimulus	GO:0009987;GO:0007165;GO:0003674;GO:0005488;GO:0000166;GO:0016740;GO:0016301;GO:0008152;GO:0006464;GO:0019538;GO:0005575;GO:0005886;GO:0016020;GO:0006950;GO:0038023;GO:0009607;GO:0009605
	VIT_18s0166g00130	18	14076141	14077530	Substrate carrier, Mitochondrial
	VIT_18s0166g00140	18	14096408	14097042	Oligopeptidase A
	VIT_18s0166g00150	18	14109274	14109357	No hit
	VIT_18s0166g00160	18	14116931	14117425	No hit
	VIT_18s0166g00170	18	14122252	14123294	Unknown
	VIT_18s0166g00180	18	14130785	14134673	Zinc finger protein ATRZ-1A	molecular_function;binding;nucleic acid binding;RNA binding;cellular_component;nucleus;cytosol;nucleotide binding;response to stress	GO:0003674;GO:0005488;GO:0003676;GO:0003723;GO:0005575;GO:0005634;GO:0005829;GO:0000166;GO:0006950
	VIT_18s0166g00190	18	14139015	14140400	U-box domain-containing protein
	VIT_18s0166g00210	18	14160272	14171887	Regulator of chromosome condensation (RCC1)
	VIT_18s0166g00220	18	14204751	14205007	No hit
	VIT_18s0166g00230	18	14207946	14210222	S-receptor kinase	catalytic activity;transferase activity;molecular_function;binding;nucleotide binding;kinase activity;metabolic process;cellular process;cellular_component;membrane;cellular protein modification process;protein metabolic process;plasma membrane;cell communication;pollen-pistil interaction	GO:0003824;GO:0016740;GO:0003674;GO:0005488;GO:0000166;GO:0016301;GO:0008152;GO:0009987;GO:0005575;GO:0016020;GO:0006464;GO:0019538;GO:0005886;GO:0007154;GO:0009875
	VIT_18s0166g00240	18	14210516	14228120	RNA recognition motif (RRM)-containing protein	molecular_function;binding;nucleic acid binding;cellular_component;membrane;RNA binding;metabolic process;cellular process;nucleobase-containing compound metabolic process	GO:0003674;GO:0005488;GO:0003676;GO:0005575;GO:0016020;GO:0003723;GO:0008152;GO:0009987;GO:0006139
	VIT_18s0166g00250	18	14230226	14231594	No hit
	VIT_18s0166g00260	18	14233967	14234837	No hit
	VIT_18s0166g00270	18	14276150	14276380	Mutator-like transposase-like protein
	VIT_18s0166g00280	18	14293747	14294440	Transcription factor related	molecular_function;transcription regulator activity;metabolic process;biosynthetic process;cellular process;nucleobase-containing compound metabolic process;binding;nucleic acid binding;DNA binding;cellular_component	GO:0003674;GO:0140110;GO:0008152;GO:0009058;GO:0009987;GO:0006139;GO:0005488;GO:0003676;GO:0003677;GO:0005575
	VIT_18s0166g00290	18	14296029	14329589	Protein kinase	molecular_function;binding;nucleotide binding;transferase activity;kinase activity;metabolic process;cellular process;cellular protein modification process;protein metabolic process	GO:0003674;GO:0005488;GO:0000166;GO:0016740;GO:0016301;GO:0008152;GO:0009987;GO:0006464;GO:0019538
	VIT_18s0166g00300	18	14365849	14379716	Histidinol dehydrogenase, chloroplast precursor	metabolic process;molecular_function;binding;catalytic activity;nucleotide binding;biosynthetic process;cellular process;cellular_component	GO:0008152;GO:0003674;GO:0005488;GO:0003824;GO:0000166;GO:0009058;GO:0009987;GO:0005575
	VIT_18s0166g00310	18	14379717	14382427	ABC transporter F member 4
	VIT_18s0166g00320	18	14382428	14384232	ABC Transporter (VvGCN1 - VvABCF1)	molecular_function;binding;nucleotide binding;hydrolase activity	GO:0003674;GO:0005488;GO:0000166;GO:0016787
	VIT_18s0076g00380	18	14405761	14410018	ABC Transporter (VvGCN5 - VvABCF5)	molecular_function;binding;nucleotide binding;hydrolase activity	GO:0003674;GO:0005488;GO:0000166;GO:0016787
	VIT_18s0076g00370	18	14415354	14416016	Ribosomal protein P2 (RPP2A) acidic 60S
	VIT_18s0076g00360	18	14424417	14427563	EMB1075 (embryo defective 1075) carboxy-lyase
	VIT_18s0076g00350	18	14479728	14481025	F-box protein (FBX3)
	VIT_18s0076g00340	18	14491505	14493905	CYP707A3	catalytic activity;metabolic process;molecular_function;binding;multicellular organism development;lipid metabolic process;biosynthetic process	GO:0003824;GO:0008152;GO:0003674;GO:0005488;GO:0007275;GO:0006629;GO:0009058
	VIT_18s0076g00330	18	14494814	14503181	Basic Leucine Zipper Transcription Factor (VvbZIP50)	molecular_function;transcription regulator activity;DNA-binding transcription factor activity;cellular_component;nucleus;binding;nucleic acid binding;DNA binding;cytosol;chromatin binding;transport;protein binding;response to stress;response to abiotic stimulus;cellular process;signal transduction;response to external stimulus;tropism;response to extracellular stimulus;cell communication	GO:0003674;GO:0140110;GO:0003700;GO:0005575;GO:0005634;GO:0005488;GO:0003676;GO:0003677;GO:0005829;GO:0003682;GO:0006810;GO:0005515;GO:0006950;GO:0009628;GO:0009987;GO:0007165;GO:0009605;GO:0009606;GO:0009991;GO:0007154
	VIT_18s0076g00320	18	14527632	14528344	Nodulin
	VIT_18s0076g00310	18	14550818	14563944	Translation initiation factor eIF-5B	hydrolase activity;molecular_function;binding;nucleotide binding;metabolic process;cellular process;RNA binding;nucleic acid binding;translation factor activity, RNA binding;translation regulator activity	GO:0016787;GO:0003674;GO:0005488;GO:0000166;GO:0008152;GO:0009987;GO:0003723;GO:0003676;GO:0008135;GO:0045182
	VIT_18s0076g00300	18	14575052	14575648	Hexokinase-like protein	metabolic process;cellular process;catalytic activity;transferase activity;molecular_function;binding;nucleotide binding;kinase activity;carbohydrate metabolic process;cellular_component;cytosol;biosynthetic process;catabolic process;generation of precursor metabolites and energy;nucleobase-containing compound metabolic process;carbohydrate binding;cellular homeostasis	GO:0008152;GO:0009987;GO:0003824;GO:0016740;GO:0003674;GO:0005488;GO:0000166;GO:0016301;GO:0005975;GO:0005575;GO:0005829;GO:0009058;GO:0009056;GO:0006091;GO:0006139;GO:0030246;GO:0019725
	VIT_18s0076g00290	18	14619070	14619498	No hit
	VIT_18s0076g00280	18	14659006	14685257	Protein tyrosine phosphatase	metabolic process;cellular process;cellular protein modification process;protein metabolic process;hydrolase activity;catalytic activity;cellular_component;nucleus;cytoplasm;plasma membrane;membrane;molecular_function;protein binding;binding	GO:0008152;GO:0009987;GO:0006464;GO:0019538;GO:0016787;GO:0003824;GO:0005575;GO:0005634;GO:0005737;GO:0005886;GO:0016020;GO:0003674;GO:0005515;GO:0005488
	VIT_18s0076g00270	18	14725759	14726714	No hit
	VIT_18s0076g00260	18	14726740	14745454	Unknown protein
	VIT_18s0076g00250	18	14786911	14789327	Sucrose-proton symporter 2 SUC2 (SUT2-2)
	VIT_18s0076g00240	18	14807850	14815102	Preprotein translocase SecY subunit
	VIT_18s0076g00230	18	14827587	14833371	No hit
	VIT_18s0076g00220	18	14843815	14846194	Sucrose-proton symporter 2 SUC2 (SUT2-3)
	VIT_18s0076g00210	18	14868749	14920388	Alpha/beta hydrolase fold
	VIT_18s0076g00200	18	14926786	14927997	DELLA protein RGL2 (RGA-like protein 2)	molecular_function;binding;nucleic acid binding;DNA binding;cellular_component;nucleus;transcription regulator activity;DNA-binding transcription factor activity	GO:0003674;GO:0005488;GO:0003676;GO:0003677;GO:0005575;GO:0005634;GO:0140110;GO:0003700
	VIT_18s0076g00190	18	14937941	14939662	No hit
(a) physical positions were derived by anchorig to the genome
