# Supplementary material for: Selection of candidate genes controlling veraison time in grapevine through integration of meta-QTL and transcriptomic data
Source: BMC Genomics. 2019 Oct 15;20:739. doi: 10.1186/s12864-019-6124-0 (PMC6794750; doi:10.1186/s12864-019-6124-0)
Supplement: Supplementary file 14 — Additional file 14. Meta-QTLs calculated from 28 overlapping QTLs from 5 independent studies for the well characterized anthocyanin colour trait mapping at the colour locus on LG2. [file 12864_2019_6124_MOESM14_ESM.xlsx]

## Sheet: Foglio1
LG	Meta-QTL	Peak Position (cM)	R2	Start (cM)	End (cM)	Start (bp) (a)	End (bp) (a)	Candidates (a)	Original QTLs co-located (b)	QTL Studies (Populations) (b)	Reference
II	anthocynin_2_1	49.04	0.560143	48.72	49.36	8600542	9173540	25	14	5	Azuma et al., 2015, Bayo Canha et al., 2016, Carreno Ruiz et al., 2012, Costantini et al., 2008, Guo et al., 2015
II	anthocynin_2_2	50.76	0.554231	50.315	51.205	10028560	10710740	22	13	3	Azuma et al., 2015, Bayo Canha et al., 2016, Costantini et al., 2008,
II	anthocynin_2_3	52.4	0.567667	52.17	52.63	11130194	12095023	19	15	3	Azuma et al., 2015, Bayo Canha et al., 2016, Costantini et al., 2008,
II	anthocynin_2_4	52.94	0.563625	52.76	53.12	12753898	14578477	57	16	3	Azuma et al., 2015, Bayo Canha et al., 2016, Costantini et al., 2008,
II	anthocynin_2_5	54.03	0.561125	53.86	54.2	16667197	16683683	1	16	3	Azuma et al., 2015, Bayo Canha et al., 2016, Costantini et al., 2008,
II	anthocynin_2_6	54.4	0.574389	54.4	54.4	16693380	16693380	0	18	3	Azuma et al., 2015, Bayo Canha et al., 2016, Costantini et al., 2008,
II	anthocynin_2_7	56.58	0.588667	56.51	56.65	17799696	17822818	1	12	2	Bayo Canha et al., 2016, Costantini et al., 2008,
(a) Physical position and number of positional candidates were derived by anchoring of the genetic map to grape genome assembly
(b) Both number of original QTLs for the meta-QTL calculation as well as the number of independent populations from which the overlapping QTLs were found are given.
References:
Azuma A, Ban Y, Sato A, Kono A, Shiraishi M, Yakushiji H, Kobayashi S: MYB diplotypes at the color locus affect the ratios of tri/di-hydroxylated and methylated/non-methylated anthocyanins in grape berry skin. Tree Genetics & Genomes 2015, 11(2)
Bayo Canha A: Genetic analysis of traits of interest in Vitis vinifera using a progeny of wine grapes: Monastrell x Syrah. 2016
Carreño Ruiz I: Identificación de regiones cromosómicas implicadas en el control genético de caracteres de interés para la mejora genética de la uva de mesa. Proyecto de investigación: 2012
Costantini L, Battilana J, Lamaj F, Fanizza G, Grando M: Berry and phenology-related traits in grapevine (Vitis vinifera L.): From Quantitative Trait Loci to underlying genes. BMC Plant Biology 2008, 8(1):38
Guo YS, Xue RY, Lin H, Su K, Zhao YH, Zhendong L, Ma HF, Shi GL, Niu ZZ, Li K et al: Genetic Analysis and Qtl Mapping for Fruit Skin Anthocyanidin in Grape (Vitis Vinifera). Pak J Bot 2015, 47(5):1765-1771
