# Supplementary material for: Selection of candidate genes controlling veraison time in grapevine through integration of meta-QTL and transcriptomic data
Source: BMC Genomics. 2019 Oct 15;20:739. doi: 10.1186/s12864-019-6124-0 (PMC6794750; doi:10.1186/s12864-019-6124-0)
Supplement: Supplementary file 15 — Additional file 15 Lists of candidate genes in the 7 anthocyanin meta-QTLs intervals identified by meta-QTLs analysis as reported in Additional file 14. Positional information were derived by map anchoring to the genome and CRIBIv1 annotation. This list includes the VvMYBA1 and VvMYBA2 genes well known for involvement in anthocyanin biosynthesis and colour determination in grape, thus supporting the meta-QTLs approach applied in this study. [file 12864_2019_6124_MOESM15_ESM.xlsx]

## Sheet: Foglio1
Meta-QTL	Gene ID	Chr	Start (bp) (a)	End(bp) (a)	Annotation_V1
anthocynin_2.1	VIT_02s0012g01940	2	8639809	8644529	Myb KAN2 (KANADI 2)
	VIT_02s0012g01950	2	8684996	8685382	Photosystem II protein D1
	VIT_02s0012g01960	2	8685632	8694337	Transcription factor jumonji (jmj)
	VIT_02s0012g01970	2	8725299	8725604	No hit
	VIT_02s0012g01980	2	8737610	8738292	Valyl tRNA synthetase
	VIT_02s0012g01990	2	8745023	8746458	4-hydroxyphenylpyruvate dioxygenase
	VIT_02s0012g02000	2	8805267	8815050	Binding
	VIT_02s0012g02020	2	8846265	8846784	GTP binding protein
	VIT_02s0012g02030	2	8851816	8858007	Homeobox-7
	VIT_02s0012g02050	2	8869228	8874707	PAP/fibrillin family
	VIT_02s0012g02060	2	8876177	8876668	Calmodulin
	VIT_02s0012g02070	2	8877753	8893038	Dolichol phosphate-mannose biosynthesis regulatory protein
	VIT_02s0012g02080	2	8903756	8904732	No hit
	VIT_02s0012g02090	2	8918570	8923074	Unknown protein
	VIT_02s0012g02110	2	8936032	8953681	No hit
	VIT_02s0012g02120	2	8961449	8968305	Defender against cell death 1 (DAD1)
	VIT_02s0012g02130	2	9009706	9010443	Unknown
	VIT_02s0012g02140	2	9020625	9024203	No hit
	VIT_02s0012g02150	2	9028389	9028757	Reduced sugar response 4 RSR4
	VIT_02s0012g02160	2	9055038	9090180	Glycerol-3-phosphate acyltransferase
	VIT_02s0012g02170	2	9098719	9099667	No hit
	VIT_02s0012g02180	2	9103155	9107033	Abhydrolase domain-containing protein
	VIT_02s0012g02190	2	9124133	9129245	Cellulose synthase CSLD2
	VIT_02s0012g02200	2	9133993	9144207	No hit
	VIT_02s0012g02210	2	9151187	9151438	No hit
anthocynin_2.2	VIT_02s0012g02520	2	10095290	10107351	Vacuolar protein sorting 25
	VIT_02s0012g02530	2	10144914	10157269	Phosphomevalonate kinase
	VIT_02s0012g02540	2	10157476	10159508	Chlororespiratory reduction 4 (CRR4)
	VIT_02s0012g02560	2	10211013	10211294	No hit
	VIT_02s0012g02570	2	10303823	10313431	Guanine nucleotide-binding protein alpha-1 subunit
	VIT_02s0012g02580	2	10333777	10333986	No hit
	VIT_02s0012g02590	2	10333987	10335087	Galacturonosyltransferase 1
	VIT_02s0012g02600	2	10337139	10337655	Octicosapeptide/Phox/Bem1p (PB1) domain-containing protein
	VIT_02s0012g02610	2	10346830	10347282	SAR1 (suppressor of auxin resistance1) ( Nup160)
	VIT_02s0012g02620	2	10358627	10359350	PFT1 (phytochrome and flowering time 1) MED25
	VIT_02s0012g02640	2	10371559	10372237	Aspartic-type endopeptidase
	VIT_02s0012g02650	2	10379257	10380646	Purple acid phosphatase 2 PAP2
	VIT_02s0012g02660	2	10381950	10405928	Proteasome 26S regulatory subunit (RPN9)
	VIT_02s0012g02670	2	10482684	10485983	Unknown protein
	VIT_02s0012g02680	2	10538523	10542564	No hit
	VIT_02s0012g02690	2	10556046	10556298	No hit
	VIT_02s0012g02700	2	10603213	10607154	Unknown
	VIT_02s0012g02710	2	10617021	10618719	Unknown
	VIT_02s0012g02720	2	10620819	10623614	RPM1 (resistance to p. syringae pv maculicola 1)
	VIT_02s0012g02760	2	10685743	10699497	Methionyl-tRNA synthetase
	VIT_02s0012g02770	2	10703356	10703813	ABC transporter g family pleiotropic drug resistance 12 PDR12
	VIT_02s0012g02780	2	10706920	10720569	Cytochrome b5 domain-containing protein
anthocynin_2.3	VIT_02s0012g02920	2	11133984	11136347	Acyl-CoA oxidase ACX3
	VIT_02s0012g02970	2	11183822	11186832	No hit
	VIT_02s0012g03040	2	11666980	11687641	AAA-type ATPase
	VIT_02s0012g03050	2	11688053	11691156	AAA-type ATPase
	VIT_02s0012g03060	2	11710057	11710461	6-phosphogluconate dehydrogenase, decarboxylating
	VIT_02s0012g03090	2	11751038	11752949	AAA-type ATPase
	VIT_02s0012g03100	2	11771975	11773559	No hit
	VIT_02s0012g03110	2	11774822	11776354	CTV.22
	VIT_02s0012g03130	2	11817589	11831312	No hit
	VIT_02s0012g03140	2	11831313	11832597	Ribosomal protein S7 30S
	VIT_02s0012g03160	2	11840324	11841710	No hit
	VIT_02s0012g03170	2	11873089	11874714	No hit
	VIT_02s0012g03180	2	11879297	11879706	Unknown
	VIT_02s0012g03190	2	11885508	11886222	CTV.22
	VIT_02s0012g03200	2	11893087	11894138	Armadillo/beta-catenin repeat
	VIT_02s0012g03210	2	11897304	11897873	No hit
	VIT_02s0012g03240	2	11947893	11959569	AAA-type ATPase
	VIT_02s0012g03250	2	11959578	11960203	AAA-type ATPase
	VIT_02s0012g03260	2	11987891	11988792	No hit
anthocynin_2.4	VIT_02s0109g00230	2	12786746	12808921	Early-responsive to dehydration protein / ERD protein
	VIT_02s0109g00240	2	12814813	12815037	No hit
	VIT_02s0109g00250	2	12822109	12827876	4-coumarate-CoA ligase
	VIT_02s0109g00260	2	12868384	12876281	Retrotransposon gag protein
	VIT_02s0109g00280	2	12912306	12929427	No hit
	VIT_02s0109g00290	2	12929477	12929908	CYP76C6
	VIT_02s0109g00300	2	12929909	12931565	CYP76B1
	VIT_02s0109g00310	2	12936238	12938714	flavonoid 3-monooxygenase
	VIT_02s0109g00320	2	12982398	12982920	Translation initiation factor eIF-3 subunit 8
	VIT_02s0109g00350	2	13058347	13059533	Carboxyl-terminal proteinase
	VIT_02s0109g00360	2	13116317	13119876	Translocase of chloroplast 34
	VIT_02s0109g00370	2	13163595	13167989	RNA recognition motif (RRM)-containing protein
	VIT_02s0109g00380	2	13170239	13193614	Stress response suppressor 1
	VIT_02s0109g00390	2	13282201	13282765	N-hydroxycinnamoyl/benzoyltransferase 5
	VIT_02s0109g00400	2	13282778	13283707	Serine-type peptidase SLP3
	VIT_02s0109g00410	2	13308757	13312393	No hit
	VIT_02s0109g00420	2	13341559	13342323	Disease resistance protein (CC-NBS-LRR class)
	VIT_02s0109g00430	2	13347364	13349570	Nitrilase 4 (NIT4)
	VIT_02s0109g00440	2	13353462	13353985	No hit
	VIT_02s0033g00010	2	13457765	13460162	Unknown protein
	VIT_02s0033g00020	2	13460163	13461470	Unknown protein
	VIT_02s0033g00030	2	13506518	13511727	No hit
	VIT_02s0033g00040	2	13512257	13512649	No hit
	VIT_02s0033g00050	2	13518893	13519179	Scarecrow transcription factor 3 (SCL3)
	VIT_02s0033g00060	2	13531787	13538078	DNAJ plastid division protein (ARC6)
	VIT_02s0033g00070	2	13568564	13569348	No hit
	VIT_02s0033g00080	2	13590737	13637352	Pleckstriny (PH) domain-containing protein
	VIT_02s0033g00090	2	13639223	13640252	DNA replication licensing factor MCM2
	VIT_02s0033g00120	2	13705067	13785560	Pleckstriny (PH) domain-containing protein
	VIT_02s0033g00130	2	13786111	13787768	Cis-zeatin O-beta-D-glucosyltransferase
	VIT_02s0033g00150	2	13832782	13833455	No hit
	VIT_02s0033g00160	2	13856081	13859536	Pleckstriny (PH) domain-containing protein
	VIT_02s0033g00180	2	13880089	13881941	Phenylpropanoid:glucosyltransferase 2
	VIT_02s0033g00190	2	13884200	13933646	DNA replication licensing factor MCM2
	VIT_02s0033g00230	2	13998724	14007202	Unknown protein
	VIT_02s0033g00240	2	14031671	14033252	Glucosyltransferase twi1
	VIT_02s0033g00250	2	14051742	14052882	No hit
	VIT_02s0033g00260	2	14104114	14107827	Pinoresinol-lariciresinol reductase
	VIT_02s0033g00270	2	14123184	14126331	Pinoresinol-lariciresinol reductase
	VIT_02s0033g00290	2	14139881	14141542	Pinoresinol-lariciresinol reductase
	VIT_02s0033g00300	2	14144838	14148929	myb family
	VIT_02s0033g00310	2	14158366	14159002	No hit
	VIT_02s0033g00320	2	14159003	14183582	PRLI-interacting factor L
	VIT_02s0033g00350	2	14253249	14254161	No hit
	VIT_02s0033g00360	2	14265226	14266015	Urease
	VIT_02s0033g00370	2	14275372	14275752	myb domain protein 113
	VIT_02s0033g00380	2	14291438	14291683	VvMybA2 (C-term)
	VIT_02s0033g00390	2	14291727	14292732	VvMybA2
	VIT_02s0033g00400	2	14302187	14303282	myb domain protein 113
	VIT_02s0033g00410	2	14351791	14352807	VvMybA1
	VIT_02s0033g00420	2	14386896	14387181	Ribosomal protein S28 (RPS28C) 40S
	VIT_02s0033g00430	2	14392775	14393842	myb domain protein 113
	VIT_02s0033g00440	2	14400037	14401092	Myb VvMYBA1
	VIT_02s0033g00450	2	14420525	14421283	VvMybA3
	VIT_02s0033g00460	2	14425416	14426478	myb domain protein 113
	VIT_02s0033g00480	2	14498732	14499419	No hit
	VIT_02s0033g00490	2	14567216	14568104	No hit
anthocynin_2.5	VIT_02s0033g01190	2	16677461	16690102	Unknown protein
anthocynin_2.6
anthocynin_2.7	VIT_02s0087g00390	2	17799720	17825371	Endonuclease
(a) Physical positions were derived by anchoring to the genome
