# Supplementary material for: Selection of candidate genes controlling veraison time in grapevine through integration of meta-QTL and transcriptomic data
Source: BMC Genomics. 2019 Oct 15;20:739. doi: 10.1186/s12864-019-6124-0 (PMC6794750; doi:10.1186/s12864-019-6124-0)
Supplement: Supplementary file 16 — Additional file 16. Number of differentially expressed biomarker genes obtained by comparison of expression levels at each time point before visual veraison and next one, until visual veraison. Each time point is expressed as days before visual veraison. Number of early “biomarkers” of veraison transition as defined in [48] found as differentially expressed across intervals are given. The interval across which the highest number of biomarkers was differentially expressed represents the timing when early transcriptomic rearrangement associated to the veraison starts to occur in each year. [file 12864_2019_6124_MOESM16_ESM.xlsx]

## Sheet: version 1
Year	Interval (days before visual veraison)	Differentially expressed veraison biomarker genes
2012	-36/-28	27
	-28/-18	0
	-18/-9	127
	-9/0	4
2013	-20/-14	11
	-14/-7	52
	-7/0	26
2014	-20/-14	6
	-14/-6	38
	-6/0	58
