# Supplementary material for: Selection of candidate genes controlling veraison time in grapevine through integration of meta-QTL and transcriptomic data
Source: BMC Genomics. 2019 Oct 15;20:739. doi: 10.1186/s12864-019-6124-0 (PMC6794750; doi:10.1186/s12864-019-6124-0)
Supplement: Supplementary file 17 — Additional file 17. Whole list of transcriptomic candidates derived by studies of expression profiles along berry development [44], [46], [48] including positional information and functional annotation. Information about the original study in which they were selected and about their eventual prioritization through network analysis of expression profiles (“switch genes”) or selection as “biomarkers” according to profile analysis in original studies is included. [file 12864_2019_6124_MOESM17_ESM.xlsx]

## Sheet: Foglio1
gene ID	chr	start	end	annotation_V1	Reference	Switch (according to Palumbo et al., 2014, Massonet et al., 2017)	biomarker_veraison transition (according to Fasoli et al., 2018)
VIT_01s0011g00570	1	523912	525943	Glucan endo-1,3-beta-glucosidase 3 precursor	Fasoli et al., 2018
VIT_01s0011g00590	1	543821	549831	Acclimation of photosynthesis to environment	Palumbo et al., 2014, Massonet et al., 2017
VIT_01s0011g00600	1	550208	556153	Acclimation of photosynthesis to environment	Palumbo et al., 2014, Massonet et al., 2017
VIT_01s0011g00610	1	558179	562815	Unknown protein	Palumbo et al., 2014, Massonet et al., 2017
VIT_01s0011g00710	1	616107	618157	Zinc finger (C2H2 type) family	Fasoli et al., 2018
VIT_01s0011g00730	1	649069	654392	Alpha-1,4-glucan phosphorylase type H	Fasoli et al., 2018
VIT_01s0011g00760	1	679670	685040	Beta-glucosidase	Fasoli et al., 2018
VIT_01s0011g00880	1	751799	759700	UvrB/uvrC motif-containing protein	Fasoli et al., 2018
VIT_01s0011g00930	1	793778	796517	FK506-binding protein genes family (VvFKBP13)	Palumbo et al., 2014, Massonet et al., 2017		biomarker_veraison transition
VIT_01s0011g01050	1	924701	929880	Vacuolar sorting receptor 6	Fasoli et al., 2018		biomarker_veraison transition
VIT_01s0011g01140	1	984795	986937	Cationic amino acid transporter 5	Fasoli et al., 2018
VIT_01s0011g01510	1	1316045	1325329	KUP11 (K+ uptake permease 11)	Fasoli et al., 2018		biomarker_veraison transition
VIT_01s0011g01520	1	1336774	1340483	Peroxisomal 2,4-dienoyl-CoA reductase	Fasoli et al., 2018
VIT_01s0011g01870	1	1623144	1631276	Peptidase, trypsin serine and cysteine proteases	Fasoli et al., 2018		biomarker_veraison transition
VIT_01s0011g02000	1	1710141	1715609	Serine carboxypeptidase S10	Palumbo et al., 2014, Massonet et al., 2017
VIT_01s0011g02030	1	1727310	1732878	Serine carboxypeptidase S10	Palumbo et al., 2014, Massonet et al., 2017
VIT_01s0011g02310	1	2088704	2090176	Unknown protein	Fasoli et al., 2018		biomarker_veraison transition
VIT_01s0011g02330	1	2096891	2101462	Unknown protein	Palumbo et al., 2014, Massonet et al., 2017
VIT_01s0011g02360	1	2136955	2137455	Unknown	Palumbo et al., 2014, Massonet et al., 2017
VIT_01s0011g02620	1	2374461	2375465	No hit	Palumbo et al., 2014, Massonet et al., 2017
VIT_01s0011g02630	1	2383571	2384411	No hit	Palumbo et al., 2014, Massonet et al., 2017
VIT_01s0011g02710	1	2424497	2425150	No hit	Palumbo et al., 2014, Massonet et al., 2017
VIT_01s0011g02720	1	2427700	2428200	No hit	Palumbo et al., 2014, Massonet et al., 2017
VIT_01s0011g02740	1	2445526	2456145	Phosphoenolpyruvate carboxylase	Palumbo et al., 2014, Massonet et al., 2017, Fasoli et al., 2018
VIT_01s0011g02800	1	2489296	2491767	RIC7 (ROP-interactive crib motif-containing protein 7)	Fasoli et al., 2018
VIT_01s0011g02840	1	2525946	2527902	Cytochrome B561	Palumbo et al., 2014, Massonet et al., 2017
VIT_01s0011g02880	1	2546007	2547946	Cationic amino acid transporter 8	Fasoli et al., 2018
VIT_01s0011g02950	1	2618690	2632669	Zinc finger (C3HC4-type ring finger)	Fasoli et al., 2018
VIT_01s0011g03000	1	2688188	2688578	No hit	Palumbo et al., 2014, Massonet et al., 2017
VIT_01s0011g03050	1	2717642	2719224	Unknown protein	Palumbo et al., 2014, Massonet et al., 2017
VIT_01s0011g03070	1	2751566	2753036	ERF/AP2 Gene Family (VvRAV1)	Palumbo et al., 2014, Massonet et al., 2017
VIT_01s0011g03180	1	2879352	2882108	Lysine and histidine specific transporter	Palumbo et al., 2014, Massonet et al., 2017
VIT_01s0011g03210	1	2924829	2926924	Aspartic Protease (VvAP1)	Palumbo et al., 2014, Massonet et al., 2017
VIT_01s0011g03360	1	3044557	3045849	Unknown	Palumbo et al., 2014, Massonet et al., 2017, Fasoli et al., 2018
VIT_01s0011g03400	1	3076982	3080343	Proton-dependent oligopeptide transport (POT) family protein	Palumbo et al., 2014, Massonet et al., 2017
VIT_01s0011g03450	1	3127812	3132261	Alpha-glucosidase	Palumbo et al., 2014, Massonet et al., 2017, Fasoli et al., 2018
VIT_01s0011g03480	1	3147476	3149151	Cinnamoyl CoA reductase	Fasoli et al., 2018
VIT_01s0011g03520	1	3190826	3192777	Constans-like 16	Palumbo et al., 2014, Massonet et al., 2017
VIT_01s0011g03550	1	3217781	3218222	Unknown	Palumbo et al., 2014, Massonet et al., 2017
VIT_01s0011g03670	1	3330023	3332236	Bifunctional nuclease	Palumbo et al., 2014, Massonet et al., 2017	switch
VIT_01s0011g03910	1	3565143	3568984	Protein phosphatase 2C	Fasoli et al., 2018
VIT_01s0011g04060	1	3716220	3718893	Receptor-like kinase RHG1	Palumbo et al., 2014, Massonet et al., 2017, Fasoli et al., 2018
VIT_01s0011g04080	1	3727811	3730410	Zinc finger (C3HC4-type ring finger)	Palumbo et al., 2014, Massonet et al., 2017
VIT_01s0011g04210	1	3829462	3833552	Amino acid permease	Fasoli et al., 2018
VIT_01s0011g04240	1	3849170	3854088	Zinc finger (B-box type)	Fasoli et al., 2018
VIT_01s0011g04250	1	3854482	3857576	Zinc finger (B-box type)	Fasoli et al., 2018
VIT_01s0011g04370	1	3981902	3993537	Phosphatidylserine synthase 2	Palumbo et al., 2014, Massonet et al., 2017, Fasoli et al., 2018	switch
VIT_01s0011g04620	1	4156422	4161365	Unknown protein	Fasoli et al., 2018		biomarker_veraison transition
VIT_01s0011g04650	1	4191249	4191757	Unknown protein	Fasoli et al., 2018
VIT_01s0011g04680	1	4209007	4214755	Glycosyltransferase family 14	Fasoli et al., 2018
VIT_01s0011g04720	1	4261224	4265108	Multi copper oxidase type 1	Fasoli et al., 2018
VIT_01s0011g04730	1	4265497	4273850	Unknown protein	Palumbo et al., 2014, Massonet et al., 2017
VIT_01s0011g04740	1	4273851	4277562	LPR1 (Low Phosphate Root1) multicopper oxidase	Palumbo et al., 2014, Massonet et al., 2017
VIT_01s0011g05000	1	4666001	4672731	Auxin-independent growth promoter	Fasoli et al., 2018
VIT_01s0011g05110	1	4747830	4748946	Major latex protein 22	Palumbo et al., 2014, Massonet et al., 2017
VIT_01s0011g05120	1	4757221	4758358	Major latex	Palumbo et al., 2014, Massonet et al., 2017
VIT_01s0011g05140	1	4774514	4775637	Major latex-like protein ripening protein [grip61]	Palumbo et al., 2014, Massonet et al., 2017
VIT_01s0011g05170	1	4810479	4819002	Major Latex Protein Family	Palumbo et al., 2014, Massonet et al., 2017
VIT_01s0011g05180	1	4819645	4821386	Bet v I allergen	Palumbo et al., 2014, Massonet et al., 2017, Fasoli et al., 2018
VIT_01s0011g05190	1	4828442	4841849	Bet v I allergen	Palumbo et al., 2014, Massonet et al., 2017
VIT_01s0011g05200	1	4845051	4848344	Phosphoethanolamine N-methyltransferase 1	Palumbo et al., 2014, Massonet et al., 2017
VIT_01s0011g05210	1	4848345	4858817	Phosphoglucomutase	Palumbo et al., 2014, Massonet et al., 2017
VIT_01s0011g05220	1	4858818	4861849	Phosphoethanolamine N-methyltransferase	Palumbo et al., 2014, Massonet et al., 2017
VIT_01s0011g05240	1	4878809	4879096	No hit	Fasoli et al., 2018
VIT_01s0011g05250	1	4879097	4879979	Senescence-associated protein	Fasoli et al., 2018
VIT_01s0011g05290	1	4919070	4920160	Inorganic carbon transport protein	Palumbo et al., 2014, Massonet et al., 2017
VIT_01s0011g05340	1	4954112	4958324	Unknown protein	Fasoli et al., 2018
VIT_01s0011g05390	1	5025547	5026437	Invertase/pectin methylesterase inhibitor	Palumbo et al., 2014, Massonet et al., 2017
VIT_01s0011g05450	1	5109752	5118063	Unknown protein	Palumbo et al., 2014, Massonet et al., 2017
VIT_01s0011g05470	1	5123104	5124396	PGPS/D12	Palumbo et al., 2014, Massonet et al., 2017
VIT_01s0011g05590	1	5314068	5314694	Erwinia induced protein 2	Fasoli et al., 2018
VIT_01s0011g05710	1	5414360	5433966	HEAT repeat-containing protein	Fasoli et al., 2018
VIT_01s0011g05850	1	5609439	5614892	SEC14 cytosolic factor	Fasoli et al., 2018
VIT_01s0011g05900	1	5664046	5665866	Jasmonate O-methyltransferase	Palumbo et al., 2014, Massonet et al., 2017
VIT_01s0011g06050	1	5816722	5821599	RNA recognition motif (RRM)-containing protein	Palumbo et al., 2014, Massonet et al., 2017, Fasoli et al., 2018		biomarker_veraison transition
VIT_01s0011g06070	1	5836259	5846195	Unknown protein	Fasoli et al., 2018
VIT_01s0011g06200	1	6006165	6010160	Zinc finger protein 4	Fasoli et al., 2018		biomarker_veraison transition
VIT_01s0011g06250	1	6043632	6047154	Xyloglucan endotransglycosylase	Fasoli et al., 2018
VIT_01s0011g06270	1	6068466	6076289	Hydroxyproline-rich glycoprotein	Fasoli et al., 2018
VIT_01s0011g06330	1	6130318	6135868	Microtubule associated protein (MAP65-6)	Palumbo et al., 2014, Massonet et al., 2017, Fasoli et al., 2018		biomarker_veraison transition
VIT_01s0011g06340	1	6138234	6155996	IAR1 (IAA-alanine resistant 1)	Fasoli et al., 2018
VIT_01s0011g06450	1	6261956	6263898	Deoxymugineic acid synthase	Palumbo et al., 2014, Massonet et al., 2017
VIT_01s0011g06460	1	6263899	6272514	Deoxymugineic acid synthase	Palumbo et al., 2014, Massonet et al., 2017
VIT_01s0011g06590	1	6421050	6421687	Protease inhibitor/seed storage/lipid transfer protein (LTP)	Palumbo et al., 2014, Massonet et al., 2017
VIT_01s0137g00170	1	6666493	6670306	B-keto acyl reductase	Palumbo et al., 2014, Massonet et al., 2017
VIT_01s0137g00210	1	6690813	6691602	Photosystem II core complex proteins psbY, chloroplast precursor	Palumbo et al., 2014, Massonet et al., 2017
VIT_01s0137g00240	1	6744527	6746460	Pectate lyase	Fasoli et al., 2018
VIT_01s0137g00430	1	6955265	6957995	Cellulase	Palumbo et al., 2014, Massonet et al., 2017, Fasoli et al., 2018	switch
VIT_01s0137g00520	1	7007865	7024610	CYP71B35	Palumbo et al., 2014, Massonet et al., 2017	switch
VIT_01s0137g00540	1	7026716	7030205	CYP71E1	Palumbo et al., 2014, Massonet et al., 2017
VIT_01s0137g00550	1	7040703	7042753	CYP71B34	Palumbo et al., 2014, Massonet et al., 2017	switch
VIT_01s0137g00560	1	7047847	7050240	CYP71B34	Palumbo et al., 2014, Massonet et al., 2017	switch
VIT_01s0137g00690	1	7216903	7229905	Translation initiation factor eIF-4B	Fasoli et al., 2018
VIT_01s0137g00820	1	7324477	7327341	Phototropic-responsive NPH3	Palumbo et al., 2014, Massonet et al., 2017
VIT_00s0291g00100	1	7427051	7443933	ABC Transporter (VvTAP1 - VvABCB21)	Fasoli et al., 2018
VIT_00s0225g00070	1	7502300	7505575	MATE efflux family protein	Palumbo et al., 2014, Massonet et al., 2017
VIT_00s0225g00090	1	7538790	7552569	Copper amine oxidase	Fasoli et al., 2018
VIT_00s0225g00120	1	7577112	7577670	Unknown protein	Palumbo et al., 2014, Massonet et al., 2017
VIT_00s0225g00230	1	7656569	7660872	Alliin lyase precursor	Palumbo et al., 2014, Massonet et al., 2017
VIT_00s0394g00030	1	7699067	7702213	Triacylglycerol lipase	Fasoli et al., 2018
VIT_01s0127g00470	1	8228589	8230545	Galactinol synthase	Palumbo et al., 2014, Massonet et al., 2017
VIT_01s0127g00530	1	8297836	8300591	Protein disulfide isomerase	Palumbo et al., 2014, Massonet et al., 2017
VIT_01s0127g00540	1	8319190	8320291	Protein disulfide isomerase	Palumbo et al., 2014, Massonet et al., 2017
VIT_01s0127g00560	1	8323507	8325916	Protein disulfide isomerase	Palumbo et al., 2014, Massonet et al., 2017
VIT_01s0127g00680	1	8403322	8405694	SRO2 (similar to rcd one 2)	Palumbo et al., 2014, Massonet et al., 2017, Fasoli et al., 2018	switch	biomarker_veraison transition
VIT_01s0127g00850	1	8602604	8604632	Polygalacturonase BURP	Palumbo et al., 2014, Massonet et al., 2017
VIT_01s0127g00870	1	8644589	8646772	Polygalacturonase JP630	Palumbo et al., 2014, Massonet et al., 2017, Fasoli et al., 2018
VIT_01s0026g00180	1	9214992	9216852	Serine/threonine kinase protein	Palumbo et al., 2014, Massonet et al., 2017
VIT_01s0026g00220	1	9253723	9258430	Aldehyde Dehydrogenase (VvALDH2B8)	Fasoli et al., 2018
VIT_01s0026g00260	1	9315613	9326537	Potassium transporter (KUP7)	Fasoli et al., 2018		biomarker_veraison transition
VIT_01s0026g00280	1	9348794	9355230	Trehalose 6-phosphate synthase	Fasoli et al., 2018
VIT_01s0026g00290	1	9365499	9366263	No hit	Fasoli et al., 2018
VIT_01s0026g00300	1	9381343	9382754	Zinc finger (C3HC4-type ring finger)	Fasoli et al., 2018
VIT_01s0026g00330	1	9428181	9431928	NHL repeat-containing protein	Palumbo et al., 2014, Massonet et al., 2017
VIT_01s0026g00350	1	9476852	9478822	basic helix-loop-helix (bHLH) family	Palumbo et al., 2014, Massonet et al., 2017, Fasoli et al., 2018
VIT_01s0026g00360	1	9510719	9513250	Nodulin MtN21 family	Fasoli et al., 2018
VIT_01s0026g00490	1	9635376	9636571	Nodulin	Palumbo et al., 2014, Massonet et al., 2017
VIT_01s0026g00500	1	9650469	9651671	Nodulin MtN21 family	Palumbo et al., 2014, Massonet et al., 2017
VIT_01s0026g00520	1	9677625	9678784	Nodulin MtN21 family	Palumbo et al., 2014, Massonet et al., 2017
VIT_01s0026g00570	1	9730111	9731317	Bet v I allergen	Palumbo et al., 2014, Massonet et al., 2017
VIT_01s0026g00810	1	10048857	10050757	Leaf senescence protein	Fasoli et al., 2018
VIT_01s0026g00880	1	10166186	10167571	Transducin protein	Palumbo et al., 2014, Massonet et al., 2017, Fasoli et al., 2018
VIT_01s0026g00980	1	10295474	10297529	Glycosyl transferase family 8 protein	Fasoli et al., 2018
VIT_01s0026g01020	1	10371912	10376400	Binding	Palumbo et al., 2014, Massonet et al., 2017, Fasoli et al., 2018	switch
VIT_01s0026g01040	1	10391970	10396926	Unknown protein	Fasoli et al., 2018
VIT_01s0026g01050	1	10402799	10404359	Myb family	Palumbo et al., 2014, Massonet et al., 2017, Fasoli et al., 2018		biomarker_veraison transition
VIT_01s0026g01420	1	10786893	10789312	Wall-associated kinase 4	Fasoli et al., 2018
VIT_01s0026g01480	1	10864812	10885540	Adenosine/AMP deaminase active site	Fasoli et al., 2018
VIT_01s0026g01570	1	11040742	11044884	Nitrate transporter 1:2	Fasoli et al., 2018
VIT_01s0026g01640	1	11198876	11206812	Band 7 family	Fasoli et al., 2018		biomarker_veraison transition
VIT_01s0026g01780	1	11406954	11409977	Leucine-rich repeat transmembrane	Palumbo et al., 2014, Massonet et al., 2017, Fasoli et al., 2018		biomarker_veraison transition
VIT_01s0026g01790	1	11421959	11426721	Calmodulin binding protein	Palumbo et al., 2014, Massonet et al., 2017
VIT_01s0026g01950	1	11698022	11699860	Homeobox-leucine zipper protein HB13	Palumbo et al., 2014, Massonet et al., 2017		biomarker_veraison transition
VIT_01s0026g02100	1	11871270	11872041	Unknown protein	Palumbo et al., 2014, Massonet et al., 2017	switch
VIT_01s0026g02190	1	11992846	11994728	ABA-responsive protein (HVA22c)	Palumbo et al., 2014, Massonet et al., 2017
VIT_01s0026g02200	1	12003171	12004391	TCP family transcription factor TCP15	Palumbo et al., 2014, Massonet et al., 2017
VIT_01s0026g02270	1	12130812	12132095	Kinase	Palumbo et al., 2014, Massonet et al., 2017
VIT_01s0026g02520	1	12530503	12531952	Ribonuclease T2	Fasoli et al., 2018
VIT_01s0026g02620	1	12653133	12654664	Expansin (VvEXPA1)	Palumbo et al., 2014, Massonet et al., 2017		biomarker_veraison transition
VIT_01s0026g02630	1	12677479	12681718	GTP cyclohydrolase I	Fasoli et al., 2018
VIT_01s0026g02710	1	12835019	12836202	NAC domain-containing protein (VvNAC26)	Fasoli et al., 2018
VIT_01s0011g00560	1	15430029	15431554	DREPP plasma membrane polypeptide	Fasoli et al., 2018
VIT_01s0010g00020	1	15549745	15552764	DNA-3-methyladenine glycosidase I	Fasoli et al., 2018
VIT_01s0010g00060	1	15598400	15601764	Unknown protein	Fasoli et al., 2018
VIT_01s0010g00240	1	15866255	15874089	CTP-synthetase	Fasoli et al., 2018		biomarker_veraison transition
VIT_01s0010g00450	1	16400670	16408071	S ribonuclease	Fasoli et al., 2018
VIT_01s0010g00720	1	17091355	17093545	Unknown	Palumbo et al., 2014, Massonet et al., 2017
VIT_01s0010g00940	1	17670122	17671781	Unknown protein	Fasoli et al., 2018		biomarker_veraison transition
VIT_01s0010g01680	1	19208044	19217481	Glutaredoxin	Fasoli et al., 2018		biomarker_veraison transition
VIT_01s0010g01900	1	19717060	19722494	Pentatricopeptide (PPR) repeat-containing protein	Palumbo et al., 2014, Massonet et al., 2017
VIT_01s0010g02030	1	19892267	19893150	Gamma-thionin precursor	Palumbo et al., 2014, Massonet et al., 2017	switch	biomarker_veraison transition
VIT_01s0010g02260	1	20422904	20425938	Esterase	Fasoli et al., 2018
VIT_01s0010g02290	1	20453309	20454238	Heat shock protein 26a, chloroplast	Fasoli et al., 2018
VIT_01s0010g02460	1	20739549	20742516	Glyceraldehyde-3-phosphate dehydrogenase, cytosolic 3	Palumbo et al., 2014, Massonet et al., 2017	switch
VIT_01s0010g02870	1	21108428	21110524	AAA-type ATPase	Palumbo et al., 2014, Massonet et al., 2017
VIT_01s0010g02930	1	21193191	21193614	Calmodulin	Palumbo et al., 2014, Massonet et al., 2017
VIT_01s0010g02940	1	21196183	21196712	Calmodulin CML37	Palumbo et al., 2014, Massonet et al., 2017
VIT_01s0010g02950	1	21199290	21199712	Calcium-binding protein CML	Palumbo et al., 2014, Massonet et al., 2017
VIT_01s0010g03530	1	22066438	22072294	Phagocytosis and cell motility protein ELMO1	Palumbo et al., 2014, Massonet et al., 2017
VIT_01s0010g03620	1	22150691	22152906	LHCA2 (Photosystem I light harvesting complex gene 2)	Palumbo et al., 2014, Massonet et al., 2017
VIT_01s0010g03640	1	22197345	22197924	DnaJ homolog, subfamily A, member 3	Fasoli et al., 2018
VIT_01s0010g03680	1	22229878	22230946	Unknown protein	Fasoli et al., 2018
VIT_01s0010g03710	1	22260159	22267586	Squamosa promoter-binding protein (VvSBP2)	Palumbo et al., 2014, Massonet et al., 2017
VIT_01s0010g03750	1	22304288	22306564	Unknown protein	Fasoli et al., 2018
VIT_01s0010g03800	1	22373621	22375940	Unknown protein	Fasoli et al., 2018
VIT_01s0010g03880	1	22430509	22431582	Unknown protein	Fasoli et al., 2018
VIT_01s0010g03890	1	22436630	22457320	Unknown	Palumbo et al., 2014, Massonet et al., 2017
VIT_01s0146g00070	1	22883968	22887068	11-beta-hydroxysteroid dehydrogenase	Palumbo et al., 2014, Massonet et al., 2017
VIT_01s0146g00090	1	22892308	22895882	11-beta-hydroxysteroid dehydrogenase	Fasoli et al., 2018
VIT_01s0146g00250	1	23086872	23091658	PBS1 (avrPphB susceptible 1)	Fasoli et al., 2018
VIT_01s0146g00260	1	23092100	23093755	Nodulin MtN3	Palumbo et al., 2014, Massonet et al., 2017, Fasoli et al., 2018	switch	biomarker_veraison transition
VIT_01s0146g00480	1	23347648	23350652	TIFY gene family (VvJAZ2)	Palumbo et al., 2014, Massonet et al., 2017
VIT_01s0244g00070	1	23487117	23498065	Unknown protein	Fasoli et al., 2018
VIT_01s0244g00170	1	23590182	23590964	Cytokinin-repressed protein CR9	Palumbo et al., 2014, Massonet et al., 2017
VIT_01s0150g00300	1	23902469	23904915	Indole-3-acetic acid amido synthetase	Fasoli et al., 2018
VIT_01s0150g00320	1	23920595	23924600	Nudix hydrolase 13	Palumbo et al., 2014, Massonet et al., 2017
VIT_01s0150g00330	1	23929371	23932796	U-box domain-containing protein	Palumbo et al., 2014, Massonet et al., 2017
VIT_01s0150g00380	1	23950819	23951573	Unknown protein	Palumbo et al., 2014, Massonet et al., 2017, Fasoli et al., 2018	switch
VIT_01s0150g00390	1	23952316	23959024	Minichromosome maintenance protein 2	Fasoli et al., 2018
VIT_01s0150g00430	1	23978860	23993291	Unknown protein	Fasoli et al., 2018
VIT_01s0150g00460	1	24022314	24024624	Xyloglucan endotransglucosylase/hydrolase precursor	Fasoli et al., 2018
VIT_01s0150g00480	1	24038465	24040191	Protein binding protein	Palumbo et al., 2014, Massonet et al., 2017, Fasoli et al., 2018
VIT_01s0150g00540	1	24063561	24067472	Unknown protein	Palumbo et al., 2014, Massonet et al., 2017		biomarker_veraison transition
VIT_02s0025g00030	2	22342	24166	Zinc finger (C3HC4-type ring finger)	Fasoli et al., 2018
VIT_02s0025g00190	2	142978	143554	No hit	Palumbo et al., 2014, Massonet et al., 2017
VIT_02s0025g00210	2	155479	158396	fringe protein	Palumbo et al., 2014, Massonet et al., 2017, Fasoli et al., 2018
VIT_02s0025g00240	2	172499	174453	Œ≤-carotene hydroxylase (BCH1) (VvBCH1)	Fasoli et al., 2018
VIT_02s0025g00360	2	284556	287586	1-aminocyclopropane-1-carboxylate synthase	Palumbo et al., 2014, Massonet et al., 2017
VIT_02s0025g00400	2	307749	317271	D111/G-patch domain-containing protein	Fasoli et al., 2018
VIT_02s0025g00470	2	369467	382864	EMB3001 (embryo defective 3001)	Fasoli et al., 2018		biomarker_veraison transition
VIT_02s0025g00500	2	408622	410175	Unknown protein	Palumbo et al., 2014, Massonet et al., 2017, Fasoli et al., 2018		biomarker_veraison transition
VIT_02s0025g00640	2	518346	520752	BTI2 (VIRB2- interacting protein 2)	Fasoli et al., 2018
VIT_02s0025g00750	2	593236	593977	Pinoresinol forming dirigent protein	Palumbo et al., 2014, Massonet et al., 2017
VIT_02s0025g00760	2	597566	598201	Pinoresinol forming dirigent protein	Palumbo et al., 2014, Massonet et al., 2017
VIT_02s0025g00780	2	611173	614702	Cation/hydrogen exchanger (CHX18)	Fasoli et al., 2018
VIT_02s0025g00990	2	765562	772896	ABC Transporter (VvMRP16 - VvABCC16)	Palumbo et al., 2014, Massonet et al., 2017
VIT_02s0025g01020	2	801671	808602	Basic Leucine Zipper Transcription Factor (VvbZIP03)	Fasoli et al., 2018
VIT_02s0025g01040	2	823238	827453	Receptor protein kinase	Palumbo et al., 2014, Massonet et al., 2017, Fasoli et al., 2018
VIT_02s0025g01200	2	977371	981345	Leaf senescence protein	Palumbo et al., 2014, Massonet et al., 2017
VIT_02s0025g01240	2	1020569	1022088	UDP-glucuronosyl/UDP-glucosyltransferase	Palumbo et al., 2014, Massonet et al., 2017
VIT_02s0025g01260	2	1034493	1036213	NADPH HC toxin reductase	Palumbo et al., 2014, Massonet et al., 2017
VIT_02s0025g01280	2	1040531	1042367	WRKY Transcription Factor (VvWRKY05)	Palumbo et al., 2014, Massonet et al., 2017
VIT_02s0025g01300	2	1052063	1052829	Unknown protein	Palumbo et al., 2014, Massonet et al., 2017
VIT_02s0025g01320	2	1061367	1062372	No hit	Fasoli et al., 2018
VIT_02s0025g01360	2	1086521	1087625	ERF/AP2 Gene Family (VvERF002),Dehydration Responsive Element-Binding Transcription Factor (VvDREB01)	Palumbo et al., 2014, Massonet et al., 2017
VIT_02s0025g01450	2	1216574	1217260	Unknown protein	Palumbo et al., 2014, Massonet et al., 2017, Fasoli et al., 2018	switch	biomarker_veraison transition
VIT_02s0025g01490	2	1259087	1263894	Proteasome 26S regulatory subunit (RPN8)	Fasoli et al., 2018
VIT_02s0025g01580	2	1334362	1339981	UDP-glucose 4-epimerase GEPI48	Fasoli et al., 2018
VIT_02s0025g01610	2	1372499	1375649	Phosphatidylinositol 4-kinase type-II	Fasoli et al., 2018		biomarker_veraison transition
VIT_02s0025g01710	2	1441000	1442437	Unknown	Fasoli et al., 2018
VIT_02s0025g01740	2	1465993	1470198	Auxin response factor 9	Palumbo et al., 2014, Massonet et al., 2017		biomarker_veraison transition
VIT_02s0025g02020	2	1640080	1642764	Abl interactor 3 (ABIL3)	Palumbo et al., 2014, Massonet et al., 2017
VIT_02s0025g02080	2	1670405	1672762	Nodulin MtN3 family protein	Palumbo et al., 2014, Massonet et al., 2017
VIT_02s0025g02140	2	1713200	1717222	Heat shock protein 70	Fasoli et al., 2018
VIT_02s0025g02190	2	1756550	1758695	Short-chain dehydrogenase/reductase	Palumbo et al., 2014, Massonet et al., 2017
VIT_02s0025g02250	2	1825184	1827181	Dof zinc finger protein DOF4.6	Fasoli et al., 2018
VIT_02s0025g02420	2	1936358	1940821	Major Facilitator Super	Fasoli et al., 2018
VIT_02s0025g02590	2	2061527	2062440	Homeobox-leucine zipper protein ATHB-12 (VvATHB-2)	Palumbo et al., 2014, Massonet et al., 2017
VIT_02s0025g02820	2	2247962	2251268	Membrane-related CP5	Fasoli et al., 2018
VIT_02s0025g02840	2	2264362	2268525	Ankyrin 3, epithelial isoform a	Palumbo et al., 2014, Massonet et al., 2017
VIT_02s0025g02890	2	2292275	2295229	Ribosomal protein L11	Fasoli et al., 2018
VIT_02s0025g02920	2	2308584	2310417	caffeic acid 3-O-methyltransferase	Fasoli et al., 2018
VIT_02s0025g03020	2	2383346	2388432	NAC domain-containing protein (VvNAC25)	Fasoli et al., 2018
VIT_02s0025g03100	2	2446725	2449138	Cinnamyl alcohol dehydrogenase	Fasoli et al., 2018
VIT_02s0025g03220	2	2558862	2563297	Trihelix DNA-binding protein (GT2)	Fasoli et al., 2018
VIT_02s0025g03230	2	2573620	2581268	Fringe protein	Fasoli et al., 2018
VIT_02s0025g03240	2	2587114	2588916	Protein kinase	Palumbo et al., 2014, Massonet et al., 2017
VIT_02s0025g03290	2	2622334	2625935	Hydroxyproline-rich glycoprotein	Fasoli et al., 2018
VIT_02s0025g03310	2	2633914	2636322	Arsenite transport protein (ArsB)	Palumbo et al., 2014, Massonet et al., 2017
VIT_02s0025g03450	2	2755818	2760526	basic helix-loop-helix (VvJAF13)	Palumbo et al., 2014, Massonet et al., 2017
VIT_02s0025g03510	2	2815103	2826658	Bromo-adjacenty (BAH) domain-containing protein	Fasoli et al., 2018
VIT_02s0025g03520	2	2832014	2834077	Haloacid dehalogenase hydrolase	Fasoli et al., 2018
VIT_02s0025g03530	2	2838520	2856908	Gamma-glutamylcysteine synthetase	Fasoli et al., 2018
VIT_02s0025g03540	2	2860029	2861653	Tubulin beta-6 chain	Palumbo et al., 2014, Massonet et al., 2017
VIT_02s0025g03570	2	2932834	2936056	DNA binding / hydrolase, acting on ester bonds	Fasoli et al., 2018
VIT_02s0025g03590	2	2950316	2953182	Phospholipid hydroperoxide glutathione peroxidase	Palumbo et al., 2014, Massonet et al., 2017, Fasoli et al., 2018		biomarker_veraison transition
VIT_02s0025g03600	2	2953629	2956430	Phospholipid hydroperoxide glutathione peroxidase	Palumbo et al., 2014, Massonet et al., 2017, Fasoli et al., 2018	switch	biomarker_veraison transition
VIT_02s0025g03700	2	3028763	3034095	ATP binding protein	Palumbo et al., 2014, Massonet et al., 2017
VIT_02s0025g03730	2	3048507	3049327	Translation initiation factor eIF-2B alpha subunit	Palumbo et al., 2014, Massonet et al., 2017, Fasoli et al., 2018
VIT_02s0025g03960	2	3294484	3299460	TET10 (tetraspanin10)	Fasoli et al., 2018
VIT_02s0025g04130	2	3464435	3468117	Rhomboid ATRBL2	Palumbo et al., 2014, Massonet et al., 2017
VIT_02s0025g04280	2	3612243	3612966	Osmotin	Palumbo et al., 2014, Massonet et al., 2017	switch
VIT_02s0025g04290	2	3617128	3621352	Thaumatin	Palumbo et al., 2014, Massonet et al., 2017
VIT_02s0025g04300	2	3621353	3622207	Thaumatin	Palumbo et al., 2014, Massonet et al., 2017
VIT_02s0025g04310	2	3622208	3625241	Thaumatin	Palumbo et al., 2014, Massonet et al., 2017
VIT_02s0025g04320	2	3629288	3629791	Thaumatin	Fasoli et al., 2018
VIT_02s0025g04330	2	3634315	3635213	Thaumatin VVTL1 [Vitis vinifera]	Palumbo et al., 2014, Massonet et al., 2017, Fasoli et al., 2018
VIT_02s0025g04340	2	3637347	3638315	Osmotin	Palumbo et al., 2014, Massonet et al., 2017	switch
VIT_02s0025g04650	2	4009798	4021385	putative MADS-box Supressor of Constans overexpression 1c (VviSOC1c)	Fasoli et al., 2018
VIT_02s0025g04660	2	4037933	4039464	Senescence-inducible chloroplast stay-green protein 1	Palumbo et al., 2014, Massonet et al., 2017, Fasoli et al., 2018
VIT_02s0025g04730	2	4100066	4103095	Glyoxylate reductase	Palumbo et al., 2014, Massonet et al., 2017		biomarker_veraison transition
VIT_02s0025g04860	2	4193239	4194582	CYP76B1	Fasoli et al., 2018		biomarker_veraison transition
VIT_02s0025g04880	2	4212083	4213721	Geraniol 10-hydroxylase	Palumbo et al., 2014, Massonet et al., 2017
VIT_02s0025g04920	2	4236968	4238438	Phosphate translocator protein2, Plastidic	Fasoli et al., 2018
VIT_02s0025g05120	2	4410051	4413324	ACT domain-containing protein (ACR8)	Fasoli et al., 2018
VIT_00s2563g00010	2	4456792	4458501	Glycogenin glucosyltransferase	Fasoli et al., 2018
VIT_02s0241g00050	2	4516706	4519215	Unknown protein	Palumbo et al., 2014, Massonet et al., 2017, Fasoli et al., 2018
VIT_00s0323g00050	2	4703890	4704749	Invertase/pectin methylesterase inhibitor	Fasoli et al., 2018
VIT_00s0323g00070	2	4716445	4717351	Pectin methylesterase inhibitor	Palumbo et al., 2014, Massonet et al., 2017, Fasoli et al., 2018	switch
VIT_02s0154g00070	2	4804832	4807460	Abnormal floral organs	Palumbo et al., 2014, Massonet et al., 2017		biomarker_veraison transition
VIT_02s0154g00080	2	4813347	4818031	Multi-copper oxidase (SKU5)	Palumbo et al., 2014, Massonet et al., 2017
VIT_02s0154g00090	2	4824906	4827102	Vacuolar invertase 2, GIN2	Palumbo et al., 2014, Massonet et al., 2017
VIT_02s0154g00260	2	5048952	5052974	Nitrate transporter	Palumbo et al., 2014, Massonet et al., 2017
VIT_02s0154g00310	2	5077143	5078172	Protease inhibitor/seed storage/lipid transfer protein (LTP)	Palumbo et al., 2014, Massonet et al., 2017
VIT_02s0154g00320	2	5084359	5085114	Protease inhibitor/seed storage/lipid transfer protein (LTP)	Palumbo et al., 2014, Massonet et al., 2017, Fasoli et al., 2018
VIT_02s0154g00500	2	5201356	5203907	VAP27-1 (VAMP/synaptobrevin-associated protein 27-1)	Palumbo et al., 2014, Massonet et al., 2017
VIT_02s0154g00520	2	5216152	5221223	Aspartyl protease	Palumbo et al., 2014, Massonet et al., 2017, Fasoli et al., 2018
VIT_02s0154g00590	2	5308401	5308985	Unknown	Palumbo et al., 2014, Massonet et al., 2017
VIT_00s1338g00020	2	5343106	5344525	Protein transport protein Sec61 subunit alpha	Fasoli et al., 2018
VIT_00s0229g00100	2	5420016	5426804	Unknown	Palumbo et al., 2014, Massonet et al., 2017, Fasoli et al., 2018
VIT_02s0012g00170	2	5916093	5918986	1,4-alpha-D-glucan maltohydrolase	Palumbo et al., 2014, Massonet et al., 2017
VIT_02s0012g00310	2	6204735	6223899	Lon protease	Fasoli et al., 2018
VIT_02s0012g00400	2	6296189	6299377	1-aminocyclopropane-1-carboxylate oxidase	Palumbo et al., 2014, Massonet et al., 2017
VIT_02s0012g00450	2	6323850	6325555	1-aminocyclopropane-1-carboxylate oxidase	Palumbo et al., 2014, Massonet et al., 2017
VIT_02s0012g00500	2	6449814	6450360	Invertase/pectin methylesterase inhibitor	Palumbo et al., 2014, Massonet et al., 2017, Fasoli et al., 2018	switch
VIT_02s0012g00550	2	6518911	6526733	Inositol polyphosphate 5-phosphatase II	Palumbo et al., 2014, Massonet et al., 2017
VIT_02s0012g00570	2	6554241	6560259	Pseudo-response regulator 2 (APRR2) (TOC2)	Palumbo et al., 2014, Massonet et al., 2017
VIT_02s0012g00590	2	6600611	6610281	Unknown protein	Fasoli et al., 2018
VIT_02s0012g00660	2	6660229	6660825	Calcium-binding EF-hand	Palumbo et al., 2014, Massonet et al., 2017
VIT_02s0012g00990	2	7043508	7046965	LOL1 (LSD ONE like 1)	Palumbo et al., 2014, Massonet et al., 2017		biomarker_veraison transition
VIT_02s0012g01010	2	7087110	7089452	Leucine-rich repeat	Fasoli et al., 2018
VIT_02s0012g01040	2	7120118	7122681	NAC domain-containing protein (VvNAC13)	Palumbo et al., 2014, Massonet et al., 2017, Fasoli et al., 2018	switch
VIT_02s0012g01120	2	7230140	7231744	Glycine cleavage system H protein, mitochondrial	Palumbo et al., 2014, Massonet et al., 2017
VIT_02s0012g01350	2	7605371	7606940	No hit	Palumbo et al., 2014, Massonet et al., 2017
VIT_02s0012g01370	2	7637749	7638258	No hit	Palumbo et al., 2014, Massonet et al., 2017
VIT_02s0012g01450	2	7750637	7753187	Basic helix-loop-helix BHLH071	Palumbo et al., 2014, Massonet et al., 2017
VIT_02s0012g01570	2	7950290	7952466	Cinnamoyl-CoA reductase	Fasoli et al., 2018
VIT_02s0012g01870	2	8448150	8449068	No hit	Palumbo et al., 2014, Massonet et al., 2017
VIT_02s0012g02090	2	8918570	8923074	Unknown protein	Fasoli et al., 2018
VIT_02s0012g02180	2	9103155	9107033	Abhydrolase domain-containing protein	Fasoli et al., 2018
VIT_02s0012g02190	2	9124133	9129245	Cellulose synthase CSLD2	Fasoli et al., 2018
VIT_02s0012g02220	2	9165547	9167637	Xyloglucan endotransglucosylase/hydrolase 30	Palumbo et al., 2014, Massonet et al., 2017, Fasoli et al., 2018	switch	biomarker_veraison transition
VIT_02s0012g02670	2	10482684	10485983	Unknown protein	Fasoli et al., 2018
VIT_02s0012g02810	2	10896956	10898851	CYP76C4	Palumbo et al., 2014, Massonet et al., 2017, Fasoli et al., 2018
VIT_02s0109g00230	2	12786746	12808921	Early-responsive to dehydration protein / ERD protein	Fasoli et al., 2018		biomarker_veraison transition
VIT_02s0033g00030	2	13506518	13511727	No hit	Fasoli et al., 2018
VIT_02s0033g00180	2	13880089	13881941	Phenylpropanoid:glucosyltransferase 2	Fasoli et al., 2018
VIT_02s0033g00290	2	14139881	14141542	Pinoresinol-lariciresinol reductase	Palumbo et al., 2014, Massonet et al., 2017
VIT_02s0033g00300	2	14144838	14148929	myb family	Palumbo et al., 2014, Massonet et al., 2017
VIT_02s0033g00380	2	14291438	14291683	VvMybA2 (C-term)	Palumbo et al., 2014, Massonet et al., 2017	switch	biomarker_veraison transition
VIT_02s0033g00390	2	14291727	14292732	VvMybA2	Palumbo et al., 2014, Massonet et al., 2017	switch	biomarker_veraison transition
VIT_02s0033g00410	2	14351791	14352807	VvMybA1	Palumbo et al., 2014, Massonet et al., 2017	switch
VIT_02s0033g00450	2	14420525	14421283	VvMybA3	Palumbo et al., 2014, Massonet et al., 2017, Fasoli et al., 2018	switch
VIT_02s0033g00700	2	15436012	15438008	Nitrilase	Palumbo et al., 2014, Massonet et al., 2017
VIT_02s0033g00800	2	15606321	15608743	Nitrilase 4 (NIT4)	Palumbo et al., 2014, Massonet et al., 2017, Fasoli et al., 2018
VIT_02s0033g01000	2	16093114	16095441	Anthraniloyal-CoA: methanol anthraniloyal transferase	Palumbo et al., 2014, Massonet et al., 2017
VIT_02s0033g01020	2	16190948	16193334	Anthraniloyal-CoA: methanol anthraniloyal transferase	Palumbo et al., 2014, Massonet et al., 2017
VIT_02s0033g01030	2	16252684	16254941	Anthraniloyal-CoA: methanol anthraniloyal transferase	Palumbo et al., 2014, Massonet et al., 2017
VIT_02s0033g01050	2	16299329	16301080	Anthraniloyal-CoA: methanol anthraniloyal transferase	Palumbo et al., 2014, Massonet et al., 2017
VIT_02s0033g01120	2	16515095	16520470	Dehydration-responsive protein	Fasoli et al., 2018		biomarker_veraison transition
VIT_02s0033g01330	2	16897866	16901389	Acyl-CoA binding protein	Palumbo et al., 2014, Massonet et al., 2017, Fasoli et al., 2018	switch	biomarker_veraison transition
VIT_02s0033g01410	2	17019201	17046202	Alpha-glucosidase 2	Fasoli et al., 2018
VIT_02s0087g00140	2	17418170	17421216	Transcription factor	Fasoli et al., 2018
VIT_02s0087g00170	2	17442128	17492967	Leucine-rich repeat transmembrane protein kinase	Palumbo et al., 2014, Massonet et al., 2017
VIT_02s0087g00380	2	17785208	17785591	No hit	Fasoli et al., 2018
VIT_02s0087g00460	2	17904028	17920693	Oxidoreductase, 2OG-Fe(II) oxygenase	Fasoli et al., 2018
VIT_02s0087g00490	2	18003520	18012848	10-deacetylbaccatin III 10-O-acetyltransferase	Fasoli et al., 2018
VIT_02s0087g00560	2	18069706	18073228	Unknown protein	Fasoli et al., 2018
VIT_02s0087g00780	2	18467962	18470736	No hit	Fasoli et al., 2018
VIT_02s0087g00930	2	18700852	18702785	(9,10) (9`,10`) cleavage dioxygenase (CCD4) (VvCCD4b)	Palumbo et al., 2014, Massonet et al., 2017, Fasoli et al., 2018	switch
VIT_02s0087g01020	2	18887019	18890503	CRK10 (cysteine-rich RLK10)	Fasoli et al., 2018		biomarker_veraison transition
VIT_03s0038g00670	3	592539	594503	fructose-bisphosphate aldolase, chloroplast precursor	Palumbo et al., 2014, Massonet et al., 2017		biomarker_veraison transition
VIT_03s0038g00760	3	644491	647420	Arginine decarboxylase (Fragment)	Fasoli et al., 2018
VIT_03s0038g00860	3	689247	693308	Basic Leucine Zipper Transcription Factor (VvbZIP05)	Fasoli et al., 2018
VIT_03s0038g01090	3	862995	863398	Auxin responsive SAUR protein	Palumbo et al., 2014, Massonet et al., 2017
VIT_03s0038g01110	3	866357	866897	Auxin-responsive SAUR31	Palumbo et al., 2014, Massonet et al., 2017
VIT_03s0038g01130	3	869586	872380	Auxin-responsive	Palumbo et al., 2014, Massonet et al., 2017
VIT_03s0038g01150	3	880653	881315	Auxin-responsive	Palumbo et al., 2014, Massonet et al., 2017
VIT_03s0038g01310	3	921733	927965	Auxin responsive SAUR protein	Fasoli et al., 2018
VIT_03s0038g01380	3	971266	975571	Calcium-binding EF hand	Palumbo et al., 2014, Massonet et al., 2017, Fasoli et al., 2018		biomarker_veraison transition
VIT_03s0038g01410	3	984045	985466	Aquaporin PIP PIP1A	Palumbo et al., 2014, Massonet et al., 2017, Fasoli et al., 2018
VIT_03s0038g01510	3	1041388	1041967	Unknown protein	Fasoli et al., 2018
VIT_03s0038g01830	3	1283253	1285733	Proline-rich protein 4	Palumbo et al., 2014, Massonet et al., 2017, Fasoli et al., 2018
VIT_03s0038g02050	3	1412118	1412819	Dirigent protein pDIR7	Palumbo et al., 2014, Massonet et al., 2017
VIT_03s0038g02090	3	1441262	1442535	Phospholipase C.	Palumbo et al., 2014, Massonet et al., 2017, Fasoli et al., 2018		biomarker_veraison transition
VIT_03s0038g02110	3	1449330	1451521	Co-chaperone-curved DNA binding protein A	Fasoli et al., 2018
VIT_03s0038g02130	3	1468239	1469371	Cold shock protein-1	Fasoli et al., 2018
VIT_03s0038g02150	3	1482091	1483271	Unknown	Palumbo et al., 2014, Massonet et al., 2017
VIT_03s0038g02170	3	1492918	1494778	Thaumatin	Palumbo et al., 2014, Massonet et al., 2017, Fasoli et al., 2018
VIT_03s0038g02190	3	1502133	1506299	Nodulin	Fasoli et al., 2018
VIT_03s0038g02220	3	1528083	1528899	Cofilin	Palumbo et al., 2014, Massonet et al., 2017
VIT_03s0038g02230	3	1535564	1538193	Subtilisin-like serine protease 2	Palumbo et al., 2014, Massonet et al., 2017
VIT_03s0038g02400	3	1670897	1674028	Protein kinase	Palumbo et al., 2014, Massonet et al., 2017
VIT_03s0038g02460	3	1715906	1721191	CDP-diacylglycerol--inositol 3-phosphatidyltransferase 1	Fasoli et al., 2018
VIT_03s0038g02510	3	1749658	1752878	Glyoxylate reductase	Fasoli et al., 2018
VIT_03s0038g02520	3	1760984	1762467	Aquaporin PIP3	Palumbo et al., 2014, Massonet et al., 2017, Fasoli et al., 2018		biomarker_veraison transition
VIT_03s0038g02710	3	1914435	1914939	No hit	Fasoli et al., 2018
VIT_03s0038g02720	3	1914940	1915650	Proteasome 26S regulatory subunit (RPN2)	Fasoli et al., 2018
VIT_03s0038g02730	3	1915764	1917733	Mutator-like transposase	Fasoli et al., 2018
VIT_03s0038g02740	3	1917734	1921428	Unknown protein	Fasoli et al., 2018
VIT_03s0038g02860	3	2025302	2028933	Amino acid permease	Fasoli et al., 2018
VIT_03s0038g02880	3	2039872	2040282	Unknown	Palumbo et al., 2014, Massonet et al., 2017, Fasoli et al., 2018
VIT_03s0038g03130	3	2246347	2248852	Flavin containing monooxygenase 3	Palumbo et al., 2014, Massonet et al., 2017, Fasoli et al., 2018
VIT_03s0038g03170	3	2298504	2300506	Dimethylaniline monooxygenase (N-oxide forming) 2	Fasoli et al., 2018
VIT_03s0038g03180	3	2300507	2311900	flavin-containing monooxygenase 1	Fasoli et al., 2018
VIT_03s0038g03190	3	2311901	2312681	Flavin containing monooxygenase 3	Fasoli et al., 2018
VIT_03s0038g03200	3	2313944	2332671	MATE efflux family protein	Fasoli et al., 2018
VIT_03s0038g03220	3	2338609	2344558	Chitin elicitor-binding CEBIP LysM domain-containing	Palumbo et al., 2014, Massonet et al., 2017
VIT_03s0038g03410	3	2465579	2466852	NAC domain-containing protein (VvNAC41)	Palumbo et al., 2014, Massonet et al., 2017
VIT_03s0038g03430	3	2487023	2488683	Expansin (VvEXLA1)	Fasoli et al., 2018
VIT_03s0038g03450	3	2501790	2505893	Auxin-induced SAUR	Fasoli et al., 2018
VIT_03s0038g03570	3	2582051	2585088	Monocopper oxidase SKS5 (SKU5 Similar 5)	Palumbo et al., 2014, Massonet et al., 2017, Fasoli et al., 2018	switch	biomarker_veraison transition
VIT_03s0038g03660	3	2620446	2623070	Armadillo/beta-catenin repeat protein / U-box domain-containing	Palumbo et al., 2014, Massonet et al., 2017
VIT_03s0038g03730	3	2681152	2728121	Niemann-Pick C1 protein precursor	Fasoli et al., 2018
VIT_03s0038g03920	3	2868502	2872580	Glutamate receptor 2 GLUR2	Fasoli et al., 2018
VIT_03s0038g03940	3	2875939	2881443	Tonoplast monosaccharide transporter2	Fasoli et al., 2018
VIT_03s0038g03980	3	2899718	2901764	Unknown protein	Palumbo et al., 2014, Massonet et al., 2017
VIT_03s0038g04110	3	2980543	2983436	AT-hook DNA-binding protein	Palumbo et al., 2014, Massonet et al., 2017		biomarker_veraison transition
VIT_03s0038g04210	3	3038835	3048390	Phototropin-2	Fasoli et al., 2018
VIT_03s0038g04250	3	3070831	3079639	Cellulose synthase CESA2	Palumbo et al., 2014, Massonet et al., 2017, Fasoli et al., 2018
VIT_03s0038g04390	3	3186260	3187245	Dehydrin 1	Fasoli et al., 2018
VIT_03s0038g04400	3	3188175	3193837	Dehydrin (VvDHN4)	Fasoli et al., 2018
VIT_03s0038g04510	3	3303146	3305796	Chaperone BCS1 mitochondrial	Fasoli et al., 2018
VIT_03s0038g04570	3	3353187	3358631	ADP-glucose pyrophosphorylase large subunit 1	Palumbo et al., 2014, Massonet et al., 2017, Fasoli et al., 2018
VIT_03s0038g04590	3	3361446	3368253	F-box domain containing protein	Fasoli et al., 2018
VIT_03s0063g02700	3	3517335	3521293	CPL4 (C-Terminal Domain Phosphatase-like 4)	Fasoli et al., 2018
VIT_03s0063g02620	3	3591356	3592696	Myb RAD (Transcription factor RAD)	Palumbo et al., 2014, Massonet et al., 2017
VIT_03s0063g02510	3	3696360	3701650	Protein kinase	Fasoli et al., 2018
VIT_03s0063g02450	3	3754544	3764999	Coatomer subunit gamma	Fasoli et al., 2018
VIT_03s0063g02380	3	3825098	3826192	Specific tissue protein 2	Palumbo et al., 2014, Massonet et al., 2017
VIT_03s0063g02360	3	3848780	3849869	Epicotyl-specific tissue protein	Palumbo et al., 2014, Massonet et al., 2017, Fasoli et al., 2018
VIT_03s0063g02340	3	3859290	3861001	Dehydration-responsive protein (RD22)	Palumbo et al., 2014, Massonet et al., 2017, Fasoli et al., 2018
VIT_03s0063g02030	3	4129169	4134643	4-hydroxy-3-methylbut-2-enyl diphosphate reductase	Fasoli et al., 2018		biomarker_veraison transition
VIT_03s0063g01970	3	4176899	4178855	Non-symbiotic hemoglobin 2	Palumbo et al., 2014, Massonet et al., 2017
VIT_03s0063g01960	3	4179709	4181442	Non-symbiotic hemoglobin class 1	Palumbo et al., 2014, Massonet et al., 2017, Fasoli et al., 2018
VIT_03s0063g01890	3	4221408	4223475	Ring-H2 finger protein ATL3G	Fasoli et al., 2018
VIT_03s0063g01870	3	4236634	4239707	Cold acclimation protein WCOR413 protein beta form	Fasoli et al., 2018		biomarker_veraison transition
VIT_03s0063g01780	3	4319883	4325741	Extra-large G-protein (XLG1)	Fasoli et al., 2018
VIT_03s0063g01770	3	4325742	4326146	No hit	Fasoli et al., 2018
VIT_03s0063g01760	3	4328418	4328855	No hit	Palumbo et al., 2014, Massonet et al., 2017
VIT_03s0063g01690	3	4401045	4403301	flavonoid 3-monooxygenase	Palumbo et al., 2014, Massonet et al., 2017
VIT_03s0063g01480	3	4510174	4512152	CYP82C4	Palumbo et al., 2014, Massonet et al., 2017
VIT_03s0063g01380	3	4620173	4621430	Unknown protein	Fasoli et al., 2018
VIT_03s0063g01290	3	4684235	4685697	Gibberellin 20 oxidase 2	Palumbo et al., 2014, Massonet et al., 2017
VIT_03s0063g01230	3	4730974	4732479	No hit	Fasoli et al., 2018
VIT_03s0063g01060	3	4948990	4951580	myb family	Fasoli et al., 2018		biomarker_veraison transition
VIT_03s0063g00800	3	5159407	5160539	Carboxyesterase 12; CXE12	Palumbo et al., 2014, Massonet et al., 2017, Fasoli et al., 2018
VIT_03s0063g00780	3	5162219	5163325	CXE carboxylesterase	Fasoli et al., 2018
VIT_03s0063g00770	3	5164098	5167829	Carboxyesterase 12; CXE12	Fasoli et al., 2018
VIT_03s0063g00730	3	5177665	5178627	CXE carboxylesterase CXE10	Fasoli et al., 2018		biomarker_veraison transition
VIT_03s0063g00720	3	5180394	5181365	CXE carboxylesterase CXE10	Fasoli et al., 2018
VIT_03s0063g00710	3	5181366	5187017	Carboxyesterase 12; CXE12	Fasoli et al., 2018		biomarker_veraison transition
VIT_03s0063g00580	3	5346542	5363762	Rad54	Fasoli et al., 2018		biomarker_veraison transition
VIT_03s0063g00460	3	5416983	5417961	ERF/AP2 Gene Family (VvERF117)	Palumbo et al., 2014, Massonet et al., 2017
VIT_03s0063g00380	3	5493284	5495988	Abscisic acid 8` hydroxylase (CYP707A4) (VvA8H-CYP707A4)	Fasoli et al., 2018
VIT_03s0063g00370	3	5506722	5510298	Nitrite reductase	Fasoli et al., 2018
VIT_03s0063g00360	3	5511388	5522277	Glycoprotein 3-alpha-L-fucosyltransferase	Fasoli et al., 2018		biomarker_veraison transition
VIT_03s0063g00210	3	5610355	5616792	Receptor protein kinase	Palumbo et al., 2014, Massonet et al., 2017, Fasoli et al., 2018		biomarker_veraison transition
VIT_03s0063g00180	3	5644679	5646168	U-box domain-containing protein	Palumbo et al., 2014, Massonet et al., 2017
VIT_03s0063g00120	3	5762553	5765031	Wax synthase	Fasoli et al., 2018
VIT_03s0063g00060	3	5837156	5846392	IMP dehydrogenase	Fasoli et al., 2018
VIT_03s0063g00050	3	5847454	5849246	UDP-glucuronosyl/UDP-glucosyltransferase	Fasoli et al., 2018
VIT_03s0063g00030	3	5864072	5865233	Unknown protein	Palumbo et al., 2014, Massonet et al., 2017, Fasoli et al., 2018
VIT_03s0063g00010	3	5884364	5886124	LRX2 (leucine-rich repeat/extensin 2)	Palumbo et al., 2014, Massonet et al., 2017, Fasoli et al., 2018
VIT_03s0180g00010	3	5934501	5937492	Cysteine proteinase	Fasoli et al., 2018
VIT_03s0180g00040	3	5973785	5975813	Cyclin D3_2	Fasoli et al., 2018
VIT_03s0180g00090	3	6023040	6024531	Receptor kinase	Fasoli et al., 2018
VIT_03s0180g00200	3	6124465	6126202	Limonoid UDP-glucosyltransferase (VvGT2)	Palumbo et al., 2014, Massonet et al., 2017, Fasoli et al., 2018
VIT_03s0180g00280	3	6255489	6257208	Indole-3-acetate beta-glucosyltransferase	Fasoli et al., 2018
VIT_03s0180g00320	3	6281986	6283705	indole-3-acetate beta-glucosyltransferase (VvGT3)	Palumbo et al., 2014, Massonet et al., 2017
VIT_03s0091g00210	3	6507392	6509263	Ethylene-responsive protein	Palumbo et al., 2014, Massonet et al., 2017
VIT_03s0091g00240	3	6521904	6537905	Haloacid dehalogenase hydrolase	Fasoli et al., 2018
VIT_03s0091g00260	3	6548677	6549577	Zinc finger protein 4	Palumbo et al., 2014, Massonet et al., 2017, Fasoli et al., 2018	switch	biomarker_veraison transition
VIT_03s0091g00420	3	6785458	6787059	No hit	Palumbo et al., 2014, Massonet et al., 2017, Fasoli et al., 2018
VIT_03s0091g00450	3	6811798	6813280	Progesterone 5-beta-reductase	Palumbo et al., 2014, Massonet et al., 2017
VIT_03s0091g00490	3	6859815	6860409	Unknown protein	Palumbo et al., 2014, Massonet et al., 2017
VIT_03s0091g00500	3	6871858	6872341	Unknown protein	Palumbo et al., 2014, Massonet et al., 2017
VIT_03s0091g00580	3	7035451	7039010	Protein Mpv17	Fasoli et al., 2018
VIT_03s0091g00670	3	7099015	7099742	Lateral organ boundaries protein 38	Palumbo et al., 2014, Massonet et al., 2017, Fasoli et al., 2018	switch
VIT_03s0091g00680	3	7103281	7113666	NPY2 (naked pins in yuc mutants 2)	Fasoli et al., 2018
VIT_03s0091g00870	3	7342165	7357074	Adenylylsulfate kinase 1 (AKN1)	Fasoli et al., 2018		biomarker_veraison transition
VIT_03s0091g01010	3	7535063	7536574	LIM domain protein WLIM1	Palumbo et al., 2014, Massonet et al., 2017, Fasoli et al., 2018
VIT_03s0091g01060	3	7673917	7675754	Cyclin delta-2	Fasoli et al., 2018
VIT_03s0091g01130	3	7741682	7743818	Meprin and TRAF homology domain-containing protein	Palumbo et al., 2014, Massonet et al., 2017
VIT_03s0091g01240	3	7903958	7907570	Serine carboxypeptidase S10 / Anthocyanin Acyl-transferase	Palumbo et al., 2014, Massonet et al., 2017, Fasoli et al., 2018
VIT_03s0091g01290	3	7951175	7955690	Serine carboxypeptidase S10	Palumbo et al., 2014, Massonet et al., 2017
VIT_03s0088g00050	3	8035215	8039037	Serine carboxypeptitase 1	Palumbo et al., 2014, Massonet et al., 2017
VIT_03s0088g00290	3	8315170	8315924	Phytosulfokines PSK2	Palumbo et al., 2014, Massonet et al., 2017
VIT_03s0088g00320	3	8343365	8347681	Peptidase M50	Palumbo et al., 2014, Massonet et al., 2017
VIT_03s0088g00710	3	8916223	8916893	Pathogenesis-related protein 1 precursor (PRP 1)	Palumbo et al., 2014, Massonet et al., 2017
VIT_03s0088g00810	3	9044529	9045211	Pathogenesis-related protein 1 precursor (PRP 1)	Palumbo et al., 2014, Massonet et al., 2017
VIT_03s0088g01180	3	9438885	9442060	Proline iminopeptidase	Fasoli et al., 2018
VIT_03s0088g01250	3	9538993	9552353	D-threo-aldose 1-dehydrogenase	Palumbo et al., 2014, Massonet et al., 2017
VIT_03s0097g00210	3	10224330	10224440	No hit	Palumbo et al., 2014, Massonet et al., 2017
VIT_03s0132g00090	3	12198263	12201327	ATHVA22A (Arabidopsis thaliana HVA22 homologue A)	Palumbo et al., 2014, Massonet et al., 2017
VIT_03s0132g00070	3	12220904	12225679	ATHVA22A (Arabidopsis thaliana HVA22 homologue A)	Palumbo et al., 2014, Massonet et al., 2017
VIT_03s0132g00040	3	12276732	12282126	ATHVA22A (Arabidopsis thaliana HVA22 homologue A)	Palumbo et al., 2014, Massonet et al., 2017
VIT_03s0167g00220	3	12755442	12756520	MEK1	Palumbo et al., 2014, Massonet et al., 2017, Fasoli et al., 2018
VIT_03s0038g00440	3	14492551	14493789	Unknown protein	Palumbo et al., 2014, Massonet et al., 2017
VIT_03s0038g00680	3	14679073	14697521	Exostosin	Fasoli et al., 2018
VIT_03s0038g01350	3	15045871	15048920	Glutamine amidotransferase class-I	Palumbo et al., 2014, Massonet et al., 2017, Fasoli et al., 2018
VIT_03s0017g00460	3	16314413	16334125	Magnesium-dependent phosphatase 1	Fasoli et al., 2018
VIT_03s0017g00710	3	16971388	16975608	flavonol synthase	Fasoli et al., 2018
VIT_03s0017g00870	3	17377625	17378908	Transferase family / Anthocyanin Acyl-transferase (VvAnAT)	Fasoli et al., 2018
VIT_03s0017g01140	3	18126947	18128937	Cis-zeatin O-beta-D-glucosyltransferase	Fasoli et al., 2018
VIT_03s0017g01210	3	18310126	18311581	Phosphate-induced protein 1	Palumbo et al., 2014, Massonet et al., 2017, Fasoli et al., 2018
VIT_03s0017g01450	3	18814652	18815643	No hit	Palumbo et al., 2014, Massonet et al., 2017
VIT_03s0017g01490	3	18838523	18840539	Berberine bridge enzyme	Fasoli et al., 2018
VIT_03s0017g01940	3	19756157	19757360	Unknown	Fasoli et al., 2018
VIT_03s0017g02000	3	19876704	19878323	Anthocyanidin 3-O-glucosyltransferase	Palumbo et al., 2014, Massonet et al., 2017
VIT_03s0017g02360	3	20548359	20555220	AarF domain containing kinase	Fasoli et al., 2018
VIT_04s0008g00470	4	409586	413237	Early nodulin Enod93 protein	Fasoli et al., 2018
VIT_04s0008g00690	4	623304	627444	Unknown protein	Fasoli et al., 2018
VIT_04s0008g00800	4	690539	694710	Ferrochelatase-2	Fasoli et al., 2018
VIT_04s0008g00860	4	736532	741141	Ndr family protein	Fasoli et al., 2018
VIT_04s0008g01070	4	905623	908685	Calmodulin-binding region IQD6	Palumbo et al., 2014, Massonet et al., 2017, Fasoli et al., 2018
VIT_04s0008g01250	4	1028682	1029766	Unknown	Palumbo et al., 2014, Massonet et al., 2017
VIT_04s0008g01380	4	1129767	1131804	Unknown protein	Fasoli et al., 2018		biomarker_veraison transition
VIT_04s0008g01510	4	1223278	1224822	Heat shock protein 17.6 kDa class II	Fasoli et al., 2018
VIT_04s0008g01520	4	1224823	1225354	Heat shock protein 17.6 kDa class II	Palumbo et al., 2014, Massonet et al., 2017
VIT_04s0008g01590	4	1251984	1252699	Heat shock protein 17.6 kDa class II	Fasoli et al., 2018
VIT_04s0008g01700	4	1328323	1329682	Unknown protein	Palumbo et al., 2014, Massonet et al., 2017
VIT_04s0008g01720	4	1350595	1354379	Mechanosensitive ion channel	Palumbo et al., 2014, Massonet et al., 2017		biomarker_veraison transition
VIT_04s0008g01730	4	1354780	1355361	PSBX (photosystem II subunit X)	Palumbo et al., 2014, Massonet et al., 2017
VIT_04s0008g01740	4	1355362	1359837	Spermine synthase ACAULIS5	Palumbo et al., 2014, Massonet et al., 2017		biomarker_veraison transition
VIT_04s0008g01850	4	1473586	1475831	Trihelix DNA-binding protein (GT2)	Palumbo et al., 2014, Massonet et al., 2017, Fasoli et al., 2018
VIT_04s0008g01860	4	1479669	1482396	CYP72A58	Fasoli et al., 2018
VIT_04s0008g01870	4	1483002	1484002	ATMYB66/WER/WER1 (WEREWOLF 1)	Palumbo et al., 2014, Massonet et al., 2017
VIT_04s0008g01880	4	1498341	1502144	Cytokinin dehydrogenase 7	Palumbo et al., 2014, Massonet et al., 2017
VIT_04s0008g01900	4	1525047	1528564	Unknown protein	Palumbo et al., 2014, Massonet et al., 2017		biomarker_veraison transition
VIT_04s0008g01910	4	1529096	1533137	ferredoxin-related	Palumbo et al., 2014, Massonet et al., 2017
VIT_04s0008g01970	4	1578775	1586485	ER (ERECTA)	Palumbo et al., 2014, Massonet et al., 2017
VIT_04s0008g02030	4	1648093	1654700	Unknown protein	Fasoli et al., 2018
VIT_04s0008g02320	4	1904117	1909975	Coatomer subunit beta	Fasoli et al., 2018
VIT_04s0008g02520	4	2074652	2076451	ATP binding protein	Palumbo et al., 2014, Massonet et al., 2017
VIT_04s0008g02640	4	2169068	2171982	PAP/fibrillin family	Palumbo et al., 2014, Massonet et al., 2017, Fasoli et al., 2018		biomarker_veraison transition
VIT_04s0008g02800	4	2328075	2329742	SAUR_D	Fasoli et al., 2018
VIT_04s0008g02860	4	2370063	2373379	Cation transport protein chaC	Fasoli et al., 2018
VIT_04s0008g02920	4	2404971	2406300	Desiccation protein PCC13-62 precursor	Fasoli et al., 2018
VIT_04s0008g03270	4	2730009	2731726	GATA transcription factor 11	Fasoli et al., 2018
VIT_04s0008g03550	4	2903920	2905762	Aquaporin TIP4;1	Palumbo et al., 2014, Massonet et al., 2017
VIT_04s0008g03570	4	2917397	2920694	Unknown protein	Fasoli et al., 2018
VIT_04s0008g03760	4	3098067	3101370	Unknown protein	Palumbo et al., 2014, Massonet et al., 2017
VIT_04s0008g03920	4	3247689	3250173	Dimethylaniline monooxygenase, N-oxide-forming	Fasoli et al., 2018
VIT_04s0008g03940	4	3279191	3287256	BURP domain-containing protein	Palumbo et al., 2014, Massonet et al., 2017
VIT_04s0008g03950	4	3287257	3289094	RD22	Palumbo et al., 2014, Massonet et al., 2017
VIT_04s0008g04060	4	3391758	3393275	RD22	Palumbo et al., 2014, Massonet et al., 2017
VIT_04s0008g04160	4	3481428	3483375	Dehydration-responsive protein (RD22)	Palumbo et al., 2014, Massonet et al., 2017
VIT_04s0008g04250	4	3613523	3623291	Aspartate aminotransferase	Fasoli et al., 2018		biomarker_veraison transition
VIT_04s0008g04380	4	3778171	3785740	Vernalization insensitive 3	Fasoli et al., 2018		biomarker_veraison transition
VIT_04s0008g04490	4	3865117	3868011	MARD1 (mediator of ABA-regulated dormancy 1)	Fasoli et al., 2018
VIT_04s0008g04710	4	4158184	4159738	Beta-ketoacyl-CoA synthase	Fasoli et al., 2018
VIT_04s0008g04990	4	4478744	4485166	Potassium channel (VvK1.2)	Palumbo et al., 2014, Massonet et al., 2017, Fasoli et al., 2018	switch	biomarker_veraison transition
VIT_04s0008g05030	4	4521975	4526127	Ras GTP-binding protein (RAN3)	Fasoli et al., 2018		biomarker_veraison transition
VIT_04s0008g05120	4	4589305	4595021	Phospholipase/carboxylesterase	Palumbo et al., 2014, Massonet et al., 2017
VIT_04s0008g05220	4	4723790	4732570	Cellulose synthase CESA1	Palumbo et al., 2014, Massonet et al., 2017		biomarker_veraison transition
VIT_04s0008g05510	4	4971042	4974572	SYNC1 protein, related	Palumbo et al., 2014, Massonet et al., 2017
VIT_04s0008g05550	4	5018072	5022700	SHR5-receptor-like kinase	Fasoli et al., 2018
VIT_04s0008g05640	4	5125247	5125959	Protease inhibitor/seed storage/lipid transfer protein (LTP)	Palumbo et al., 2014, Massonet et al., 2017
VIT_04s0008g05760	4	5265887	5267902	WRKY Transcription Factor (VvWRKY08)	Palumbo et al., 2014, Massonet et al., 2017
VIT_04s0008g05770	4	5291827	5293589	CBL-interacting protein kinase 25 (CIPK25)	Palumbo et al., 2014, Massonet et al., 2017	switch
VIT_04s0008g05830	4	5420646	5423923	Armadillo/beta-catenin repeat	Palumbo et al., 2014, Massonet et al., 2017, Fasoli et al., 2018
VIT_04s0008g05960	4	5652975	5655893	Unknown protein	Fasoli et al., 2018
VIT_04s0008g05990	4	5682551	5684311	Threonine synthase, chloroplast precursor (TS)	Fasoli et al., 2018
VIT_04s0008g06000	4	5696594	5697725	ERF/AP2 Gene Family (VvERF045)	Palumbo et al., 2014, Massonet et al., 2017, Fasoli et al., 2018	switch	biomarker_veraison transition
VIT_04s0008g06130	4	5879285	5888426	KNAT2 (knotted1-like homeobox gene 3)	Fasoli et al., 2018
VIT_04s0008g06150	4	5897130	5897648	No hit	Palumbo et al., 2014, Massonet et al., 2017, Fasoli et al., 2018
VIT_04s0008g06250	4	6081403	6082607	Serine-rich protein	Fasoli et al., 2018
VIT_04s0008g06310	4	6153541	6159137	Octicosapeptide/Phox/Bem1p (PB1) domain-containing protein	Fasoli et al., 2018
VIT_04s0008g06570	4	6534853	6537162	Chorismate mutase, cytosolic (CM2)	Fasoli et al., 2018
VIT_04s0008g06640	4	6637535	6644947	Endomembrane protein 70, TM4 ;	Palumbo et al., 2014, Massonet et al., 2017
VIT_04s0008g06870	4	6905828	6906361	Cytochrome b5 domain-containing protein	Fasoli et al., 2018
VIT_04s0008g06920	4	6948652	6957457	1,2-diacylglycerol 3-beta-galactosyltransferase	Fasoli et al., 2018
VIT_04s0008g07130	4	7263053	7263891	Aspartic Protease (VvAP7)	Palumbo et al., 2014, Massonet et al., 2017
VIT_04s0008g07140	4	7278047	7279719	Chloroplast nucleoid DNA binding protein	Palumbo et al., 2014, Massonet et al., 2017
VIT_04s0008g07190	4	7408097	7413405	No hit	Palumbo et al., 2014, Massonet et al., 2017
VIT_04s0008g07220	4	7481600	7482615	Chloroplast nucleoid DNA binding protein	Palumbo et al., 2014, Massonet et al., 2017
VIT_04s0008g07230	4	7482633	7483164	No hit	Palumbo et al., 2014, Massonet et al., 2017
VIT_04s0008g07340	4	7669706	7671321	Constans-like 4	Fasoli et al., 2018
VIT_04s0069g00260	4	8180570	8183978	Glutamate receptor 2.8	Fasoli et al., 2018
VIT_04s0069g00270	4	8183979	8184920	Glutamate receptor 2.8	Fasoli et al., 2018
VIT_04s0069g00780	4	8878850	8882164	Cellulose synthase CSLC05	Palumbo et al., 2014, Massonet et al., 2017, Fasoli et al., 2018		biomarker_veraison transition
VIT_04s0069g00790	4	8890672	8897439	Cyclic nucleotide-regulated ion channel (CNGC14)	Fasoli et al., 2018
VIT_04s0069g00860	4	9002736	9004185	Sarcosine oxidase	Fasoli et al., 2018		biomarker_veraison transition
VIT_04s0079g00260	4	10755246	10774339	Unknown protein	Fasoli et al., 2018
VIT_04s0079g00410	4	11031140	11035293	CIR1/RVE2 (circadian 1)	Fasoli et al., 2018
VIT_04s0079g00420	4	11051442	11056115	Expansin (VvEXPA4)	Palumbo et al., 2014, Massonet et al., 2017
VIT_04s0043g00160	4	13161927	13165293	Receptor protein kinase	Fasoli et al., 2018
VIT_04s0043g00340	4	13787319	13796092	Myb KAN1 (KANADI 1)	Fasoli et al., 2018
VIT_00s0214g00130	4	16030895	16034766	F-box family protein	Fasoli et al., 2018
VIT_04s0023g00050	4	16197661	16254496	Sterol glucosyltransferase	Fasoli et al., 2018		biomarker_veraison transition
VIT_04s0023g00130	4	16486749	16491320	Unknown protein	Palumbo et al., 2014, Massonet et al., 2017, Fasoli et al., 2018	switch	biomarker_veraison transition
VIT_04s0023g00310	4	16828474	16834239	CBS domain-containing protein	Fasoli et al., 2018
VIT_04s0023g00360	4	16928039	16929037	Unknown protein	Fasoli et al., 2018
VIT_04s0023g00410	4	16980506	16982030	Photosystem I subunit XI (PSAL)	Palumbo et al., 2014, Massonet et al., 2017
VIT_04s0023g00600	4	17168577	17176113	Isopentenyl diphosphate isomerase 2	Fasoli et al., 2018		biomarker_veraison transition
VIT_04s0023g00730	4	17461645	17474136	Aspartic Protease (VvAP9)	Fasoli et al., 2018
VIT_04s0023g01110	4	17915202	17918324	PQ-loop repeat protein	Palumbo et al., 2014, Massonet et al., 2017
VIT_04s0023g01140	4	17934478	17935619	GNS1/SUR4 membrane protein	Palumbo et al., 2014, Massonet et al., 2017, Fasoli et al., 2018		biomarker_veraison transition
VIT_04s0023g01150	4	17940106	17942119	Unknown protein	Palumbo et al., 2014, Massonet et al., 2017, Fasoli et al., 2018
VIT_04s0023g01170	4	17951395	17954988	Unknown protein	Palumbo et al., 2014, Massonet et al., 2017
VIT_04s0023g01320	4	18148903	18152331	Minor allergen Alt a 7	Fasoli et al., 2018
VIT_04s0023g01330	4	18164810	18166515	Homeobox protein 5 (VvATHB-6)	Fasoli et al., 2018
VIT_04s0023g01550	4	18447111	18447856	Unknown	Palumbo et al., 2014, Massonet et al., 2017
VIT_04s0023g01630	4	18533629	18535853	Steroid 22-alpha-hydroxylase (CYP90B1) (DWF4)	Palumbo et al., 2014, Massonet et al., 2017
VIT_04s0023g01640	4	18537267	18537745	Steroid 22-alpha-hydroxylase (CYP90B1) (DWF4)	Palumbo et al., 2014, Massonet et al., 2017
VIT_04s0023g01660	4	18563521	18566771	Scarecrow-like transcription factor 7 (SCL7)	Palumbo et al., 2014, Massonet et al., 2017
VIT_04s0023g01800	4	18756093	18760533	Maf, septum formation protein	Palumbo et al., 2014, Massonet et al., 2017, Fasoli et al., 2018	switch	biomarker_veraison transition
VIT_04s0023g01910	4	18856255	18857705	Myb family	Palumbo et al., 2014, Massonet et al., 2017
VIT_04s0023g01920	4	18865963	18873777	Bg55	Palumbo et al., 2014, Massonet et al., 2017
VIT_04s0023g01950	4	18885428	18887403	TUBBY like protein 2 TLP2	Fasoli et al., 2018
VIT_04s0023g02050	4	18931313	18934950	Inorganic pyrophosphatase	Fasoli et al., 2018
VIT_04s0023g02150	4	18991767	18995731	Phosphatidic acid phosphatase / PAP2	Fasoli et al., 2018		biomarker_veraison transition
VIT_04s0023g02570	4	19498804	19500379	Peroxidase 72	Fasoli et al., 2018
VIT_04s0023g02650	4	19556221	19560799	CYP90D1 ROT3 (ROTUNDIFOLIA 3) steroid hydroxylase	Palumbo et al., 2014, Massonet et al., 2017		biomarker_veraison transition
VIT_04s0023g02690	4	19598295	19604894	Beta-galactosidase	Palumbo et al., 2014, Massonet et al., 2017, Fasoli et al., 2018
VIT_04s0023g02840	4	19783498	19784983	Leucine-rich repeat disease resistance protein	Fasoli et al., 2018
VIT_04s0023g02880	4	19834676	19836190	GATA transcription factor 14	Fasoli et al., 2018
VIT_04s0023g02920	4	19863407	19866673	Unknown protein	Fasoli et al., 2018
VIT_04s0023g03120	4	20055523	20057121	Histone H3	Fasoli et al., 2018		biomarker_veraison transition
VIT_04s0023g03130	4	20063477	20064390	Histone H1	Palumbo et al., 2014, Massonet et al., 2017
VIT_04s0023g03170	4	20090800	20092148	GDP-D-mannose-4,6-dehydratase (MUR1)	Fasoli et al., 2018
VIT_04s0023g03180	4	20098829	20108889	Zinc finger (CCCH-type) family protein	Fasoli et al., 2018
VIT_04s0023g03230	4	20153239	20154033	Auxin-responsive SAUR9	Palumbo et al., 2014, Massonet et al., 2017
VIT_04s0023g03420	4	20372055	20378107	Calcium-dependent protein kinase (VvCPK3)	Fasoli et al., 2018
VIT_04s0023g03470	4	20395592	20396580	DNAJ heat shock N-terminal domain-containing protein	Fasoli et al., 2018
VIT_04s0023g03540	4	20451923	20453505	Thaumatin SCUTL1	Palumbo et al., 2014, Massonet et al., 2017
VIT_04s0023g03550	4	20457519	20459388	Thaumatin	Palumbo et al., 2014, Massonet et al., 2017
VIT_04s0023g03600	4	20494043	20497739	SEN1 (dark inducible 1)	Palumbo et al., 2014, Massonet et al., 2017
VIT_04s0023g03650	4	20558693	20576365	Galactose mutarotase-like	Palumbo et al., 2014, Massonet et al., 2017, Fasoli et al., 2018
VIT_04s0023g03680	4	20593131	20602581	Histidine kinase 1 (AHK1)	Fasoli et al., 2018
VIT_04s0023g03710	4	20618667	20619631	myb domain protein 4 (VvMyb4b)	Palumbo et al., 2014, Massonet et al., 2017
VIT_04s0023g03810	4	20682118	20685403	Jasmonate O-methyltransferase	Palumbo et al., 2014, Massonet et al., 2017
VIT_04s0023g03900	4	20750758	20753582	Zinc finger (FYVE type)	Fasoli et al., 2018
VIT_04s0023g03920	4	20759319	20761588	Zinc finger (FYVE type)	Fasoli et al., 2018
VIT_00s0264g00100	4	21099097	21118208	Phospholipase D delta isoform 1b	Palumbo et al., 2014, Massonet et al., 2017, Fasoli et al., 2018		biomarker_veraison transition
VIT_04s0210g00050	4	21289879	21298196	Strictosidine synthase	Fasoli et al., 2018
VIT_04s0044g00020	4	21503927	21509749	Catalase [Vitis vinifera]	Fasoli et al., 2018
VIT_04s0044g00130	4	21652017	21666469	Unknown protein	Fasoli et al., 2018		biomarker_veraison transition
VIT_04s0044g00190	4	21735345	21738107	Mannitol dehydrogenase	Palumbo et al., 2014, Massonet et al., 2017
VIT_04s0044g00710	4	22628468	22653183	UTP--glucose-1-phosphate uridylyltransferase	Fasoli et al., 2018		biomarker_veraison transition
VIT_04s0044g00730	4	22690368	22693155	S-receptor kinase	Palumbo et al., 2014, Massonet et al., 2017
VIT_04s0044g00880	4	22941877	22945330	WD40	Palumbo et al., 2014, Massonet et al., 2017
VIT_04s0044g01120	4	23307283	23314411	Alcohol dehydrogenase 2 [Vitis vinifera]	Palumbo et al., 2014, Massonet et al., 2017
VIT_04s0044g01130	4	23319484	23321778	Alcohol dehydrogenase 2 [Vitis vinifera]	Palumbo et al., 2014, Massonet et al., 2017
VIT_04s0044g01230	4	23567588	23569324	Unknown	Palumbo et al., 2014, Massonet et al., 2017	switch	biomarker_veraison transition
VIT_04s0044g01300	4	23665021	23673009	DNA cross-link repair protein	Fasoli et al., 2018
VIT_04s0044g01410	4	23790236	23791171	Photosystem I reaction center subunit N (PSAN)	Palumbo et al., 2014, Massonet et al., 2017
VIT_04s0044g01720	4	24413459	24433780	Unknown protein	Fasoli et al., 2018
VIT_04s0044g01740	4	24441364	24443979	3-hydroxy-3-methylglutaryl-coenzyme A reductase 3	Palumbo et al., 2014, Massonet et al., 2017
VIT_04s0044g01850	4	24491366	24496649	Auxin efflux carrier	Palumbo et al., 2014, Massonet et al., 2017
VIT_04s0044g01860	4	24500108	24514163	Auxin efflux carrier	Fasoli et al., 2018
VIT_04s0044g01870	4	24514991	24521084	Auxin efflux carrier	Palumbo et al., 2014, Massonet et al., 2017
VIT_04s0044g01880	4	24521451	24529044	Auxin Efflux Carrier	Palumbo et al., 2014, Massonet et al., 2017
VIT_05s0077g02330	5	58019	67083	Transducin protein	Palumbo et al., 2014, Massonet et al., 2017
VIT_05s0077g02320	5	68570	72021	Hypoxia-responsive	Fasoli et al., 2018
VIT_05s0077g02270	5	119103	120320	Unknown protein	Palumbo et al., 2014, Massonet et al., 2017
VIT_05s0077g02260	5	123937	126504	Nodulin MtN3 family	Palumbo et al., 2014, Massonet et al., 2017
VIT_05s0077g02140	5	222198	229296	fatty acid multifunctional protein (MFP2)	Fasoli et al., 2018
VIT_05s0077g02050	5	319787	331003	Gamete expressed2 (GEX2)	Fasoli et al., 2018
VIT_05s0077g02020	5	339185	340642	Epoxide hydrolase	Palumbo et al., 2014, Massonet et al., 2017, Fasoli et al., 2018		biomarker_veraison transition
VIT_05s0077g02010	5	352243	353477	Epoxide hydrolase	Fasoli et al., 2018
VIT_05s0077g02000	5	353478	359602	Epoxide hydrolase	Fasoli et al., 2018
VIT_05s0077g01980	5	369304	370458	Unknown protein	Palumbo et al., 2014, Massonet et al., 2017, Fasoli et al., 2018	switch	biomarker_veraison transition
VIT_05s0077g01720	5	566764	569025	SAG101 (senescence-associated gene 101)	Palumbo et al., 2014, Massonet et al., 2017
VIT_05s0077g01560	5	661179	665437	s12 (VvPR10.3)_Pathogenesis protein 10 [Vitis vinifera]	Palumbo et al., 2014, Massonet et al., 2017
VIT_05s0077g01550	5	669133	669740	s14_Pathogenesis protein 10 [Vitis vinifera]	Palumbo et al., 2014, Massonet et al., 2017
VIT_05s0077g01540	5	672346	672947	s15_Pathogenesis protein 10 [Vitis vinifera]	Palumbo et al., 2014, Massonet et al., 2017
VIT_05s0077g01480	5	724194	728420	ARR1 typeB	Fasoli et al., 2018
VIT_05s0077g01460	5	739921	740917	No hit	Fasoli et al., 2018
VIT_05s0077g01290	5	849449	853915	Unknown protein	Fasoli et al., 2018		biomarker_veraison transition
VIT_05s0077g01250	5	893908	896239	Endochitinase A2 precursor	Palumbo et al., 2014, Massonet et al., 2017
VIT_05s0077g01240	5	912832	925789	Calmodulin-binding transcription activator 6	Fasoli et al., 2018
VIT_05s0077g01150	5	1016231	1017552	Beta-1,3-glucanase	Palumbo et al., 2014, Massonet et al., 2017, Fasoli et al., 2018
VIT_05s0077g01140	5	1033222	1034203	Basic Leucine Zipper Transcription Factor (VvbZIP14)	Fasoli et al., 2018
VIT_05s0077g01100	5	1054500	1058277	Ubiquitin-conjugating enzyme E2 J1	Fasoli et al., 2018		biomarker_veraison transition
VIT_05s0077g00920	5	1210635	1217575	MAP3K delta-1 protein kinase	Fasoli et al., 2018
VIT_05s0077g00860	5	1241228	1244310	3-hydroxybutyryl-CoA dehydratase	Fasoli et al., 2018
VIT_05s0077g00750	5	1354302	1355663	basic helix-loop-helix (bHLH) family	Fasoli et al., 2018		biomarker_veraison transition
VIT_05s0077g00730	5	1380668	1382267	WRKY Transcription Factor (VvWRKY14)	Fasoli et al., 2018
VIT_05s0077g00540	5	1552403	1553711	No hit	Palumbo et al., 2014, Massonet et al., 2017
VIT_05s0020g00170	5	2038696	2053470	Zinc knuckle	Fasoli et al., 2018
VIT_05s0020g00290	5	2147694	2150249	Zinc knuckle	Fasoli et al., 2018
VIT_05s0020g00310	5	2156569	2161412	Zinc knuckle	Fasoli et al., 2018
VIT_05s0020g00380	5	2195376	2199406	Dihydrolipoyl dehydrogenase	Fasoli et al., 2018
VIT_05s0020g00390	5	2201436	2205526	Unknown protein	Fasoli et al., 2018
VIT_05s0020g00440	5	2350468	2355844	Boron transporter-like protein 1	Palumbo et al., 2014, Massonet et al., 2017
VIT_05s0020g00730	5	2592740	2597300	Receptor-like protein kinase	Palumbo et al., 2014, Massonet et al., 2017
VIT_05s0020g00840	5	2684034	2685262	No hit	Fasoli et al., 2018
VIT_05s0020g00930	5	2749343	2750978	Soluble diacylglycerol acyltransferase	Palumbo et al., 2014, Massonet et al., 2017
VIT_05s0020g00960	5	2780219	2781121	No hit	Palumbo et al., 2014, Massonet et al., 2017		biomarker_veraison transition
VIT_05s0020g01100	5	2867257	2868482	Myb domain protein 61	Fasoli et al., 2018
VIT_05s0020g01110	5	2869464	2876265	Pectinacetylesterase	Palumbo et al., 2014, Massonet et al., 2017, Fasoli et al., 2018
VIT_05s0020g01140	5	2897222	2899921	Ribosomal protein L18	Fasoli et al., 2018
VIT_05s0020g01420	5	3139260	3139761	FPF1 (flowering promoting factor 1)	Palumbo et al., 2014, Massonet et al., 2017
VIT_05s0020g01490	5	3182118	3182840	Rapid ALkalinization Factor RALFL33	Fasoli et al., 2018
VIT_05s0020g01690	5	3423481	3426163	Receptor protein kinase	Palumbo et al., 2014, Massonet et al., 2017
VIT_05s0020g01830	5	3549467	3551839	UPF0497 family	Fasoli et al., 2018
VIT_05s0020g01910	5	3615712	3618984	1,4-alpha-D-glucan maltohydrolase	Fasoli et al., 2018
VIT_05s0020g01930	5	3626919	3630035	TUBBY like protein 3 TLP3	Palumbo et al., 2014, Massonet et al., 2017
VIT_05s0020g01970	5	3685011	3690592	Vesicle-associated membrane protein 27 VAP27-2	Palumbo et al., 2014, Massonet et al., 2017
VIT_05s0020g01980	5	3702280	3705222	Acyl carrier protein, mitochondrial 3	Fasoli et al., 2018
VIT_05s0020g02130	5	3851143	3856263	1-deoxy-D-xylulose-5-phosphate synthase, chloroplast precursor (VvDXS)	Fasoli et al., 2018
VIT_05s0020g02200	5	3929570	3935663	Inosine-uridine preferring nucleoside hydrolase	Fasoli et al., 2018
VIT_05s0020g02210	5	3943055	3944807	Histidine-containing phosphotransfer protein	Palumbo et al., 2014, Massonet et al., 2017
VIT_05s0020g02290	5	3999868	4002220	Endonuclease	Fasoli et al., 2018
VIT_05s0020g02480	5	4134992	4139324	Glutamine synthetase	Palumbo et al., 2014, Massonet et al., 2017, Fasoli et al., 2018		biomarker_veraison transition
VIT_05s0020g02690	5	4417494	4420322	Copper-binding family protein	Palumbo et al., 2014, Massonet et al., 2017		biomarker_veraison transition
VIT_05s0020g02810	5	4510252	4514095	Unknown protein	Fasoli et al., 2018
VIT_05s0020g03030	5	4768687	4774303	Leucine-rich repeat family protein	Fasoli et al., 2018
VIT_05s0020g03040	5	4775429	4776350	Unknown	Palumbo et al., 2014, Massonet et al., 2017
VIT_05s0020g03130	5	4860981	4865064	Plastocyanin domain-containing protein	Palumbo et al., 2014, Massonet et al., 2017
VIT_05s0020g03160	5	4912457	4920395	Transmembrane protein 49	Fasoli et al., 2018
VIT_05s0020g03170	5	4935140	4939255	Lipoxygenase	Palumbo et al., 2014, Massonet et al., 2017
VIT_05s0020g03180	5	4942932	4943720	Photosystem I reaction center subunit II, chloroplast precursor	Palumbo et al., 2014, Massonet et al., 2017
VIT_05s0020g03310	5	5082857	5085083	Diamine oxidase	Fasoli et al., 2018
VIT_05s0020g03320	5	5085522	5088671	Copper amine oxidase	Fasoli et al., 2018
VIT_05s0020g03460	5	5228918	5252742	XS domain-containing protein	Fasoli et al., 2018
VIT_05s0020g03480	5	5261959	5263242	Ribosomal protein L18P/L5E	Fasoli et al., 2018
VIT_05s0020g03650	5	5357586	5358363	Unknown protein	Fasoli et al., 2018
VIT_05s0020g03760	5	5444219	5449262	RNA helicase SDE3 (SDE3)	Palumbo et al., 2014, Massonet et al., 2017
VIT_05s0020g03870	5	5521770	5528006	MLK/Raf-related protein kinase 1	Palumbo et al., 2014, Massonet et al., 2017, Fasoli et al., 2018	switch
VIT_05s0020g03880	5	5537423	5545199	TSO1 (chinese for 'ugly')	Palumbo et al., 2014, Massonet et al., 2017		biomarker_veraison transition
VIT_05s0020g03980	5	5650415	5653057	Calmodulin-binding region IQD19	Fasoli et al., 2018
VIT_05s0020g04010	5	5692536	5695276	Unknown protein	Fasoli et al., 2018		biomarker_veraison transition
VIT_05s0020g04020	5	5705584	5709589	Unknown protein	Fasoli et al., 2018
VIT_05s0020g04130	5	5781676	5784239	Perakine reductase aldo/keto reductase	Palumbo et al., 2014, Massonet et al., 2017		biomarker_veraison transition
VIT_05s0020g04160	5	5807982	5812074	Stem-specific protein TSJT1	Fasoli et al., 2018
VIT_05s0020g04210	5	5878924	5882879	Sulfate adenylyltransferase 3	Fasoli et al., 2018
VIT_05s0020g04220	5	5884388	5898902	Calcium-transporting ATPase 13 ACA13	Palumbo et al., 2014, Massonet et al., 2017
VIT_05s0020g04240	5	5920940	5929802	Calcium-transporting ATPase 12 ACA12	Palumbo et al., 2014, Massonet et al., 2017
VIT_05s0020g04420	5	6213988	6215333	Calmodulin	Palumbo et al., 2014, Massonet et al., 2017
VIT_05s0020g04440	5	6228775	6235592	Unknown protein	Fasoli et al., 2018
VIT_05s0020g04490	5	6312296	6312952	No hit	Palumbo et al., 2014, Massonet et al., 2017		biomarker_veraison transition
VIT_05s0020g04500	5	6312953	6314442	Unknown protein	Palumbo et al., 2014, Massonet et al., 2017		biomarker_veraison transition
VIT_05s0020g04510	5	6320701	6325534	GDP-mannose 3,5-epimerase 1	Palumbo et al., 2014, Massonet et al., 2017
VIT_05s0020g04570	5	6388841	6390574	CBL-interacting protein kinase 7 (CIPK7)	Palumbo et al., 2014, Massonet et al., 2017, Fasoli et al., 2018
VIT_05s0020g04690	5	6548370	6550556	IAA7	Palumbo et al., 2014, Massonet et al., 2017		biomarker_veraison transition
VIT_05s0020g04730	5	6592179	6599675	Zinc finger (C3HC4-type ring finger)	Palumbo et al., 2014, Massonet et al., 2017, Fasoli et al., 2018	switch	biomarker_veraison transition
VIT_05s0020g04780	5	6635387	6637839	basic helix-loop-helix (bHLH) family	Palumbo et al., 2014, Massonet et al., 2017
VIT_05s0020g04820	5	6661197	6664980	H1flk	Fasoli et al., 2018
VIT_05s0020g04840	5	6678308	6682917	H1flk, putative	Fasoli et al., 2018
VIT_05s0020g04880	5	6744350	6749194	Seed specific protein Bn15D14A	Palumbo et al., 2014, Massonet et al., 2017, Fasoli et al., 2018
VIT_05s0020g05040	5	6989281	6989770	Proteinase inhibitor 1 PPI3B2	Palumbo et al., 2014, Massonet et al., 2017	switch
VIT_05s0049g00040	5	7062224	7063711	Cellulose synthase CSLG2	Palumbo et al., 2014, Massonet et al., 2017, Fasoli et al., 2018
VIT_05s0049g00050	5	7067553	7076071	Cellulose synthase CSLG2	Palumbo et al., 2014, Massonet et al., 2017
VIT_05s0049g00270	5	7342664	7344512	E8 protein	Palumbo et al., 2014, Massonet et al., 2017		biomarker_veraison transition
VIT_05s0049g00390	5	7435078	7437166	E8 protein	Fasoli et al., 2018
VIT_05s0049g00400	5	7444839	7455370	Desacetoxyvindoline 4-hydroxylase	Fasoli et al., 2018
VIT_05s0049g00410	5	7455371	7457433	1-aminocyclopropane-1-carboxylate oxidase	Fasoli et al., 2018
VIT_05s0049g00510	5	7567335	7580633	Ethylene response factor ERF1	Palumbo et al., 2014, Massonet et al., 2017, Fasoli et al., 2018	switch	biomarker_veraison transition
VIT_05s0049g00520	5	7580634	7581349	No hit	Palumbo et al., 2014, Massonet et al., 2017, Fasoli et al., 2018
VIT_05s0049g00550	5	7603353	7603988	No hit	Palumbo et al., 2014, Massonet et al., 2017, Fasoli et al., 2018
VIT_05s0049g00760	5	7787881	7788928	No hit	Fasoli et al., 2018		biomarker_veraison transition
VIT_05s0049g00770	5	7792158	7797141	No hit	Palumbo et al., 2014, Massonet et al., 2017, Fasoli et al., 2018	switch
VIT_05s0049g00780	5	7797142	7797955	No hit	Palumbo et al., 2014, Massonet et al., 2017
VIT_05s0049g00840	5	7852318	7853334	No hit	Palumbo et al., 2014, Massonet et al., 2017
VIT_05s0049g00850	5	7853335	7873281	Retrotransposon protein, Unclassified	Palumbo et al., 2014, Massonet et al., 2017
VIT_05s0049g01100	5	8146884	8147830	Glutathione S-transferase 25 GSTU7	Fasoli et al., 2018
VIT_05s0049g01280	5	8511036	8520945	COP1-interacting protein 7	Fasoli et al., 2018
VIT_05s0049g01320	5	8586227	8587536	Unknown protein	Palumbo et al., 2014, Massonet et al., 2017
VIT_05s0049g01380	5	8654343	8665094	MIF4G domain-containing protein	Fasoli et al., 2018
VIT_05s0049g01410	5	8695011	8700349	Phosphate transporter 1	Fasoli et al., 2018
VIT_05s0049g01520	5	8874254	8881936	Cyanate hydratase	Fasoli et al., 2018
VIT_05s0049g01750	5	9189173	9190881	Unknown protein	Fasoli et al., 2018
VIT_05s0049g01770	5	9208862	9219661	Translation initiation factor eIF-4E	Fasoli et al., 2018
VIT_05s0049g01890	5	9358647	9364737	Unknown	Fasoli et al., 2018
VIT_05s0049g01980	5	9466679	9475214	3-isopropylmalate dehydratase large subunit 2	Fasoli et al., 2018
VIT_05s0049g02140	5	9763795	9777631	Glutamyl-tRNA(Gln) amidotransferase B	Fasoli et al., 2018
VIT_05s0049g02240	5	9849972	9851044	AWPM-19	Palumbo et al., 2014, Massonet et al., 2017
VIT_05s0077g00280	5	10302873	10306039	Beta-amylase	Fasoli et al., 2018
VIT_05s0077g00530	5	10492740	10495808	Unknown protein	Fasoli et al., 2018
VIT_05s0051g00590	5	11797481	11802587	Pectate lyase	Palumbo et al., 2014, Massonet et al., 2017, Fasoli et al., 2018		biomarker_veraison transition
VIT_05s0051g00640	5	11914064	11922330	Purple acid phosphatase 23- ATPAP23/PAP23	Fasoli et al., 2018
VIT_05s0051g00660	5	11966813	11973057	Octicosapeptide/Phox/Bem1p; Protein kinase	Fasoli et al., 2018
VIT_05s0051g00720	5	12049415	12057641	3-ketoacyl-CoA thiolase PED1	Fasoli et al., 2018
VIT_05s0051g00870	5	12436323	12495140	Glutathione reductase	Fasoli et al., 2018
VIT_05s0051g00910	5	12611803	12639742	Unknown protein	Fasoli et al., 2018		biomarker_veraison transition
VIT_05s0136g00260	5	14019165	14021256	chalcone synthase 3 (CHS3)	Palumbo et al., 2014, Massonet et al., 2017, Fasoli et al., 2018		biomarker_veraison transition
VIT_05s0029g00140	5	14717848	14719521	ERF/AP2 Gene Family (VvERF005),Dehydration Responsive Element-Binding Transcription Factor (VvDREB05)	Palumbo et al., 2014, Massonet et al., 2017
VIT_05s0029g00240	5	15032078	15036234	Pentatricopeptide (PPR) repeat-containing	Fasoli et al., 2018
VIT_05s0029g00470	5	15623924	15645557	Unknown protein	Fasoli et al., 2018
VIT_05s0029g00480	5	15663754	15668048	Eceriferum 2 (CER2)	Palumbo et al., 2014, Massonet et al., 2017
VIT_05s0029g01140	5	17405622	17411752	Sucrose-phosphate synthase	Palumbo et al., 2014, Massonet et al., 2017, Fasoli et al., 2018		biomarker_veraison transition
VIT_05s0062g00240	5	18818659	18820264	Xyloglucan endotransglucosylase/hydrolase 23	Palumbo et al., 2014, Massonet et al., 2017
VIT_05s0062g00250	5	18831568	18833016	Xyloglucan endotransglucosylase/hydrolase 15	Palumbo et al., 2014, Massonet et al., 2017
VIT_05s0062g00270	5	18843664	18845204	UDP-glucose:flavonoid 7-O-glucosyltransferase	Fasoli et al., 2018
VIT_05s0062g00430	5	18991958	18993513	UDP-glucose:flavonoid 7-O-glucosyltransferase	Palumbo et al., 2014, Massonet et al., 2017
VIT_05s0062g00480	5	19056125	19057777	Xyloglucan endo-transglycosylase, C-terminal	Palumbo et al., 2014, Massonet et al., 2017, Fasoli et al., 2018
VIT_05s0062g00520	5	19088785	19090792	UDP-glucose:flavonoid 7-O-glucosyltransferase	Palumbo et al., 2014, Massonet et al., 2017
VIT_05s0062g00610	5	19193950	19195592	Xyloglucan endotransglucosylase/hydrolase 23	Palumbo et al., 2014, Massonet et al., 2017, Fasoli et al., 2018
VIT_05s0062g00630	5	19226293	19228218	UDP-glucose transferase (UGT75B2)	Palumbo et al., 2014, Massonet et al., 2017
VIT_05s0062g00760	5	19469712	19473848	Receptor kinase RHG4	Fasoli et al., 2018
VIT_05s0062g00820	5	19613514	19614738	Unknown protein	Palumbo et al., 2014, Massonet et al., 2017, Fasoli et al., 2018
VIT_05s0062g00960	5	19945017	19946755	Exostosin (Xyloglucan galactosyltransferase KATAMARI 1)	Fasoli et al., 2018
VIT_05s0062g00980	5	19993443	19995889	Aldo/keto reductase AKR	Fasoli et al., 2018
VIT_05s0062g01170	5	20317141	20331228	Ku70	Fasoli et al., 2018
VIT_05s0062g01190	5	20371292	20373172	Pirin	Fasoli et al., 2018
VIT_05s0062g01260	5	20507856	20510942	No hit	Palumbo et al., 2014, Massonet et al., 2017
VIT_05s0062g01290	5	20560683	20562397	Armadillo/beta-catenin repeat	Fasoli et al., 2018
VIT_05s0062g01320	5	20596547	20598695	Chitinase	Fasoli et al., 2018		biomarker_veraison transition
VIT_05s0062g01430	5	20734311	20736870	Glycosyl hydrolase family 17 protein	Palumbo et al., 2014, Massonet et al., 2017
VIT_05s0124g00560	5	21559523	21582879	UDP-galactose transporter 6	Fasoli et al., 2018
VIT_05s0124g00610	5	21630480	21631787	Ankyrin repeat protein family	Palumbo et al., 2014, Massonet et al., 2017
VIT_05s0102g00190	5	22476967	22477662	No hit	Palumbo et al., 2014, Massonet et al., 2017, Fasoli et al., 2018
VIT_05s0102g00310	5	22622423	22623373	GUN4	Palumbo et al., 2014, Massonet et al., 2017
VIT_05s0102g00450	5	22822593	22823655	MSS3 (multicopy suppressors of snf4 deficiency in yeast 3)	Fasoli et al., 2018
VIT_05s0102g00600	5	22944773	22945522	No hit	Palumbo et al., 2014, Massonet et al., 2017, Fasoli et al., 2018
VIT_05s0102g00620	5	22959763	22960529	No hit	Palumbo et al., 2014, Massonet et al., 2017, Fasoli et al., 2018
VIT_05s0102g00710	5	23038058	23041986	fructokinase-1	Palumbo et al., 2014, Massonet et al., 2017, Fasoli et al., 2018
VIT_05s0094g00330	5	24279029	24287067	Chitinase, class IV [Vitis vinifera]	Palumbo et al., 2014, Massonet et al., 2017, Fasoli et al., 2018		biomarker_veraison transition
VIT_05s0094g00340	5	24287068	24288292	Chitinase class IV	Palumbo et al., 2014, Massonet et al., 2017, Fasoli et al., 2018		biomarker_veraison transition
VIT_05s0094g00350	5	24291499	24304712	Chitinase class IV	Palumbo et al., 2014, Massonet et al., 2017, Fasoli et al., 2018
VIT_05s0094g00470	5	24428672	24433499	Zinc finger (C3HC4-type ring finger)	Palumbo et al., 2014, Massonet et al., 2017
VIT_05s0094g00530	5	24518040	24523181	Calmodulin binding protein	Fasoli et al., 2018
VIT_05s0094g00780	5	24723868	24732928	Cysteine synthase	Fasoli et al., 2018
VIT_05s0094g00920	5	24886005	24895368	formin protein AHF1	Palumbo et al., 2014, Massonet et al., 2017
VIT_05s0094g01010	5	24962823	24964782	Indole-3-acetate beta-glucosyltransferase	Palumbo et al., 2014, Massonet et al., 2017
VIT_05s0094g01020	5	24964783	24965430	Indole-3-acetate beta-glucosyltransferase	Palumbo et al., 2014, Massonet et al., 2017
VIT_05s0094g01140	5	25097147	25101774	Allyl alcohol dehydrogenase	Palumbo et al., 2014, Massonet et al., 2017
VIT_05s0094g01150	5	25101775	25106259	Allyl alcohol dehydrogenase	Palumbo et al., 2014, Massonet et al., 2017
VIT_05s0094g01160	5	25106260	25108656	Allyl alcohol dehydrogenase	Palumbo et al., 2014, Massonet et al., 2017
VIT_05s0094g01210	5	25136361	25138235	Amine oxidase	Fasoli et al., 2018
VIT_05s0094g01420	5	25350536	25354818	Inosine-uridine preferring nucleoside hydrolase	Fasoli et al., 2018
VIT_05s0094g01570	5	25473284	25478889	MLO1	Palumbo et al., 2014, Massonet et al., 2017
VIT_06s0004g00130	6	260296	263439	Pyruvate kinase	Fasoli et al., 2018
VIT_06s0004g00150	6	290507	291228	MYR1 (MYB-related protein 1)	Palumbo et al., 2014, Massonet et al., 2017
VIT_06s0004g00220	6	355847	359776	Protein kinase APK1B	Palumbo et al., 2014, Massonet et al., 2017		biomarker_veraison transition
VIT_06s0004g00260	6	387292	390235	Shoot1 protein	Fasoli et al., 2018
VIT_06s0004g00380	6	504946	508434	Unknown protein	Fasoli et al., 2018
VIT_06s0004g00590	6	760094	764191	Lysine decarboxylase	Fasoli et al., 2018		biomarker_veraison transition
VIT_06s0004g00610	6	769211	772779	Accelerated cell death 1 ACD1	Palumbo et al., 2014, Massonet et al., 2017
VIT_06s0004g00620	6	772780	783373	Accelerated cell death 1 ACD1	Palumbo et al., 2014, Massonet et al., 2017
VIT_06s0004g00790	6	903756	905215	Amino acid permease	Fasoli et al., 2018
VIT_06s0004g00880	6	993938	994917	Protease inhibitor/seed storage/lipid transfer protein (LTP)	Palumbo et al., 2014, Massonet et al., 2017
VIT_06s0004g00910	6	1013484	1014417	Protease inhibitor/seed storage/lipid transfer protein (LTP)	Palumbo et al., 2014, Massonet et al., 2017
VIT_06s0004g00960	6	1076639	1077994	Unknown	Palumbo et al., 2014, Massonet et al., 2017
VIT_06s0004g00980	6	1091784	1092561	Dirigent protein pDIR9	Palumbo et al., 2014, Massonet et al., 2017, Fasoli et al., 2018
VIT_06s0004g00990	6	1094441	1095250	Dirigent protein	Palumbo et al., 2014, Massonet et al., 2017, Fasoli et al., 2018
VIT_06s0004g01130	6	1222180	1223740	Seven in absentia SINA2	Fasoli et al., 2018
VIT_06s0004g01140	6	1235354	1243082	GRIK1 (geminivirus rep interacting kinase 1)	Fasoli et al., 2018
VIT_06s0004g01510	6	1875241	1881867	Lipoxygenase (LOX2) (VvLOXA)	Fasoli et al., 2018		biomarker_veraison transition
VIT_06s0004g01830	6	2261800	2265841	NIMA-related protein kinase	Fasoli et al., 2018
VIT_06s0004g01870	6	2295976	2298207	No transmitting tract	Palumbo et al., 2014, Massonet et al., 2017
VIT_06s0004g01890	6	2343996	2351124	Cu2+-exporting ATPase HMA5 (heavy metal ATPase 5)	Palumbo et al., 2014, Massonet et al., 2017, Fasoli et al., 2018
VIT_06s0004g01910	6	2356104	2360405	ADP,ATP carrier protein	Palumbo et al., 2014, Massonet et al., 2017
VIT_06s0004g02120	6	2581696	2586302	Oxoglutarate/malate translocator	Fasoli et al., 2018
VIT_06s0004g02130	6	2586775	2592261	No hit	Fasoli et al., 2018
VIT_06s0004g02140	6	2592262	2596199	MATE efflux family protein	Fasoli et al., 2018
VIT_06s0004g02230	6	2665995	2667367	Unknown protein	Palumbo et al., 2014, Massonet et al., 2017, Fasoli et al., 2018		biomarker_veraison transition
VIT_06s0004g02370	6	2810986	2815335	Cinnamyl alcohol dehydrogenase	Palumbo et al., 2014, Massonet et al., 2017		biomarker_veraison transition
VIT_06s0004g02560	6	3075721	3076606	Kiwellin Ripening-related protein grip22	Palumbo et al., 2014, Massonet et al., 2017, Fasoli et al., 2018
VIT_06s0004g02580	6	3099564	3107370	BLH8 (BEL1-like homeodomain 8)	Fasoli et al., 2018
VIT_06s0004g02640	6	3269349	3275746	Receptor protein kinase PERK1	Palumbo et al., 2014, Massonet et al., 2017
VIT_06s0004g02650	6	3278640	3279027	No hit	Palumbo et al., 2014, Massonet et al., 2017
VIT_06s0004g02800	6	3508029	3516493	Homeodomain-leucine zipper protein Revoluta (REV)	Fasoli et al., 2018
VIT_06s0004g02850	6	3578735	3580302	Aquaporin PIP2B	Palumbo et al., 2014, Massonet et al., 2017
VIT_06s0004g02980	6	3710645	3712337	Kelch repeat-containing F-box protein	Fasoli et al., 2018
VIT_06s0004g02990	6	3720077	3729248	GRIK2 (geminivirus rep interacting kinase 2)	Fasoli et al., 2018
VIT_06s0004g03020	6	3765540	3775290	Beta-galactosidase	Palumbo et al., 2014, Massonet et al., 2017, Fasoli et al., 2018		biomarker_veraison transition
VIT_06s0004g03130	6	3879617	3888296	Auxin response factor 4	Palumbo et al., 2014, Massonet et al., 2017, Fasoli et al., 2018
VIT_06s0004g03140	6	3888870	3899160	Isovaleryl-CoA-dehydrogenase (IVD)	Fasoli et al., 2018
VIT_06s0004g03210	6	3981768	3982524	Unknown	Palumbo et al., 2014, Massonet et al., 2017, Fasoli et al., 2018
VIT_06s0004g03330	6	4180916	4182149	Lateral organ boundaries protein 11	Fasoli et al., 2018
VIT_06s0004g03450	6	4296110	4318882	V-type H+-transporting ATPase subunit I	Fasoli et al., 2018
VIT_06s0004g03530	6	4420280	4422979	Nitrate excretion transporter1	Palumbo et al., 2014, Massonet et al., 2017
VIT_06s0004g03590	6	4494335	4498190	TOE1 (target of eat1 1) related to apetala2 7	Fasoli et al., 2018		biomarker_veraison transition
VIT_06s0004g03600	6	4511274	4517147	DNA repair protein RAD51 homolog 2	Fasoli et al., 2018
VIT_06s0004g03810	6	4779880	4787342	Kinesin motor protein	Fasoli et al., 2018		biomarker_veraison transition
VIT_06s0004g03910	6	4838289	4838956	Unknown protein	Palumbo et al., 2014, Massonet et al., 2017	switch	biomarker_veraison transition
VIT_06s0004g03980	6	4916077	4919403	Ankyrin	Fasoli et al., 2018
VIT_06s0004g04010	6	4995327	4997467	Exocyst subunit EXO70 H7	Palumbo et al., 2014, Massonet et al., 2017
VIT_06s0004g04060	6	5035981	5037987	Legumin	Fasoli et al., 2018
VIT_06s0004g04110	6	5075906	5078391	Unknown protein	Fasoli et al., 2018
VIT_06s0004g04130	6	5092798	5097756	Protein tyrosine phosphatase protein (PAS2)	Palumbo et al., 2014, Massonet et al., 2017
VIT_06s0004g04200	6	5163664	5173222	RAB GTPase ARA3	Fasoli et al., 2018
VIT_06s0004g04310	6	5282932	5294571	Alcohol dehydrogenase	Palumbo et al., 2014, Massonet et al., 2017
VIT_06s0004g04320	6	5298004	5302347	Alcohol dehydrogenase 3	Palumbo et al., 2014, Massonet et al., 2017
VIT_06s0004g04350	6	5325150	5343379	Unknown protein	Fasoli et al., 2018
VIT_06s0004g04410	6	5375905	5383629	SEC14 cytosolic factor	Fasoli et al., 2018
VIT_06s0004g04490	6	5454491	5456520	Unknown protein	Fasoli et al., 2018
VIT_06s0004g04530	6	5497964	5504059	Armadillo/beta-catenin repeat protein/U-box domain-containing	Fasoli et al., 2018
VIT_06s0004g04550	6	5519489	5522382	Ankyrin repeat	Fasoli et al., 2018		biomarker_veraison transition
VIT_06s0004g04560	6	5522383	5528575	Unknown protein	Fasoli et al., 2018
VIT_06s0004g04590	6	5564299	5566010	Epsin N-terminal homology (ENTH) domain-containing	Fasoli et al., 2018
VIT_06s0004g04610	6	5587545	5589227	fasciclin arabinogalactan-protein (FLA4)	Palumbo et al., 2014, Massonet et al., 2017
VIT_06s0004g04640	6	5615800	5616794	Metallothionein 2b	Palumbo et al., 2014, Massonet et al., 2017
VIT_06s0004g04650	6	5621763	5622803	Metallothionein	Palumbo et al., 2014, Massonet et al., 2017	switch
VIT_06s0004g04860	6	5816980	5819572	Expansin (VvEXPA6)	Fasoli et al., 2018
VIT_06s0004g05120	6	6067600	6071282	ARR1 typeB	Fasoli et al., 2018
VIT_06s0004g05140	6	6080876	6084357	DnaJ homolog, subfamily B, member 9	Fasoli et al., 2018
VIT_06s0004g05340	6	6208777	6216647	Tropinone reductase	Palumbo et al., 2014, Massonet et al., 2017		biomarker_veraison transition
VIT_06s0004g05400	6	6257291	6257928	Tropinone reductase	Fasoli et al., 2018
VIT_06s0004g05460	6	6318873	6320828	Protein phosphatase 2C DBP (VvPP2C-6)	Fasoli et al., 2018
VIT_06s0004g05650	6	6468093	6471009	Unknown protein	Fasoli et al., 2018
VIT_06s0004g05680	6	6487056	6488106	Glutathione S-transferase 25 GSTU7	Palumbo et al., 2014, Massonet et al., 2017
VIT_06s0004g05720	6	6497883	6499604	No hit	Fasoli et al., 2018
VIT_06s0004g05730	6	6499605	6500690	Universal stress protein (USP) family protein	Fasoli et al., 2018		biomarker_veraison transition
VIT_06s0004g05770	6	6524201	6524870	Heat shock protein 17.6 kDa class I	Palumbo et al., 2014, Massonet et al., 2017, Fasoli et al., 2018
VIT_06s0004g05790	6	6537318	6542517	Unknown protein	Palumbo et al., 2014, Massonet et al., 2017
VIT_06s0004g05800	6	6544482	6550125	Phosphatidic acid phosphatase / PAP2	Fasoli et al., 2018
VIT_06s0004g05810	6	6553181	6562061	TPR-containing protein kinase	Fasoli et al., 2018
VIT_06s0004g05870	6	6589857	6591478	Tubulin beta-3 chain	Fasoli et al., 2018
VIT_06s0004g05910	6	6660357	6663341	Organic anion transmembrane transporter	Palumbo et al., 2014, Massonet et al., 2017
VIT_06s0004g05960	6	6689375	6691261	Unknown protein	Fasoli et al., 2018
VIT_06s0004g06010	6	6809022	6813549	Transformer serine/arginine-rich ribonucleoprotein	Fasoli et al., 2018
VIT_06s0004g06020	6	6813956	6829322	Alpha-glucan phosphorylase, H isozyme	Fasoli et al., 2018
VIT_06s0004g06100	6	6897189	6898912	MYB divaricata	Fasoli et al., 2018
VIT_06s0004g06240	6	7023994	7025453	Zinc finger (C2H2 type) family	Fasoli et al., 2018
VIT_06s0004g06480	6	7205100	7207080	CYP71E	Fasoli et al., 2018
VIT_06s0004g06560	6	7284901	7297724	ABC Transporter (VvPDR18 - VvABCG48)	Palumbo et al., 2014, Massonet et al., 2017
VIT_06s0004g06660	6	7370478	7375367	Phosphoinositide-specific phospholipase C	Palumbo et al., 2014, Massonet et al., 2017
VIT_06s0004g06770	6	7465198	7465647	No hit	Palumbo et al., 2014, Massonet et al., 2017
VIT_06s0004g06950	6	7667530	7669004	N-acetyltransferase hookless1 HLS1	Palumbo et al., 2014, Massonet et al., 2017
VIT_06s0004g07090	6	7865994	7867100	Unknown protein	Palumbo et al., 2014, Massonet et al., 2017		biomarker_veraison transition
VIT_06s0004g07120	6	7897418	7897954	Gamma interferon responsive lysosomal thiol reductase family protein	Fasoli et al., 2018		biomarker_veraison transition
VIT_06s0004g07310	6	8036795	8038646	Indole-3-acetate beta-glucosyltransferase	Palumbo et al., 2014, Massonet et al., 2017
VIT_06s0004g07330	6	8070873	8071976	No hit	Palumbo et al., 2014, Massonet et al., 2017, Fasoli et al., 2018
VIT_06s0004g07530	6	8305612	8309321	U2B'' (U2 small nuclear ribonucleoprotein B)	Fasoli et al., 2018
VIT_06s0004g07550	6	8313240	8314298	Wound-induced protein WI12	Palumbo et al., 2014, Massonet et al., 2017, Fasoli et al., 2018	switch
VIT_06s0004g07560	6	8320184	8333020	Ribosomal protein S29 28S	Fasoli et al., 2018
VIT_06s0004g07680	6	8478430	8480638	Nodulin	Palumbo et al., 2014, Massonet et al., 2017
VIT_06s0004g07770	6	8561978	8564357	Peroxidase	Fasoli et al., 2018
VIT_06s0004g07790	6	8584641	8585814	Lateral organ boundaries Domain 15	Palumbo et al., 2014, Massonet et al., 2017, Fasoli et al., 2018	switch	biomarker_veraison transition
VIT_06s0004g07880	6	8649080	8650574	Allergen	Palumbo et al., 2014, Massonet et al., 2017
VIT_06s0004g08440	6	9367048	9373464	Unknown protein	Fasoli et al., 2018
VIT_06s0009g00310	6	11606393	11608500	Unknown protein	Palumbo et al., 2014, Massonet et al., 2017
VIT_06s0009g00810	6	12868021	12872596	Periplasmic beta-glucosidase precursor	Palumbo et al., 2014, Massonet et al., 2017		biomarker_veraison transition
VIT_06s0009g01110	6	13680884	13682770	Cation exchanger (CAX7)	Palumbo et al., 2014, Massonet et al., 2017
VIT_06s0009g01140	6	13809871	13812600	Amino acid permease	Palumbo et al., 2014, Massonet et al., 2017	switch
VIT_06s0009g01320	6	14096427	14100937	L-ascorbate oxidase	Fasoli et al., 2018
VIT_06s0009g01620	6	14698158	14699107	Harpin-induced protein	Fasoli et al., 2018
VIT_06s0009g02020	6	15403496	15406773	Tubulin beta-4 chain	Palumbo et al., 2014, Massonet et al., 2017
VIT_06s0009g02230	6	15679974	15681794	Cysteine protease inhibitor	Fasoli et al., 2018
VIT_06s0009g02390	6	15915170	15919709	Scarecrow transcription factor 3 (SCL3)	Fasoli et al., 2018
VIT_06s0009g02500	6	16196291	16197492	Plastocyanin domain-containing protein	Fasoli et al., 2018
VIT_06s0009g02810	6	16795211	16796950	Flavonoid 3',5'-hydroxylase	Fasoli et al., 2018
VIT_06s0009g03120	6	17391099	17392851	Cytochrome P450, family 79, subfamily A, polypeptide 2	Palumbo et al., 2014, Massonet et al., 2017	switch
VIT_06s0009g03190	6	17503185	17515855	Unknown protein	Fasoli et al., 2018
VIT_06s0009g03430	6	17806893	17812523	Zinc finger (C3HC4-type ring finger)	Fasoli et al., 2018		biomarker_veraison transition
VIT_06s0009g03550	6	17954613	17979510	Regulator of chromosome condensation (RCC1)	Fasoli et al., 2018
VIT_06s0061g00150	6	18505045	18508669	Zinc finger (CCCH-type) family protein	Palumbo et al., 2014, Massonet et al., 2017, Fasoli et al., 2018
VIT_06s0061g00350	6	18883348	18893379	ABC Transporter (VvWBC24 - VvABCG24)	Palumbo et al., 2014, Massonet et al., 2017
VIT_06s0061g00360	6	18894169	18895708	UDP-glucoronosyl and UDP-glucosyl transferase	Palumbo et al., 2014, Massonet et al., 2017
VIT_06s0061g00440	6	19008482	19010705	Heavy-metal-associated domain-containing protein	Palumbo et al., 2014, Massonet et al., 2017
VIT_06s0061g00550	6	19165483	19167198	Xyloglucan endotransglucosylase/hydrolase 32	Palumbo et al., 2014, Massonet et al., 2017, Fasoli et al., 2018	switch
VIT_06s0061g00560	6	19171417	19173894	Exostosin FRA8 (Fragile fiber8)	Fasoli et al., 2018
VIT_06s0061g00620	6	19271626	19282111	Short-chain dehydrogenase carbonyl reductase 3	Palumbo et al., 2014, Massonet et al., 2017, Fasoli et al., 2018
VIT_06s0061g00640	6	19293136	19297270	Salutaridine reductase	Palumbo et al., 2014, Massonet et al., 2017
VIT_06s0061g00670	6	19316765	19318733	Salutaridine reductase	Palumbo et al., 2014, Massonet et al., 2017
VIT_06s0061g00680	6	19325616	19327235	Unknown protein	Palumbo et al., 2014, Massonet et al., 2017
VIT_06s0061g00700	6	19374192	19378784	Auxin-regulated protein	Fasoli et al., 2018
VIT_06s0061g00730	6	19394961	19396076	Aquaporin GAMMA-TIP3/TIP1;3	Palumbo et al., 2014, Massonet et al., 2017
VIT_06s0061g00760	6	19424821	19425835	Zinc finger (C2H2 type) family	Palumbo et al., 2014, Massonet et al., 2017
VIT_06s0061g00890	6	19567945	19571830	Carboxypeptidase	Palumbo et al., 2014, Massonet et al., 2017
VIT_06s0061g00940	6	19650354	19674829	Vacuolar protein sorting 41 (VPS41)	Fasoli et al., 2018
VIT_06s0061g01040	6	19802754	19812121	Argonaute protein	Palumbo et al., 2014, Massonet et al., 2017		biomarker_veraison transition
VIT_06s0061g01110	6	19937229	19945555	Lecithine cholesterol acyltransferase	Palumbo et al., 2014, Massonet et al., 2017, Fasoli et al., 2018		biomarker_veraison transition
VIT_06s0061g01120	6	19956135	19959420	UDP-D-apiose/UDP-D-xylose synthase	Fasoli et al., 2018
VIT_06s0061g01230	6	20168400	20173784	Cellulose synthase CSLA02	Palumbo et al., 2014, Massonet et al., 2017
VIT_06s0061g01370	6	20333498	20334427	Unknown protein	Palumbo et al., 2014, Massonet et al., 2017
VIT_06s0061g01380	6	20335248	20335943	Pop3 peptide	Palumbo et al., 2014, Massonet et al., 2017
VIT_06s0061g01460	6	20467518	20468008	ABC transporter G member 22	Fasoli et al., 2018
VIT_06s0061g01470	6	20468009	20477087	ABC Transporter (VvPDR22 - VvABCG52)	Fasoli et al., 2018
VIT_06s0080g00090	6	20926768	20928465	CYP94A1	Palumbo et al., 2014, Massonet et al., 2017
VIT_06s0080g00150	6	21028686	21032997	Subtilisin-like proteinase AIR3	Palumbo et al., 2014, Massonet et al., 2017, Fasoli et al., 2018
VIT_06s0080g00420	6	21546007	21547995	Glucan endo-1,3-beta-glucosidase 7 precursor	Palumbo et al., 2014, Massonet et al., 2017		biomarker_veraison transition
VIT_06s0080g00510	6	21649872	21666357	Sec23/sec24 transport family	Fasoli et al., 2018
VIT_06s0080g00540	6	21681016	21688304	Unknown protein	Fasoli et al., 2018
VIT_06s0080g00570	6	21708144	21709686	Unknown protein	Fasoli et al., 2018
VIT_06s0080g00760	6	21892460	21893516	Unknown protein	Palumbo et al., 2014, Massonet et al., 2017
VIT_06s0080g00780	6	21918352	21919519	NAC domain-containing protein (VvNAC74)	Palumbo et al., 2014, Massonet et al., 2017
VIT_06s0080g00880	6	22059774	22088202	Nicalin precursor	Fasoli et al., 2018
VIT_06s0080g00910	6	22130100	22131332	F-box family protein	Palumbo et al., 2014, Massonet et al., 2017
VIT_06s0080g00920	6	22147997	22149635	Photosystem I subunit O (PSAO)	Palumbo et al., 2014, Massonet et al., 2017
VIT_07s0141g00830	7	218015	228797	2-keto-3-deoxygluconokinase pfkB-type carbohydrate kinase	Fasoli et al., 2018
VIT_07s0141g00820	7	228798	232474	No hit	Fasoli et al., 2018
VIT_07s0141g00810	7	232475	234914	Zinc finger, SWIM-type	Fasoli et al., 2018
VIT_07s0141g00690	7	329252	330061	ERF/AP2 Gene Family (VvERF065)	Palumbo et al., 2014, Massonet et al., 2017
VIT_07s0141g00580	7	383760	391204	Glycosyl transferase family 8 protein	Fasoli et al., 2018
VIT_07s0141g00570	7	391604	392270	Photosystem II reaction centre W (PsbW)	Palumbo et al., 2014, Massonet et al., 2017
VIT_07s0141g00360	7	493479	495899	Lipase class 3	Palumbo et al., 2014, Massonet et al., 2017
VIT_07s0141g00330	7	516336	522389	F-box protein (FBL17)	Fasoli et al., 2018
VIT_00s0179g00360	7	730973	732879	Unknown protein	Palumbo et al., 2014, Massonet et al., 2017
VIT_00s0179g00320	7	770803	774212	Unknown protein	Fasoli et al., 2018
VIT_07s0151g00340	7	1264579	1270254	Sulfate transporter 3.1 (AST12) (AtST1)	Palumbo et al., 2014, Massonet et al., 2017
VIT_07s0151g00520	7	1334807	1343225	Homocysteine S-methyltransferase 3	Palumbo et al., 2014, Massonet et al., 2017
VIT_07s0151g00800	7	1454149	1456559	Unknown	Fasoli et al., 2018
VIT_07s0151g01080	7	1664768	1671028	Unknown protein	Fasoli et al., 2018
VIT_07s0104g00180	7	1832285	1833629	Nectarin IV NEC4	Fasoli et al., 2018
VIT_07s0104g00230	7	1865780	1872846	IWS1 C-terminus	Fasoli et al., 2018
VIT_07s0104g00340	7	1978599	1989156	PWWP domain-containing protein	Fasoli et al., 2018
VIT_07s0104g00350	7	1991863	1993147	Circadian clock coupling factor ZGT	Fasoli et al., 2018
VIT_07s0104g00410	7	2052962	2056449	Endo-1,3;1,4-beta-D-glucanase precursor	Palumbo et al., 2014, Massonet et al., 2017		biomarker_veraison transition
VIT_07s0104g00790	7	2333213	2336502	Endonuclease	Palumbo et al., 2014, Massonet et al., 2017, Fasoli et al., 2018
VIT_07s0104g00830	7	2358460	2363340	Sugar transporter ERD6-like 7	Palumbo et al., 2014, Massonet et al., 2017		biomarker_veraison transition
VIT_07s0104g00930	7	2443384	2445864	Gibberellin receptor GID1L2	Fasoli et al., 2018
VIT_07s0104g00950	7	2459480	2461141	Ankyrin repeat protein E4_8	Fasoli et al., 2018
VIT_07s0104g01320	7	2733595	2739476	Transport inhibitor response 1	Palumbo et al., 2014, Massonet et al., 2017, Fasoli et al., 2018		biomarker_veraison transition
VIT_07s0104g01390	7	2789268	2789958	Arsenate reductase (glutaredoxin)	Palumbo et al., 2014, Massonet et al., 2017
VIT_07s0104g01440	7	2822873	2827225	Phototropic-responsive NPH3	Palumbo et al., 2014, Massonet et al., 2017
VIT_07s0104g01730	7	3111533	3116363	HAK5 (High affinity K+ transporter 5)	Fasoli et al., 2018
VIT_07s0104g01800	7	3188892	3190265	Glutathione S-transferase 13 GSTF13	Palumbo et al., 2014, Massonet et al., 2017
VIT_07s0104g01830	7	3200000	3201033	Glutathione S-transferase 8 GSTF8	Palumbo et al., 2014, Massonet et al., 2017
VIT_07s0005g00030	7	3228606	3229994	Glutathione S-transferase (VvGST2)	Fasoli et al., 2018
VIT_07s0005g00060	7	3256695	3257107	No hit	Palumbo et al., 2014, Massonet et al., 2017		biomarker_veraison transition
VIT_07s0005g00140	7	3311982	3312928	Peripheral-type benzodiazepine receptor	Fasoli et al., 2018
VIT_07s0005g00390	7	3502718	3511571	Beta Glucosidase 11	Fasoli et al., 2018		biomarker_veraison transition
VIT_07s0005g00490	7	3582860	3586656	UDP-glucuronic acid decarboxylase 1	Fasoli et al., 2018
VIT_07s0005g00660	7	3703167	3703936	Late embryogenis abundant protein 5	Palumbo et al., 2014, Massonet et al., 2017, Fasoli et al., 2018	switch	biomarker_veraison transition
VIT_07s0005g00730	7	3747301	3750192	Pectinesterase family	Palumbo et al., 2014, Massonet et al., 2017
VIT_07s0005g00750	7	3763032	3771483	Sucrose synthase	Palumbo et al., 2014, Massonet et al., 2017, Fasoli et al., 2018	switch
VIT_07s0005g00830	7	3835037	3837480	Subtilisin protease	Palumbo et al., 2014, Massonet et al., 2017
VIT_07s0005g00940	7	3906595	3913090	Kinesin motor protein	Palumbo et al., 2014, Massonet et al., 2017		biomarker_veraison transition
VIT_07s0005g01180	7	4089249	4090743	Unknown protein	Fasoli et al., 2018
VIT_07s0005g01210	7	4112441	4114855	VvMybF1	Palumbo et al., 2014, Massonet et al., 2017
VIT_07s0005g01240	7	4170896	4174283	Triacylglycerol lipase	Fasoli et al., 2018
VIT_07s0005g01250	7	4180739	4182379	Unknown protein	Fasoli et al., 2018		biomarker_veraison transition
VIT_07s0005g01680	7	4549306	4553793	Stachyose synthase	Palumbo et al., 2014, Massonet et al., 2017, Fasoli et al., 2018	switch
VIT_07s0005g01700	7	4572737	4573193	Transcription regulator	Palumbo et al., 2014, Massonet et al., 2017		biomarker_veraison transition
VIT_07s0005g01710	7	4582437	4584159	WRKY Transcription Factor (VvWRKY19)	Palumbo et al., 2014, Massonet et al., 2017, Fasoli et al., 2018	switch	biomarker_veraison transition
VIT_07s0005g01950	7	4772830	4774208	myb domain protein 78	Fasoli et al., 2018
VIT_07s0005g02060	7	4863974	4867721	Boron transporter-like protein 1	Palumbo et al., 2014, Massonet et al., 2017		biomarker_veraison transition
VIT_07s0005g02070	7	4872745	4873236	No hit	Fasoli et al., 2018
VIT_07s0005g02080	7	4879464	4880221	No hit	Palumbo et al., 2014, Massonet et al., 2017
VIT_07s0005g02220	7	4987047	4987873	LHCII type I CAB-1	Palumbo et al., 2014, Massonet et al., 2017, Fasoli et al., 2018
VIT_07s0005g02230	7	4994402	4997466	S-adenosylmethionine synthetase 1 (SAM1)	Palumbo et al., 2014, Massonet et al., 2017
VIT_07s0005g02440	7	5178662	5193059	Pectinacetylesterase	Palumbo et al., 2014, Massonet et al., 2017, Fasoli et al., 2018
VIT_07s0005g02450	7	5193790	5195161	Unknown protein	Palumbo et al., 2014, Massonet et al., 2017
VIT_07s0005g02460	7	5199141	5200844	No hit	Palumbo et al., 2014, Massonet et al., 2017
VIT_07s0005g02470	7	5201835	5210008	Cellulose synthase CESA3	Palumbo et al., 2014, Massonet et al., 2017
VIT_07s0005g02480	7	5212090	5214208	Myb domain protein 61	Palumbo et al., 2014, Massonet et al., 2017
VIT_07s0005g02590	7	5289966	5294399	Polygalacturonase GH28	Palumbo et al., 2014, Massonet et al., 2017, Fasoli et al., 2018		biomarker_veraison transition
VIT_07s0005g02710	7	5389734	5392657	Unknown protein	Palumbo et al., 2014, Massonet et al., 2017, Fasoli et al., 2018	switch
VIT_07s0005g02730	7	5395249	5397477	Myb Radialis	Palumbo et al., 2014, Massonet et al., 2017
VIT_07s0005g03310	7	6539773	6542843	Cofilin	Palumbo et al., 2014, Massonet et al., 2017, Fasoli et al., 2018	switch	biomarker_veraison transition
VIT_07s0005g03390	7	6651670	6652591	Unknown protein	Palumbo et al., 2014, Massonet et al., 2017
VIT_07s0005g03790	7	7144543	7155328	Succinyl-CoA ligase beta-chain	Fasoli et al., 2018
VIT_07s0005g03810	7	7168630	7169145	Unknown protein	Palumbo et al., 2014, Massonet et al., 2017	switch
VIT_07s0005g04110	7	7586935	7591211	Cellulose synthase CESA4	Palumbo et al., 2014, Massonet et al., 2017
VIT_07s0005g04130	7	7608304	7610838	Acid phosphatase class B	Fasoli et al., 2018
VIT_07s0005g04390	7	7857642	7871444	Clavata1 receptor kinase (CLV1)	Fasoli et al., 2018
VIT_07s0005g04410	7	7876296	7878728	Subtilase	Fasoli et al., 2018
VIT_07s0005g04420	7	7880826	7890496	Exostosin (Xyloglucan galactosyltransferase KATAMARI 1)	Fasoli et al., 2018
VIT_07s0005g04460	7	7917010	7928040	ABC Transporter (VvMRP22 - VvABCC22)	Fasoli et al., 2018		biomarker_veraison transition
VIT_07s0005g04510	7	8005899	8083582	DENN (AEX-3) domain-containing	Fasoli et al., 2018		biomarker_veraison transition
VIT_07s0005g04920	7	8536992	8538386	Photosystem I reaction center subunit IV B (PSAE B)	Palumbo et al., 2014, Massonet et al., 2017, Fasoli et al., 2018
VIT_07s0005g05030	7	8774531	8805071	CLIP-associating protein (CLASP)	Fasoli et al., 2018
VIT_07s0005g05520	7	9928652	9933494	Pectate lyase	Fasoli et al., 2018
VIT_07s0005g05610	7	10149724	10155610	3-ketoacyl-CoA thiolase PED1	Fasoli et al., 2018
VIT_07s0005g06160	7	11367820	11368736	No hit	Palumbo et al., 2014, Massonet et al., 2017, Fasoli et al., 2018
VIT_07s0005g06300	7	11764427	11770498	Phototropic-responsive NPH3	Fasoli et al., 2018
VIT_07s0005g06620	7	12315079	12334099	Unknown protein	Fasoli et al., 2018
VIT_07s0005g06640	7	12389066	12408540	SEC14 cytosolic factor	Fasoli et al., 2018
VIT_07s0095g00660	7	13722599	13725961	Curculin (mannose-binding) lectin	Fasoli et al., 2018
VIT_07s0095g00760	7	14046738	14053795	Methionyl-tRNA synthetase	Palumbo et al., 2014, Massonet et al., 2017, Fasoli et al., 2018		biomarker_veraison transition
VIT_07s0151g00090	7	15241983	15259453	Quinone-oxidoreductase QR1	Fasoli et al., 2018		biomarker_veraison transition
VIT_00s0216g00040	7	15525824	15532104	ER lumen protein retaining receptor	Fasoli et al., 2018		biomarker_veraison transition
VIT_00s0216g00060	7	15545821	15547379	Nuclear transport factor 2 (NTF2)	Fasoli et al., 2018
VIT_00s0216g00070	7	15572383	15580054	Unknown	Fasoli et al., 2018
VIT_00s0333g00040	7	15776882	15778503	Early tobacco anther 1, putative	Fasoli et al., 2018
VIT_00s0333g00050	7	15783481	15786025	DIR1 (defective IN induced resistance 1)	Palumbo et al., 2014, Massonet et al., 2017
VIT_00s0333g00060	7	15790785	15793065	Unknown protein	Palumbo et al., 2014, Massonet et al., 2017
VIT_07s0141g00720	7	16175621	16176479	fimbrin 1	Palumbo et al., 2014, Massonet et al., 2017
VIT_00s0269g00140	7	16293202	16294247	Ankyrin	Palumbo et al., 2014, Massonet et al., 2017
VIT_00s0269g00150	7	16295361	16297174	IMP dehydrogenase/GMP reductase	Palumbo et al., 2014, Massonet et al., 2017
VIT_00s0227g00200	7	17235824	17236710	formin protein AHF1	Palumbo et al., 2014, Massonet et al., 2017
VIT_00s0227g00100	7	17364400	17365012	No hit	Fasoli et al., 2018
VIT_00s0227g00090	7	17365013	17367844	No hit	Fasoli et al., 2018
VIT_00s0220g00070	7	17825212	17838766	Latex cyanogenic beta glucosidase	Fasoli et al., 2018		biomarker_veraison transition
VIT_00s0207g00150	7	18027882	18032844	Ternary complex factor MIP1	Palumbo et al., 2014, Massonet et al., 2017
VIT_00s0207g00180	7	18050973	18051804	Unknown protein	Palumbo et al., 2014, Massonet et al., 2017
VIT_00s0207g00280	7	18100290	18105027	WAK receptor protein kinase	Fasoli et al., 2018		biomarker_veraison transition
VIT_00s1466g00010	7	18116176	18116637	No hit	Palumbo et al., 2014, Massonet et al., 2017
VIT_07s0255g00100	7	18186741	18194207	Extra-large G-protein (XLG1)	Fasoli et al., 2018
VIT_00s0253g00060	7	18431063	18433363	OBF binding protein 2	Palumbo et al., 2014, Massonet et al., 2017		biomarker_veraison transition
VIT_00s0253g00040	7	18442602	18446481	Monocopper oxidase SKS17 (SKU5 Similar 17)	Fasoli et al., 2018
VIT_07s0197g00080	7	18620533	18626623	SNF1 protein kinase 2-3 AKIP OST1	Fasoli et al., 2018
VIT_00s0567g00010	7	18733398	18741167	MAPKKK5	Fasoli et al., 2018
VIT_00s0850g00010	7	18875407	18878585	Unknown protein	Fasoli et al., 2018
VIT_00s0357g00100	7	18944515	18946149	Pollen Ole e 1 allergen and extensin	Fasoli et al., 2018
VIT_00s0304g00010	7	19013958	19015659	Unknown protein	Fasoli et al., 2018
VIT_00s0304g00020	7	19023219	19026025	UNE2 (unfertilized embryo sac 2)	Palumbo et al., 2014, Massonet et al., 2017, Fasoli et al., 2018
VIT_00s0304g00080	7	19106771	19109828	Trehalose-6-phosphate phosphatase	Palumbo et al., 2014, Massonet et al., 2017
VIT_07s0141g00020	7	19122150	19125627	Sensitive to proton rhizotoxicity 1	Fasoli et al., 2018
VIT_00s0665g00030	7	19319600	19324172	Unknown protein	Palumbo et al., 2014, Massonet et al., 2017
VIT_00s0665g00040	7	19325154	19328582	RAB GTPase RABH1E	Fasoli et al., 2018
VIT_00s0346g00080	7	19404853	19407222	Sinapyl alcohol dehydrogenase	Palumbo et al., 2014, Massonet et al., 2017
VIT_00s0346g00090	7	19407223	19418024	Cinnamyl alcohol dehydrogenase	Palumbo et al., 2014, Massonet et al., 2017
VIT_00s0346g00110	7	19434629	19438455	Mannitol dehydrogenase	Fasoli et al., 2018
VIT_00s0324g00050	7	19499204	19507662	UDP-glucose glucosyltransferase	Palumbo et al., 2014, Massonet et al., 2017
VIT_00s0324g00060	7	19507681	19509270	UDP-glycosyltransferase 85A8	Palumbo et al., 2014, Massonet et al., 2017
VIT_00s0324g00070	7	19516069	19517954	Cis-zeatin O-beta-D-glucosyltransferase	Fasoli et al., 2018
VIT_00s0768g00040	7	19792424	19795026	Receptor protein kinase PERK1	Fasoli et al., 2018
VIT_00s1291g00030	7	19795865	19797723	Receptor protein kinase PERK1	Fasoli et al., 2018
VIT_00s0779g00010	7	19890888	19894025	Unknown protein	Fasoli et al., 2018
VIT_00s0407g00020	7	20063750	20064346	2-oxoglutarate/malate carrier protein, Mitochondrial	Fasoli et al., 2018
VIT_00s0199g00040	7	20094527	20094781	No hit	Fasoli et al., 2018
VIT_00s0199g00210	7	20227692	20230153	Cyclin delta-2 (CYCD2)	Palumbo et al., 2014, Massonet et al., 2017
VIT_00s0477g00030	7	20333907	20336653	MATE efflux family protein ripening responsive	Fasoli et al., 2018
VIT_07s0191g00220	7	20412573	20414323	Unknown protein	Fasoli et al., 2018
VIT_07s0191g00050	7	20619161	20620800	Peroxidase 17	Fasoli et al., 2018		biomarker_veraison transition
VIT_00s0211g00130	7	20838292	20838778	Unknown	Palumbo et al., 2014, Massonet et al., 2017
VIT_00s0211g00170	7	20871352	20871831	Unknown	Palumbo et al., 2014, Massonet et al., 2017
VIT_00s0415g00070	7	20912681	20913647	No hit	Fasoli et al., 2018
VIT_00s0415g00030	7	20943699	20948411	Molecular chaperone DnaK	Fasoli et al., 2018
VIT_00s1312g00010	7	20969944	20971566	basic helix-loop-helix (bHLH) family	Palumbo et al., 2014, Massonet et al., 2017
VIT_00s2739g00010	7	20978499	20979230	basic helix-loop-helix (bHLH) family	Palumbo et al., 2014, Massonet et al., 2017
VIT_07s0205g00030	7	21168615	21171737	Zinc finger (C3HC4-type ring finger)	Fasoli et al., 2018
VIT_00s0541g00020	7	21305732	21306462	Basic Leucine Zipper Transcription Factor (VvbZIP55)	Fasoli et al., 2018
VIT_00s0471g00010	7	21363721	21365680	U-box domain-containing protein	Fasoli et al., 2018
VIT_00s0322g00030	7	21457989	21459709	Alpha-6-galactosyltransferase	Palumbo et al., 2014, Massonet et al., 2017, Fasoli et al., 2018	switch	biomarker_veraison transition
VIT_00s0322g00010	7	21483256	21484538	Cyclin-D like protein	Fasoli et al., 2018
VIT_00s0802g00020	7	21492017	21494607	Unknown protein	Palumbo et al., 2014, Massonet et al., 2017
VIT_00s0802g00010	7	21504649	21505766	No hit	Palumbo et al., 2014, Massonet et al., 2017
VIT_07s0129g00200	7	21781290	21782859	Cyclin-D5-1	Palumbo et al., 2014, Massonet et al., 2017
VIT_07s0129g00250	7	21821423	21827952	Phototropic-responsive NPH3	Palumbo et al., 2014, Massonet et al., 2017		biomarker_veraison transition
VIT_07s0129g00300	7	21884921	21890901	formamidase, putative / formamide amidohydrolase, putative	Palumbo et al., 2014, Massonet et al., 2017
VIT_07s0129g00310	7	21890902	21893642	Formamidase	Palumbo et al., 2014, Massonet et al., 2017		biomarker_veraison transition
VIT_07s0129g00320	7	21894061	21894375	formamidase, putative / formamide amidohydrolase, putative	Palumbo et al., 2014, Massonet et al., 2017
VIT_07s0129g00330	7	21897782	21899041	Lateral organ boundaries protein 39	Palumbo et al., 2014, Massonet et al., 2017
VIT_07s0129g00470	7	22017980	22022826	Unknown protein	Fasoli et al., 2018
VIT_07s0129g00490	7	22037627	22040402	Hydrogenobyrinic acid a,c-diamide synthase	Fasoli et al., 2018
VIT_07s0129g00520	7	22053374	22057234	Protein phosphatase 2C	Fasoli et al., 2018
VIT_07s0129g00560	7	22112714	22114437	No hit	Palumbo et al., 2014, Massonet et al., 2017
VIT_07s0129g00660	7	22204296	22206347	Indole-3-acetic acid-amido synthetase GH3.2	Palumbo et al., 2014, Massonet et al., 2017
VIT_07s0129g00730	7	22273787	22275794	CYP81E1 Isoflavone 2'-hydroxylase	Palumbo et al., 2014, Massonet et al., 2017
VIT_07s0129g00960	7	22417697	22420537	Protein kinase pto	Palumbo et al., 2014, Massonet et al., 2017
VIT_07s0129g01070	7	22536930	22539697	Leucine-rich repeat protein kinase	Palumbo et al., 2014, Massonet et al., 2017
VIT_07s0031g00110	7	22667068	22668250	Unknown protein	Palumbo et al., 2014, Massonet et al., 2017
VIT_07s0031g00120	7	22671322	22674673	Leucine-rich repeat transmembrane protein kinase	Palumbo et al., 2014, Massonet et al., 2017, Fasoli et al., 2018
VIT_07s0031g00130	7	22675567	22691685	Kinesin protein FRA1 (fragile fiber 1)	Palumbo et al., 2014, Massonet et al., 2017
VIT_07s0031g00190	7	22733389	22734137	ERF/AP2 Gene Family (VvERF007),Dehydration Responsive Element-Binding Transcription Factor (VvDREB08)	Fasoli et al., 2018
VIT_07s0031g00250	7	22803767	22809412	Transporter-related	Palumbo et al., 2014, Massonet et al., 2017		biomarker_veraison transition
VIT_07s0031g00340	7	22908609	22911817	F-box domain containing protein	Fasoli et al., 2018
VIT_07s0031g00460	7	23000624	23011178	Nicotinate phosphoribosyltransferase	Fasoli et al., 2018
VIT_07s0031g00480	7	23030608	23033650	Protein kinase family	Fasoli et al., 2018
VIT_07s0031g00590	7	23104597	23106951	Triacylglycerol lipase	Palumbo et al., 2014, Massonet et al., 2017, Fasoli et al., 2018
VIT_07s0031g00610	7	23119356	23123345	Remorin	Palumbo et al., 2014, Massonet et al., 2017, Fasoli et al., 2018
VIT_07s0031g00640	7	23143545	23149757	Splicing factor, arginine/serine-rich 16	Fasoli et al., 2018
VIT_07s0031g00650	7	23150927	23153154	Defective chloroplasts and leaves protein / DCL protein	Fasoli et al., 2018
VIT_07s0031g00700	7	23190261	23194870	Caltractin / centrin	Fasoli et al., 2018
VIT_07s0031g00800	7	23267930	23269587	Cyclin-dependent kinase inhibitor KIP-related protein 7	Fasoli et al., 2018
VIT_07s0031g00820	7	23283394	23294199	Methionine aminopeptidase 1B, chloroplast precursor	Fasoli et al., 2018
VIT_07s0031g01160	7	23592834	23593916	Hyperosmotically inducible periplasmic protein	Fasoli et al., 2018
VIT_07s0031g01530	7	23956286	23959254	Stress enhanced protein 2 (SEP2)	Fasoli et al., 2018
VIT_07s0031g01600	7	24016432	24021434	Shikimate kinase	Fasoli et al., 2018
VIT_07s0031g01630	7	24059095	24062169	Unknown protein	Fasoli et al., 2018
VIT_07s0031g01680	7	24108070	24109781	CYP86A1	Palumbo et al., 2014, Massonet et al., 2017
VIT_07s0031g01910	7	24365712	24366257	Unknown protein	Palumbo et al., 2014, Massonet et al., 2017
VIT_07s0031g01930	7	24372787	24378273	myb TKI1 (TSL-KINASE INTERACTING PROTEIN 1)	Palumbo et al., 2014, Massonet et al., 2017	switch	biomarker_veraison transition
VIT_07s0031g02140	7	24624674	24626128	Amino acid permease	Fasoli et al., 2018		biomarker_veraison transition
VIT_07s0031g02160	7	24633760	24638275	Protein phosphatase 2C DBP	Fasoli et al., 2018
VIT_07s0031g02170	7	24643092	24647566	Glutamate receptor GLR3.6	Palumbo et al., 2014, Massonet et al., 2017, Fasoli et al., 2018		biomarker_veraison transition
VIT_07s0031g02180	7	24648870	24656175	Protein kinase IRE1	Fasoli et al., 2018
VIT_07s0031g02200	7	24677022	24680306	Auxin efflux carrier	Palumbo et al., 2014, Massonet et al., 2017
VIT_07s0031g02210	7	24680307	24682234	No hit	Palumbo et al., 2014, Massonet et al., 2017
VIT_07s0031g02270	7	24717918	24722690	Tonoplast monosaccharide transporter2	Palumbo et al., 2014, Massonet et al., 2017
VIT_07s0031g02340	7	24798699	24802469	Amino acid permease 2	Palumbo et al., 2014, Massonet et al., 2017
VIT_07s0031g02390	7	24865115	24869547	Phytoalexin-deficient 4 protein (PAD4)	Palumbo et al., 2014, Massonet et al., 2017
VIT_07s0031g02480	7	24957860	24980525	Beta-galactosidase	Palumbo et al., 2014, Massonet et al., 2017
VIT_07s0031g02550	7	25110606	25112782	ABC Transporter (VvWBC17 - VvABCG17)	Palumbo et al., 2014, Massonet et al., 2017
VIT_07s0031g02590	7	25236344	25241998	Beta-galactosidase	Fasoli et al., 2018
VIT_07s0031g02610	7	25259610	25261627	NAC domain-containing protein (VvNAC39)	Palumbo et al., 2014, Massonet et al., 2017
VIT_07s0031g02700	7	25473006	25483842	Amidase	Fasoli et al., 2018
VIT_07s0031g02710	7	25483843	25484310	No hit	Fasoli et al., 2018
VIT_07s0031g02720	7	25498369	25506850	Myosin heavy chain	Fasoli et al., 2018
VIT_07s0031g02840	7	25755028	25760689	Diacylglycerol kinase 2	Fasoli et al., 2018
VIT_07s0031g03090	7	26184811	26190368	Avr9 elicitor response protein	Fasoli et al., 2018
VIT_07s0031g03130	7	26261413	26273251	PHD finger transcription factor	Fasoli et al., 2018
VIT_07s0031g03220	7	26436184	26438623	Patellin-1	Fasoli et al., 2018
VIT_07s0130g00400	7	27036765	27045292	Chloride channel protein (CLC-c)	Fasoli et al., 2018
VIT_08s0056g00150	8	294822	299147	Protein kinase APK1B	Fasoli et al., 2018		biomarker_veraison transition
VIT_08s0056g00180	8	316819	318020	Translation initiation factor IF-2B subunit delta	Fasoli et al., 2018
VIT_08s0056g00430	8	664973	668842	Unknown protein	Fasoli et al., 2018		biomarker_veraison transition
VIT_08s0056g00500	8	720694	722708	Unknown protein	Palumbo et al., 2014, Massonet et al., 2017
VIT_08s0056g00570	8	801485	868378	Serine/threonine protein kinase activity	Fasoli et al., 2018
VIT_08s0056g00610	8	892733	896238	Transposon protein, Mutator sub-class	Fasoli et al., 2018
VIT_08s0056g00730	8	1048013	1059360	SEC14 cytosolic factor	Fasoli et al., 2018
VIT_08s0056g00780	8	1221328	1226327	MATE efflux family protein	Palumbo et al., 2014, Massonet et al., 2017
VIT_08s0056g01000	8	1489988	1498676	MATE efflux family protein	Palumbo et al., 2014, Massonet et al., 2017
VIT_08s0056g01080	8	1571972	1580990	MATE efflux family protein	Palumbo et al., 2014, Massonet et al., 2017
VIT_08s0056g01120	8	1699123	1718463	MATE efflux family protein	Palumbo et al., 2014, Massonet et al., 2017, Fasoli et al., 2018
VIT_08s0056g01160	8	1771030	1774497	BDG1 (BODYGUARD1) hydrolase	Fasoli et al., 2018
VIT_08s0056g01190	8	1862461	1866385	myb domain protein 105	Fasoli et al., 2018
VIT_08s0056g01230	8	1937113	1940026	Cycling DOF factor 2	Fasoli et al., 2018
VIT_08s0056g01240	8	1954217	1955605	No hit	Palumbo et al., 2014, Massonet et al., 2017	switch
VIT_08s0056g01500	8	2406251	2407667	Unknown protein	Fasoli et al., 2018
VIT_08s0056g01600	8	2532260	2532970	No hit	Palumbo et al., 2014, Massonet et al., 2017		biomarker_veraison transition
VIT_08s0056g01610	8	2532971	2533228	No hit	Palumbo et al., 2014, Massonet et al., 2017
VIT_08s0032g00050	8	2920819	2982931	Acyl-activating enzyme 15	Fasoli et al., 2018
VIT_08s0032g00300	8	3372322	3373859	Annexin A3	Fasoli et al., 2018
VIT_08s0032g00680	8	4105849	4114105	SPX (SYG1/Pho81/XPR1) domain-containing protein	Fasoli et al., 2018
VIT_08s0032g00760	8	4282716	4284240	Translation initiation factor eIF-2 beta subunit	Fasoli et al., 2018
VIT_08s0032g00800	8	4369834	4386475	carotenoid isomerase (CISO2) (VvCISO1)	Fasoli et al., 2018
VIT_08s0032g00910	8	4596677	4600040	Fasciclin domain-containing protein FLA17	Fasoli et al., 2018
VIT_08s0032g01110	8	5502500	5509517	Axial regulator YABBY2	Palumbo et al., 2014, Massonet et al., 2017
VIT_08s0032g01220	8	5882877	5886604	Calcium Dependent Protein Kinase (VvCPK9)	Palumbo et al., 2014, Massonet et al., 2017
VIT_08s0032g01230	8	5958489	6009269	DEAH (Asp-Glu-Ala-His) box polypeptide 36	Fasoli et al., 2018		biomarker_veraison transition
VIT_08s0105g00430	8	7693544	7696076	Omega-3 fatty acid desaturase, chloroplast precursor	Palumbo et al., 2014, Massonet et al., 2017
VIT_08s0217g00030	8	8106640	8113612	Ran-binding protein 1 RanBP1	Fasoli et al., 2018		biomarker_veraison transition
VIT_08s0058g00400	8	9345848	9346871	No hit	Palumbo et al., 2014, Massonet et al., 2017, Fasoli et al., 2018	switch
VIT_08s0058g00410	8	9346957	9351266	ferritin 1 (FER1)	Palumbo et al., 2014, Massonet et al., 2017, Fasoli et al., 2018	switch
VIT_08s0058g00430	8	9389743	9394079	ferritin	Palumbo et al., 2014, Massonet et al., 2017	switch
VIT_08s0058g00440	8	9398535	9419675	ferritin	Palumbo et al., 2014, Massonet et al., 2017, Fasoli et al., 2018	switch
VIT_08s0058g00640	8	9740173	9742621	Patellin-5	Palumbo et al., 2014, Massonet et al., 2017, Fasoli et al., 2018
VIT_08s0058g00670	8	9783065	9785509	Unknown protein	Fasoli et al., 2018
VIT_08s0058g00890	8	10159125	10177168	WD40	Fasoli et al., 2018
VIT_08s0058g00900	8	10222472	10225255	RAPTOR1B (RAPTOR1)	Fasoli et al., 2018
VIT_08s0058g00910	8	10225447	10226440	RAPTOR1B (RAPTOR1)	Fasoli et al., 2018
VIT_08s0058g00930	8	10247220	10250419	Alanine--glyoxylate aminotransferase 2 3, mitochondrial	Palumbo et al., 2014, Massonet et al., 2017
VIT_08s0058g01010	8	10351589	10355300	Unknown	Palumbo et al., 2014, Massonet et al., 2017
VIT_08s0058g01090	8	10443101	10444884	CBL-interacting protein kinase 14 (CIPK14)	Palumbo et al., 2014, Massonet et al., 2017
VIT_08s0058g01390	8	10843800	10846082	WRKY Transcription Factor (VvWRKY25)	Palumbo et al., 2014, Massonet et al., 2017
VIT_08s0058g01440	8	10896675	10902930	Ribosomal S6 kinase p90	Fasoli et al., 2018
VIT_08s0058g01480	8	10916755	10921854	1,4-beta-mannan endohydrolase	Fasoli et al., 2018		biomarker_veraison transition
VIT_08s0040g00070	8	10978420	10994078	Argonaute	Fasoli et al., 2018
VIT_08s0040g00380	8	11313031	11320284	Zinc finger (DHHC type) family	Fasoli et al., 2018
VIT_08s0040g00430	8	11382526	11391872	COP9 signalosome complex subunit 2	Fasoli et al., 2018
VIT_08s0040g00470	8	11423225	11425683	Calmodulin-7 (CAM7)	Fasoli et al., 2018
VIT_08s0040g00690	8	11632988	11633534	Unknown	Palumbo et al., 2014, Massonet et al., 2017
VIT_08s0040g00780	8	11733507	11736448	P-coumaroyl shikimate 3'-hydroxylase isoform 1	Palumbo et al., 2014, Massonet et al., 2017, Fasoli et al., 2018
VIT_08s0040g00820	8	11777899	11779610	CYP94A1	Palumbo et al., 2014, Massonet et al., 2017
VIT_08s0040g00970	8	11946624	11961790	Plectin (myosin-like)	Fasoli et al., 2018
VIT_08s0040g01040	8	12066763	12079925	Serine carboxypeptidase II	Palumbo et al., 2014, Massonet et al., 2017
VIT_08s0040g01060	8	12093772	12096141	Serine carboxypeptidase S10	Fasoli et al., 2018
VIT_08s0040g01070	8	12098665	12104651	Serine carboxypeptidase S10	Palumbo et al., 2014, Massonet et al., 2017
VIT_08s0040g01130	8	12137642	12140264	Serine carboxypeptidase II	Palumbo et al., 2014, Massonet et al., 2017
VIT_08s0040g01140	8	12150451	12157978	Serine carboxypeptidase K10B2.2 precursor	Palumbo et al., 2014, Massonet et al., 2017
VIT_08s0040g01160	8	12167580	12167729	No hit	Palumbo et al., 2014, Massonet et al., 2017
VIT_08s0040g01190	8	12194202	12204744	3-oxoacyl-reductase, chloroplast precursor	Fasoli et al., 2018		biomarker_veraison transition
VIT_08s0040g01200	8	12215952	12218118	Short-chain type alcohol dehydrogenase	Palumbo et al., 2014, Massonet et al., 2017	switch
VIT_08s0040g01260	8	12303300	12310171	Unknown protein	Fasoli et al., 2018
VIT_08s0040g01270	8	12311662	12317920	Dual specificity protein phosphatase	Fasoli et al., 2018		biomarker_veraison transition
VIT_08s0040g01510	8	12667462	12668122	No hit	Palumbo et al., 2014, Massonet et al., 2017, Fasoli et al., 2018
VIT_08s0040g01820	8	12933524	12933970	No hit	Palumbo et al., 2014, Massonet et al., 2017, Fasoli et al., 2018
VIT_08s0040g01890	8	12986520	12988082	Aquaporin PIP2;4	Fasoli et al., 2018		biomarker_veraison transition
VIT_08s0040g01910	8	13002778	13004787	V-type H+-transporting ATPase subunit G	Fasoli et al., 2018
VIT_08s0040g01950	8	13035091	13039972	Zinc finger (C3HC4-type ring finger)	Palumbo et al., 2014, Massonet et al., 2017, Fasoli et al., 2018	switch	biomarker_veraison transition
VIT_08s0040g02090	8	13199639	13205358	DnaJ homolog, subfamily C, member 3	Fasoli et al., 2018
VIT_08s0040g02130	8	13239663	13250993	Syntaxin of plants SYP7	Fasoli et al., 2018
VIT_08s0040g02250	8	13353939	13355008	No hit	Palumbo et al., 2014, Massonet et al., 2017
VIT_08s0040g02280	8	13385650	13386469	Phosphatidic acid phosphatase / PAP2	Fasoli et al., 2018
VIT_08s0040g02380	8	13449947	13458740	Hydrolase, alpha/beta fold	Fasoli et al., 2018
VIT_08s0040g02490	8	13540774	13545603	RAB GTPase ARA3	Fasoli et al., 2018
VIT_08s0040g02500	8	13548849	13551128	Nodulin MtN21 family	Fasoli et al., 2018
VIT_08s0040g02520	8	13562848	13567856	Inositol-1,4,5-trisphosphate 5-phosphatase CVP2, type I	Fasoli et al., 2018
VIT_08s0040g02600	8	13642556	13644731	F-box protein	Fasoli et al., 2018
VIT_08s0040g02610	8	13649237	13651317	Unknown	Palumbo et al., 2014, Massonet et al., 2017, Fasoli et al., 2018		biomarker_veraison transition
VIT_08s0040g02650	8	13683620	13684698	Unknown protein	Palumbo et al., 2014, Massonet et al., 2017		biomarker_veraison transition
VIT_08s0040g02680	8	13705751	13711250	Unknown protein	Fasoli et al., 2018
VIT_08s0040g02700	8	13725176	13727053	Heavy-metal-associated domain-containing protein	Fasoli et al., 2018
VIT_08s0040g02740	8	13772697	13781967	Pectate lyase	Fasoli et al., 2018
VIT_08s0040g03100	8	14063558	14066082	Glutathione S-transferase GSTO1	Fasoli et al., 2018
VIT_08s0040g03150	8	14111153	14113537	L-ascorbate peroxidase 1, cytosolic (APX1)	Palumbo et al., 2014, Massonet et al., 2017
VIT_08s0040g03260	8	14202718	14207335	Nuclear transcription factor Y subunit B-5	Fasoli et al., 2018
VIT_08s0040g03270	8	14214405	14226967	E3 ubiquitin-protein ligase TRIP12	Fasoli et al., 2018
VIT_08s0040g03400	8	14354707	14358038	Short-chain dehydrogenase/reductase	Palumbo et al., 2014, Massonet et al., 2017
VIT_08s0007g00180	8	14550709	14554703	OBP3 (OBF-binding protein 3)	Palumbo et al., 2014, Massonet et al., 2017	switch	biomarker_veraison transition
VIT_08s0007g00330	8	14633089	14634214	Metallothionein	Palumbo et al., 2014, Massonet et al., 2017
VIT_08s0007g00410	8	14715920	14719316	Myb domain protein 91	Palumbo et al., 2014, Massonet et al., 2017
VIT_08s0007g00440	8	14732840	14734936	Expansin (VvEXPA11)	Fasoli et al., 2018
VIT_08s0007g00470	8	14760441	14764211	Rhomboid ATRBL1	Fasoli et al., 2018		biomarker_veraison transition
VIT_08s0007g00540	8	14807143	14810595	Haloacid dehalogenase hydrolase	Fasoli et al., 2018
VIT_08s0007g00710	8	14915283	14916091	Unknown	Palumbo et al., 2014, Massonet et al., 2017
VIT_08s0007g00830	8	15002643	15005018	Lectin protein kinase	Fasoli et al., 2018
VIT_08s0007g00980	8	15120057	15123453	Integral membrane family protein UPF0497	Palumbo et al., 2014, Massonet et al., 2017, Fasoli et al., 2018		biomarker_veraison transition
VIT_08s0007g01040	8	15153012	15157070	Aldo-keto reductase	Palumbo et al., 2014, Massonet et al., 2017
VIT_08s0007g01050	8	15157629	15160502	Aldo-keto reductase	Fasoli et al., 2018
VIT_08s0007g01150	8	15252779	15262040	Unc51-like kinase	Fasoli et al., 2018
VIT_08s0007g01300	8	15397726	15399616	Glyoxal oxidase	Palumbo et al., 2014, Massonet et al., 2017
VIT_08s0007g01310	8	15401130	15401951	Proton-dependent oligopeptide transport (POT) family protein	Palumbo et al., 2014, Massonet et al., 2017, Fasoli et al., 2018
VIT_08s0007g01320	8	15402032	15404503	Proton-dependent oligopeptide transport (POT) family protein	Fasoli et al., 2018
VIT_08s0007g01350	8	15437186	15438314	No hit	Fasoli et al., 2018
VIT_08s0007g01360	8	15449366	15451303	Unknown protein	Fasoli et al., 2018
VIT_08s0007g01370	8	15451304	15455803	Protease inhibitor/seed storage/lipid transfer protein (LTP)	Fasoli et al., 2018
VIT_08s0007g01420	8	15495126	15496199	Glutathione S-transferase 8 GSTU8	Palumbo et al., 2014, Massonet et al., 2017
VIT_08s0007g01430	8	15501959	15503083	Universal stress protein (USP) family protein	Fasoli et al., 2018
VIT_08s0007g01450	8	15524220	15526946	IMP dehydrogenase	Fasoli et al., 2018
VIT_08s0007g01510	8	15615746	15620729	Phosphatidic acid phosphatase / PAP2	Fasoli et al., 2018
VIT_08s0007g01520	8	15623581	15630795	TPR-containing protein kinase	Fasoli et al., 2018
VIT_08s0007g01530	8	15631405	15633957	Zinc finger (C3HC4-type ring finger)	Fasoli et al., 2018
VIT_08s0007g01570	8	15672182	15674216	fructose 1,6-bisphosphatase	Palumbo et al., 2014, Massonet et al., 2017		biomarker_veraison transition
VIT_08s0007g01760	8	15825847	15826714	Steroid 5 alpha reductase DET2	Fasoli et al., 2018
VIT_08s0007g01810	8	15891508	15895243	ANTR2 (anion transporter 2	Fasoli et al., 2018
VIT_08s0007g01920	8	15993130	15995391	MYB divaricata	Palumbo et al., 2014, Massonet et al., 2017, Fasoli et al., 2018
VIT_08s0007g01930	8	16006186	16008061	Anthranilate N-benzoyltransferase	Palumbo et al., 2014, Massonet et al., 2017
VIT_08s0007g01980	8	16034660	16040005	Proteasome 26S regulatory subunit (RPN8)	Fasoli et al., 2018
VIT_08s0007g02000	8	16048086	16050441	Glycerol-3-phosphate acyltransferase 8	Palumbo et al., 2014, Massonet et al., 2017
VIT_08s0007g02020	8	16063983	16070799	Proton-dependent oligopeptide transport (POT) family protein	Palumbo et al., 2014, Massonet et al., 2017
VIT_08s0007g02130	8	16163612	16181914	CPL2 (CTD phosphatase-like 2)	Fasoli et al., 2018
VIT_08s0007g02170	8	16215875	16219302	Yippee	Fasoli et al., 2018
VIT_08s0007g02190	8	16224845	16226090	LHCB4 chlorophyll A-B binding protein CP29	Palumbo et al., 2014, Massonet et al., 2017
VIT_08s0007g02240	8	16261364	16265961	Calcium/proton exchanger CAX3	Palumbo et al., 2014, Massonet et al., 2017
VIT_08s0007g02280	8	16323252	16328331	Phospholipase C	Palumbo et al., 2014, Massonet et al., 2017, Fasoli et al., 2018
VIT_08s0007g02470	8	16595282	16596904	Aspartic Protease (VvAP24)	Palumbo et al., 2014, Massonet et al., 2017
VIT_08s0007g02510	8	16621527	16626939	E2F3 (E2F transcription factor-3)	Fasoli et al., 2018
VIT_08s0007g02570	8	16671056	16672943	CCR4-NOT transcription complex subunit 7	Fasoli et al., 2018		biomarker_veraison transition
VIT_08s0007g02760	8	16821797	16823983	IAA-amino acid hydrolase 1 (ILR1)	Fasoli et al., 2018
VIT_08s0007g02790	8	16840871	16844494	Unknown protein	Fasoli et al., 2018
VIT_08s0007g02860	8	16919541	16922250	RNA-binding protein	Fasoli et al., 2018
VIT_08s0007g02920	8	16997230	16999810	ATAN11 (ANTHOCYANIN11)	Fasoli et al., 2018
VIT_08s0007g02950	8	17031030	17031948	Unknown protein	Fasoli et al., 2018
VIT_08s0007g03040	8	17083113	17084422	E8 protein	Fasoli et al., 2018
VIT_08s0007g03050	8	17084423	17097954	E8 protein	Fasoli et al., 2018
VIT_08s0007g03160	8	17169681	17180068	Signal recognition particle subunit 54 SRP54	Fasoli et al., 2018		biomarker_veraison transition
VIT_08s0007g03240	8	17237406	17239757	Carbonic anhydrase precursor	Palumbo et al., 2014, Massonet et al., 2017
VIT_08s0007g03630	8	17571848	17575462	Calmodulin binding protein	Palumbo et al., 2014, Massonet et al., 2017		biomarker_veraison transition
VIT_08s0007g03640	8	17579864	17586189	Basic Leucine Zipper Transcription Factor (VvbZIP26)	Fasoli et al., 2018
VIT_08s0007g03670	8	17614574	17618500	Lipase GDSL	Palumbo et al., 2014, Massonet et al., 2017
VIT_08s0007g03690	8	17623862	17628927	Inosine-uridine preferring nucleoside hydrolase family protein	Fasoli et al., 2018		biomarker_veraison transition
VIT_08s0007g03710	8	17660071	17669411	ABC Transporter (VvPDR23 - VvABCG53)	Palumbo et al., 2014, Massonet et al., 2017, Fasoli et al., 2018
VIT_08s0007g03780	8	17751999	17755207	Unknown protein	Fasoli et al., 2018
VIT_08s0007g03820	8	17800321	17802467	PTL (PETAL LOSS)	Palumbo et al., 2014, Massonet et al., 2017
VIT_08s0007g03860	8	17833186	17835428	S-receptor kinase	Fasoli et al., 2018
VIT_08s0007g03870	8	17858025	17858851	Phytosulfokines PSK1	Fasoli et al., 2018
VIT_08s0007g03990	8	17999545	18003884	Cellulose synthase CSLA09	Palumbo et al., 2014, Massonet et al., 2017
VIT_08s0007g04170	8	18158126	18166238	Pyruvate kinase, cytosolic isozyme	Fasoli et al., 2018		biomarker_veraison transition
VIT_08s0007g04230	8	18207491	18210948	Unknown protein	Fasoli et al., 2018
VIT_08s0007g04240	8	18215451	18217217	Late embryogenesis abundant protein	Fasoli et al., 2018
VIT_08s0007g04510	8	18429777	18440733	RPG related protein 1 RR1	Palumbo et al., 2014, Massonet et al., 2017
VIT_08s0007g04550	8	18465310	18467476	NCS1 nucleoside transporter family protein	Fasoli et al., 2018
VIT_08s0007g04590	8	18500436	18501961	UGT73C2 (UDP-glucosyl transferase 73C2)	Fasoli et al., 2018
VIT_08s0007g04780	8	18763893	18765006	Aquaporin GAMMA-TIP	Fasoli et al., 2018		biomarker_veraison transition
VIT_08s0007g04800	8	18771854	18775120	Carbonic anhydrase precursor	Palumbo et al., 2014, Massonet et al., 2017, Fasoli et al., 2018		biomarker_veraison transition
VIT_08s0007g04850	8	18797403	18803660	Protein phosphatase 2 (formerly 2A), regulatory subunit B'	Fasoli et al., 2018
VIT_08s0007g04890	8	18830418	18833786	ACT domain-containing protein	Fasoli et al., 2018
VIT_08s0007g04950	8	18894227	18895601	Xyloglucan endotransglucosylase/hydrolase 32	Palumbo et al., 2014, Massonet et al., 2017
VIT_08s0007g05060	8	18985363	18992099	ABC Transporter (VvMDR17 - VvABCB17)	Palumbo et al., 2014, Massonet et al., 2017		biomarker_veraison transition
VIT_08s0007g05240	8	19147182	19151531	Phosphatidylinositol-4-phosphate 5-kinase	Fasoli et al., 2018
VIT_08s0007g05370	8	19317889	19319790	Strictosidine synthase	Fasoli et al., 2018		biomarker_veraison transition
VIT_08s0007g05530	8	19449442	19450953	Glutaredoxin	Palumbo et al., 2014, Massonet et al., 2017		biomarker_veraison transition
VIT_08s0007g05540	8	19454064	19457387	DNA-directed RNA polymerase II subunit E	Fasoli et al., 2018		biomarker_veraison transition
VIT_08s0007g05580	8	19482695	19484048	Embryo-abundant protein	Fasoli et al., 2018
VIT_08s0007g05650	8	19549055	19550683	Unknown protein	Fasoli et al., 2018
VIT_08s0007g05710	8	19635887	19649003	L-Galactono-1,4-lactone dehydrogenase	Fasoli et al., 2018
VIT_08s0007g05800	8	19709281	19714783	Patatin	Fasoli et al., 2018		biomarker_veraison transition
VIT_08s0007g05850	8	19732641	19734964	No hit	Fasoli et al., 2018
VIT_08s0007g05860	8	19734965	19736181	GASA like	Fasoli et al., 2018
VIT_08s0007g05870	8	19740547	19746119	N-acetylglucosaminyl transferase	Fasoli et al., 2018
VIT_08s0007g05880	8	19750528	19752565	Dehydration-induced protein (ERD15)	Fasoli et al., 2018
VIT_08s0007g06040	8	19873173	19874671	Beta-1,3-glucanase	Palumbo et al., 2014, Massonet et al., 2017	switch
VIT_08s0007g06170	8	19980981	19983618	Anthranilate phosphoribosyltransferase	Palumbo et al., 2014, Massonet et al., 2017
VIT_08s0007g06200	8	20014162	20016405	Rhodanese domain-containing protein	Palumbo et al., 2014, Massonet et al., 2017, Fasoli et al., 2018
VIT_08s0007g06270	8	20046458	20050995	Squamosa promoter-binding protein (VvSBP8)	Palumbo et al., 2014, Massonet et al., 2017
VIT_08s0007g06520	8	20250188	20251901	Actin beta/gamma 1	Fasoli et al., 2018
VIT_08s0007g06670	8	20357360	20358771	Homeobox-leucine zipper protein 14	Palumbo et al., 2014, Massonet et al., 2017		biomarker_veraison transition
VIT_08s0007g06950	8	20590017	20602580	Disease resistance-responsive	Palumbo et al., 2014, Massonet et al., 2017, Fasoli et al., 2018
VIT_08s0007g06960	8	20602581	20603267	Disease resistance-responsive	Palumbo et al., 2014, Massonet et al., 2017
VIT_08s0007g07000	8	20638640	20639376	Disease resistance-responsive	Palumbo et al., 2014, Massonet et al., 2017
VIT_08s0007g07230	8	20865377	20866905	VvMyb5a	Palumbo et al., 2014, Massonet et al., 2017
VIT_08s0007g07270	8	20884934	20887853	Dicarboxylate/tricarboxylate carrier (DTC)	Palumbo et al., 2014, Massonet et al., 2017, Fasoli et al., 2018
VIT_08s0007g07320	8	20908769	20909962	Unknown protein	Fasoli et al., 2018
VIT_08s0007g07330	8	20912905	20913357	No hit	Fasoli et al., 2018
VIT_08s0007g07400	8	20944163	20949939	Glutamate dehydrogenase 1	Palumbo et al., 2014, Massonet et al., 2017		biomarker_veraison transition
VIT_08s0007g07550	8	21037447	21039013	GATA transcription factor 11	Palumbo et al., 2014, Massonet et al., 2017, Fasoli et al., 2018		biomarker_veraison transition
VIT_08s0007g07670	8	21134424	21136523	NAC domain-containing protein (VvNAC60)	Palumbo et al., 2014, Massonet et al., 2017, Fasoli et al., 2018	switch	biomarker_veraison transition
VIT_08s0007g07720	8	21179102	21180597	CYP93A1 2-hydroxyisoflavanone synthase	Palumbo et al., 2014, Massonet et al., 2017
VIT_08s0007g07870	8	21302639	21308510	basic helix-loop-helix (bHLH) family	Fasoli et al., 2018		biomarker_veraison transition
VIT_08s0007g07920	8	21331650	21338056	Unknown protein	Palumbo et al., 2014, Massonet et al., 2017, Fasoli et al., 2018		biomarker_veraison transition
VIT_08s0007g07990	8	21380030	21380479	No hit	Fasoli et al., 2018
VIT_08s0007g08000	8	21384648	21385059	No hit	Fasoli et al., 2018
VIT_08s0007g08010	8	21386188	21386628	No hit	Fasoli et al., 2018
VIT_08s0007g08020	8	21390403	21390859	No hit	Fasoli et al., 2018
VIT_08s0007g08030	8	21393658	21394133	No hit	Fasoli et al., 2018
VIT_08s0007g08050	8	21399755	21404518	Carboxyl-terminal processing protease	Fasoli et al., 2018
VIT_08s0007g08120	8	21485403	21494475	Exostosin	Fasoli et al., 2018		biomarker_veraison transition
VIT_08s0007g08200	8	21562260	21568042	MATE efflux family protein	Fasoli et al., 2018
VIT_08s0007g08260	8	21606475	21610119	Guanylate kinase	Fasoli et al., 2018
VIT_08s0007g08280	8	21623830	21625713	Remorin	Fasoli et al., 2018
VIT_08s0007g08290	8	21627860	21639830	GTP-binding protein TypA/BipA	Fasoli et al., 2018
VIT_08s0007g08310	8	21658791	21665614	Alkaline alpha galactosidase	Palumbo et al., 2014, Massonet et al., 2017, Fasoli et al., 2018	switch	biomarker_veraison transition
VIT_08s0007g08330	8	21672950	21675646	Polygalacturonase PG1	Palumbo et al., 2014, Massonet et al., 2017, Fasoli et al., 2018	switch	biomarker_veraison transition
VIT_08s0007g08380	8	21721899	21729540	Cellulose synthase CESA3	Palumbo et al., 2014, Massonet et al., 2017
VIT_08s0007g08470	8	21825558	21829050	24-sterol C-methyltransferase	Palumbo et al., 2014, Massonet et al., 2017
VIT_08s0007g08580	8	21956912	21961500	AP2-like ethylene-responsive transcription factor	Fasoli et al., 2018		biomarker_veraison transition
VIT_08s0007g08680	8	22052232	22053954	Unknown protein	Palumbo et al., 2014, Massonet et al., 2017, Fasoli et al., 2018
VIT_08s0007g08840	8	22209761	22212045	Glycosyl transferaseHGA1	Palumbo et al., 2014, Massonet et al., 2017, Fasoli et al., 2018		biomarker_veraison transition
VIT_08s0007g08860	8	22222053	22228785	Transcription initiation factor TFIIB	Fasoli et al., 2018
VIT_09s0002g00150	9	146889	157161	Strubbelig receptor family 6	Palumbo et al., 2014, Massonet et al., 2017
VIT_09s0002g00320	9	240600	244970	Pectinesterase PME3	Fasoli et al., 2018
VIT_09s0002g00330	9	245842	248392	Pectinesterase PME1	Fasoli et al., 2018
VIT_09s0002g00340	9	249233	256123	Alanine aminotransferase 2	Fasoli et al., 2018		biomarker_veraison transition
VIT_09s0002g00370	9	277706	278664	Unknown protein	Palumbo et al., 2014, Massonet et al., 2017
VIT_09s0002g00380	9	279300	289624	1-phosphatidylinositol-3-phosphate 5-kinase	Fasoli et al., 2018
VIT_09s0002g00540	9	381346	383443	Lipase GDSL 1	Palumbo et al., 2014, Massonet et al., 2017		biomarker_veraison transition
VIT_09s0002g00550	9	384227	385869	Lipase GDSL 1	Palumbo et al., 2014, Massonet et al., 2017, Fasoli et al., 2018
VIT_09s0002g00570	9	398036	399626	Lipase GDSL 1	Palumbo et al., 2014, Massonet et al., 2017
VIT_09s0002g00580	9	402340	404568	Lipase GDSL 3	Palumbo et al., 2014, Massonet et al., 2017
VIT_09s0002g00670	9	451021	451451	Auxin responsive SAUR protein	Palumbo et al., 2014, Massonet et al., 2017
VIT_09s0002g00960	9	698317	707867	Inter-alpha-trypsin inhibitor heavy chain	Palumbo et al., 2014, Massonet et al., 2017, Fasoli et al., 2018		biomarker_veraison transition
VIT_09s0002g01030	9	765286	767652	Subtilisin serine proteinase	Fasoli et al., 2018
VIT_09s0002g01040	9	769336	771986	Subtilase	Fasoli et al., 2018
VIT_09s0002g01060	9	777669	778208	Unknown protein	Palumbo et al., 2014, Massonet et al., 2017
VIT_09s0002g01080	9	812030	816741	Lipoxygenase (VvLOXO)	Palumbo et al., 2014, Massonet et al., 2017
VIT_09s0002g01380	9	1161830	1162708	ATMYB66/WER/WER1 (WEREWOLF 1)	Palumbo et al., 2014, Massonet et al., 2017
VIT_09s0002g01400	9	1167732	1176017	myb domain protein 7	Palumbo et al., 2014, Massonet et al., 2017
VIT_09s0002g01590	9	1383432	1390944	Nuclear transcription factor Y subunit A-8	Fasoli et al., 2018
VIT_09s0002g01890	9	1657796	1659827	Hydroxyproline-rich glycoprotein	Fasoli et al., 2018
VIT_09s0002g02060	9	1871334	1873326	Unknown protein	Fasoli et al., 2018
VIT_09s0002g02120	9	1940794	1947293	Beta-galactosidase	Palumbo et al., 2014, Massonet et al., 2017
VIT_09s0002g02130	9	1949324	1954094	CA-responsive protein	Fasoli et al., 2018
VIT_09s0002g02220	9	2034943	2041746	Protein kinase CDG1	Palumbo et al., 2014, Massonet et al., 2017, Fasoli et al., 2018
VIT_09s0002g02230	9	2047331	2048290	Harpin-induced 1	Palumbo et al., 2014, Massonet et al., 2017
VIT_09s0002g02320	9	2133162	2136742	Cell wall apoplastic invertase	Fasoli et al., 2018
VIT_09s0002g02380	9	2164764	2168596	Thioredoxin 2	Fasoli et al., 2018		biomarker_veraison transition
VIT_09s0002g02490	9	2271830	2273304	Dof zinc finger protein 1	Palumbo et al., 2014, Massonet et al., 2017, Fasoli et al., 2018
VIT_09s0002g03140	9	2894701	2896464	Lipase GDSL	Palumbo et al., 2014, Massonet et al., 2017
VIT_09s0002g03340	9	3028492	3029489	Unknown	Palumbo et al., 2014, Massonet et al., 2017
VIT_09s0002g03460	9	3127863	3129352	Taurine dioxygenase	Palumbo et al., 2014, Massonet et al., 2017
VIT_09s0002g03520	9	3186204	3187618	Arabidopsis histidine phosphotransfer AHP4	Palumbo et al., 2014, Massonet et al., 2017
VIT_09s0002g03690	9	3392950	3393824	Avr9/Cf-9 rapidly elicited protein 146	Fasoli et al., 2018
VIT_09s0002g03740	9	3414759	3424840	Homeobox gene 8	Fasoli et al., 2018		biomarker_veraison transition
VIT_09s0002g03780	9	3466267	3469237	Integral membrane family protein UPF0497	Palumbo et al., 2014, Massonet et al., 2017
VIT_09s0002g03860	9	3565039	3567852	RPS5 (resistant to p. syringae 5)	Palumbo et al., 2014, Massonet et al., 2017
VIT_09s0002g04010	9	3709751	3711387	Ferredoxin	Fasoli et al., 2018
VIT_09s0002g04020	9	3712870	3714177	Aquaporin DELTA-TIP	Palumbo et al., 2014, Massonet et al., 2017
VIT_09s0002g04080	9	3749950	3753753	IAA9	Palumbo et al., 2014, Massonet et al., 2017
VIT_09s0002g04130	9	3805236	3809167	Proton-dependent oligopeptide transport (POT) family protein	Palumbo et al., 2014, Massonet et al., 2017
VIT_09s0002g04240	9	3881585	3885628	Membrane protein	Palumbo et al., 2014, Massonet et al., 2017, Fasoli et al., 2018
VIT_09s0002g04260	9	3898279	3900492	Unknown protein	Fasoli et al., 2018		biomarker_veraison transition
VIT_09s0002g04280	9	3924131	3925130	Dynein light chain LC6, flagellar outer arm	Fasoli et al., 2018
VIT_09s0002g04320	9	3956719	3958616	Photosystem I reaction center subunit VI PSAH	Palumbo et al., 2014, Massonet et al., 2017, Fasoli et al., 2018
VIT_09s0002g04360	9	3998146	4001273	Thylakoid membrane phosphoprotein 14 kda, chloroplast precursor	Palumbo et al., 2014, Massonet et al., 2017
VIT_09s0002g04470	9	4065357	4065774	No hit	Fasoli et al., 2018
VIT_09s0002g04480	9	4065775	4072589	Kinesin family member 2/24	Fasoli et al., 2018
VIT_09s0002g04880	9	4464839	4472980	Glycosyl transferase family 1 protein	Palumbo et al., 2014, Massonet et al., 2017
VIT_09s0002g05150	9	4851013	4853138	IAA19	Palumbo et al., 2014, Massonet et al., 2017, Fasoli et al., 2018		biomarker_veraison transition
VIT_09s0002g05280	9	5008806	5010211	2-oxoglutarate-dependent dioxygenase	Palumbo et al., 2014, Massonet et al., 2017
VIT_09s0002g05320	9	5054916	5056221	2-oxoglutarate-dependent dioxygenase	Palumbo et al., 2014, Massonet et al., 2017
VIT_09s0002g05660	9	5411814	5413448	Sulfate transporter Sulp familly	Fasoli et al., 2018
VIT_09s0002g05700	9	5445657	5447664	Phototropic-responsive NPH3	Palumbo et al., 2014, Massonet et al., 2017
VIT_09s0002g05710	9	5453578	5458595	ATP:ADP antiporter	Fasoli et al., 2018		biomarker_veraison transition
VIT_09s0002g05730	9	5499951	5501003	Esterase	Fasoli et al., 2018
VIT_09s0002g05980	9	5785899	5788706	CYP734A7 castasterone 26-hydroxylase	Palumbo et al., 2014, Massonet et al., 2017
VIT_09s0002g06010	9	5826003	5831423	Phospholipase/carboxylesterase	Palumbo et al., 2014, Massonet et al., 2017
VIT_09s0002g06120	9	5941919	5949464	Biotin carboxyl carrier protein of acetyl-CoA carboxylase	Fasoli et al., 2018
VIT_09s0002g06420	9	6353320	6354683	Lactoylglutathione lyase	Palumbo et al., 2014, Massonet et al., 2017, Fasoli et al., 2018	switch
VIT_09s0002g06660	9	6583374	6602408	DEAD box RNA helicase RH15	Fasoli et al., 2018
VIT_09s0002g06680	9	6610687	6611638	Embryo-specific 3	Palumbo et al., 2014, Massonet et al., 2017
VIT_09s0002g06780	9	6691280	6698216	Unknown protein	Fasoli et al., 2018
VIT_09s0002g06790	9	6710140	6711133	Small heat shock protein (HSP26.5-P) 26.5 kDa class I	Fasoli et al., 2018
VIT_09s0002g06810	9	6723841	6725667	Binding	Fasoli et al., 2018
VIT_09s0002g06920	9	6834937	6836356	Unknown protein	Palumbo et al., 2014, Massonet et al., 2017, Fasoli et al., 2018
VIT_09s0002g06970	9	6876610	6878811	Palmitoyl-monogalactosyldiacylglycerol delta-7 desaturase, chloroplast	Palumbo et al., 2014, Massonet et al., 2017
VIT_09s0002g07110	9	7042517	7054897	KEG (keep on going)	Palumbo et al., 2014, Massonet et al., 2017, Fasoli et al., 2018	switch	biomarker_veraison transition
VIT_09s0002g07120	9	7066485	7072347	Adenine phosphoribosyltransferase	Palumbo et al., 2014, Massonet et al., 2017		biomarker_veraison transition
VIT_09s0002g08410	9	9402458	9404718	Amino acid permease	Fasoli et al., 2018
VIT_09s0002g08430	9	9424676	9434529	Nodulin	Fasoli et al., 2018
VIT_09s0002g08510	9	9571452	9574374	Expansin (VvEXPB1)	Palumbo et al., 2014, Massonet et al., 2017
VIT_09s0002g08540	9	9605653	9606580	Serine-rich protein	Fasoli et al., 2018
VIT_09s0002g08680	9	9890241	9890925	Unknown	Palumbo et al., 2014, Massonet et al., 2017
VIT_09s0002g08960	9	10510498	10514598	EREBP-4	Palumbo et al., 2014, Massonet et al., 2017
VIT_09s0096g00090	9	11486035	11502175	Hypoxia up-regulated 1 HSP70	Fasoli et al., 2018
VIT_09s0070g00210	9	13242469	13257160	Metal transporter Nramp1	Palumbo et al., 2014, Massonet et al., 2017
VIT_09s0070g00240	9	13365545	13368514	Cinnamoyl-CoA reductase	Palumbo et al., 2014, Massonet et al., 2017
VIT_09s0070g00310	9	13415804	13420201	Glucan endo-1,3-beta-glucosidase 6 precursor	Fasoli et al., 2018
VIT_09s0070g00480	9	13695703	13699298	LRX2 (leucine-rich repeat/extensin 2)	Fasoli et al., 2018
VIT_09s0018g00240	9	16094245	16096198	WRKY Transcription Factor (VvWRKY28)	Palumbo et al., 2014, Massonet et al., 2017
VIT_09s0018g00520	9	16741111	16741954	Plastocyanin domain-containing protein	Palumbo et al., 2014, Massonet et al., 2017
VIT_09s0018g01190	9	18035644	18038207	Anthranilate N-benzoyltransferase	Fasoli et al., 2018
VIT_09s0018g01370	9	18375742	18378631	STE20/SPS1 proline-alanine-rich protein kinase	Palumbo et al., 2014, Massonet et al., 2017, Fasoli et al., 2018	switch	biomarker_veraison transition
VIT_09s0018g01390	9	18394181	18410703	STE20/SPS1 proline-alanine-rich protein kinase	Palumbo et al., 2014, Massonet et al., 2017, Fasoli et al., 2018	switch	biomarker_veraison transition
VIT_09s0018g01490	9	18596864	18598934	Anthraniloyal-CoA: methanol anthraniloyal transferase	Palumbo et al., 2014, Massonet et al., 2017
VIT_09s0018g01540	9	18700315	18703456	Unknown protein	Fasoli et al., 2018
VIT_09s0018g01670	9	18973161	18975234	Aspartic Protease (VvAP26)	Palumbo et al., 2014, Massonet et al., 2017
VIT_09s0018g01700	9	19001361	19005005	Unknown protein	Fasoli et al., 2018		biomarker_veraison transition
VIT_09s0018g01870	9	19476936	19482695	D-3-phosphoglycerate dehydrogenase, chloroplast precursor (3-PGDH)	Palumbo et al., 2014, Massonet et al., 2017
VIT_09s0018g01940	9	19536441	19551673	Pyruvate dehydrogenase E1 component alpha subunit	Fasoli et al., 2018		biomarker_veraison transition
VIT_09s0018g02110	9	20041928	20046440	Unknown protein	Palumbo et al., 2014, Massonet et al., 2017
VIT_09s0054g00430	9	20967469	20968396	Unknown protein	Palumbo et al., 2014, Massonet et al., 2017
VIT_09s0054g00690	9	21507464	21511003	Vacuolar processing enzyme alpha	Palumbo et al., 2014, Massonet et al., 2017
VIT_09s0054g00820	9	21675842	21679607	Unknown protein	Palumbo et al., 2014, Massonet et al., 2017
VIT_09s0054g00890	9	21769626	21778772	V-type H+-transporting ATPase subunit A	Fasoli et al., 2018
VIT_09s0054g00900	9	21778773	21783957	Chaperone BCS1 mitochondrial	Fasoli et al., 2018
VIT_09s0054g01220	9	22125467	22133940	Cycloartenol synthase	Palumbo et al., 2014, Massonet et al., 2017, Fasoli et al., 2018
VIT_09s0054g01230	9	22154680	22159973	Beta-amyrin synthase	Fasoli et al., 2018
VIT_09s0054g01750	9	22831241	22832056	Unknown protein	Fasoli et al., 2018
VIT_10s0116g00370	10	177453	180305	Unknown protein	Palumbo et al., 2014, Massonet et al., 2017	switch	biomarker_veraison transition
VIT_10s0116g00410	10	190070	195160	Gibberellin 2-beta-dioxygenase 7	Fasoli et al., 2018
VIT_10s0116g00420	10	204741	208123	DnaJ (Hsp40) homolog, subfamily C, member 25	Fasoli et al., 2018
VIT_10s0116g00500	10	229696	230633	Myb caprice CPC	Palumbo et al., 2014, Massonet et al., 2017
VIT_10s0116g00570	10	254237	255038	Nuclear transport factor 2B	Palumbo et al., 2014, Massonet et al., 2017	switch
VIT_10s0116g01040	10	510760	511468	Stigma-specific Stig1	Palumbo et al., 2014, Massonet et al., 2017
VIT_10s0116g01540	10	836548	840012	Aminomethyltransferase	Palumbo et al., 2014, Massonet et al., 2017
VIT_10s0116g01650	10	885317	888353	5'-adenylylsulfate reductase (APR1)	Fasoli et al., 2018
VIT_10s0116g01780	10	1056785	1058642	Cationic peroxidase	Palumbo et al., 2014, Massonet et al., 2017, Fasoli et al., 2018
VIT_10s0116g01830	10	1098474	1102380	Unknown protein	Fasoli et al., 2018
VIT_10s0116g00050	10	1239587	1245369	Receptor protein kinase	Palumbo et al., 2014, Massonet et al., 2017, Fasoli et al., 2018
VIT_10s0116g00100	10	1264085	1272521	Strubbelig receptor family 8	Palumbo et al., 2014, Massonet et al., 2017, Fasoli et al., 2018
VIT_10s0523g00020	10	1466623	1468862	Tyrosine specific protein phosphatase	Fasoli et al., 2018
VIT_00s0399g00020	10	1678378	1679287	Protease inhibitor/seed storage/lipid transfer protein (LTP)	Palumbo et al., 2014, Massonet et al., 2017
VIT_00s0187g00160	10	2052446	2054039	Ripening-related protein	Fasoli et al., 2018
VIT_00s0187g00120	10	2090242	2090643	Cystatin	Fasoli et al., 2018
VIT_00s0187g00110	10	2091024	2091586	Cystatin	Fasoli et al., 2018
VIT_00s0187g00050	10	2147941	2148404	No hit	Palumbo et al., 2014, Massonet et al., 2017
VIT_00s0187g00040	10	2156352	2156864	Cystatin	Fasoli et al., 2018
VIT_00s0780g00020	10	2192214	2195866	Glucan endo-1,3-beta-glucosidase 5 precursor	Palumbo et al., 2014, Massonet et al., 2017, Fasoli et al., 2018
VIT_00s0194g00070	10	2260252	2272206	Constans-like 10	Fasoli et al., 2018
VIT_00s0194g00080	10	2272444	2275038	Phototropic-responsive NPH3	Palumbo et al., 2014, Massonet et al., 2017		biomarker_veraison transition
VIT_00s0194g00110	10	2300759	2305096	4-nitrophenylphosphatase	Fasoli et al., 2018		biomarker_veraison transition
VIT_00s0194g00190	10	2352998	2353916	No hit	Fasoli et al., 2018
VIT_00s0194g00320	10	2460541	2460960	No hit	Palumbo et al., 2014, Massonet et al., 2017
VIT_00s0194g00330	10	2462652	2463756	Proline-rich family protein	Palumbo et al., 2014, Massonet et al., 2017
VIT_10s0116g00400	10	2669777	2674963	SEC14 cytosolic factor	Fasoli et al., 2018
VIT_00s0463g00030	10	2818817	2826577	Ca2+-transporting ATPase type 2 isoform 8	Fasoli et al., 2018
VIT_00s0429g00030	10	3023991	3033541	SET domain-containing protein (TXR7)	Fasoli et al., 2018
VIT_00s0274g00050	10	3344890	3346110	Unknown protein	Palumbo et al., 2014, Massonet et al., 2017, Fasoli et al., 2018
VIT_00s0274g00060	10	3349820	3350486	Glycine-rich protein	Palumbo et al., 2014, Massonet et al., 2017
VIT_00s0274g00080	10	3368774	3380504	Benzoquinone reductase	Palumbo et al., 2014, Massonet et al., 2017, Fasoli et al., 2018
VIT_00s0274g00090	10	3380505	3391346	Quinone oxidoreductase	Palumbo et al., 2014, Massonet et al., 2017, Fasoli et al., 2018
VIT_00s0203g00150	10	3570298	3570965	Octicosapeptide/Phox/Bem1p (PB1) domain-containing protein	Palumbo et al., 2014, Massonet et al., 2017
VIT_00s0203g00160	10	3573511	3578576	Cyclin D-type	Palumbo et al., 2014, Massonet et al., 2017
VIT_00s0203g00180	10	3606287	3610661	Unknown protein	Fasoli et al., 2018		biomarker_veraison transition
VIT_00s0181g00010	10	3666285	3669354	Sugar transporter 1 (VvHT8)	Fasoli et al., 2018
VIT_00s0181g00180	10	3867657	3868671	LHCB3 (light-harvesting chlorophyll binding protein 3)	Palumbo et al., 2014, Massonet et al., 2017
VIT_00s0181g00200	10	3921961	3922970	LHCB3 (light-harvesting chlorophyll binding protein 3)	Palumbo et al., 2014, Massonet et al., 2017
VIT_00s0404g00050	10	4040671	4042628	fiber protein	Palumbo et al., 2014, Massonet et al., 2017, Fasoli et al., 2018
VIT_00s0301g00080	10	4127698	4128152	No hit	Palumbo et al., 2014, Massonet et al., 2017
VIT_00s0583g00030	10	4212606	4214678	Sphingolipid delta 4 desaturase DES-1	Palumbo et al., 2014, Massonet et al., 2017
VIT_00s0375g00030	10	4485189	4493235	Alpha-galactosidase	Palumbo et al., 2014, Massonet et al., 2017
VIT_10s0116g00560	10	4559863	4561412	Polyphenol oxidase II, chloroplast precursor	Palumbo et al., 2014, Massonet et al., 2017
VIT_00s0265g00170	10	4644174	4648638	Lipoxygenase	Fasoli et al., 2018
VIT_00s0265g00070	10	4728681	4733790	Ubiquitin-conjugating enzyme E2 O	Fasoli et al., 2018
VIT_10s0597g00020	10	4809054	4817924	UBA; HSC20, C-terminal oligomerisation	Fasoli et al., 2018
VIT_10s0003g00040	10	4894341	4896200	Dof zinc finger protein DOF1.4	Palumbo et al., 2014, Massonet et al., 2017
VIT_10s0003g00050	10	4905032	4907371	Squamosa promoter-binding protein (VvSBP9)	Palumbo et al., 2014, Massonet et al., 2017
VIT_10s0003g00130	10	4988617	4989656	ERF Domain protein 12	Palumbo et al., 2014, Massonet et al., 2017, Fasoli et al., 2018
VIT_10s0003g00210	10	5045757	5048183	Unknown	Fasoli et al., 2018
VIT_10s0003g00220	10	5053854	5054912	Unknown	Palumbo et al., 2014, Massonet et al., 2017
VIT_10s0003g00390	10	5234188	5234909	Glutaredoxin	Fasoli et al., 2018
VIT_10s0003g00410	10	5247522	5251726	MLO6 (mildew resistance locus O 6)	Fasoli et al., 2018
VIT_10s0003g00600	10	5396837	5399346	Lipase GDSL	Palumbo et al., 2014, Massonet et al., 2017
VIT_10s0003g01020	10	5968721	5970591	Unknown protein	Fasoli et al., 2018
VIT_10s0003g01050	10	6000554	6003905	CHUP1 (chloroplast unusual positioning 1)	Palumbo et al., 2014, Massonet et al., 2017
VIT_10s0003g01160	10	6089131	6089845	basic helix-loop-helix (bHLH) family	Fasoli et al., 2018
VIT_10s0003g01240	10	6127004	6130483	14-3-3 protein GF14 iota (GRF12)	Fasoli et al., 2018		biomarker_veraison transition
VIT_10s0003g01310	10	6199156	6205546	Unknown protein	Fasoli et al., 2018
VIT_10s0003g01410	10	6347749	6350781	CBL-interacting protein kinase 20 (CIPK20)	Palumbo et al., 2014, Massonet et al., 2017, Fasoli et al., 2018	switch
VIT_10s0003g01430	10	6376492	6379358	MEE62 (maternal effect embryo arrest 62)	Fasoli et al., 2018
VIT_10s0003g01460	10	6420583	6425481	Nucleobase-ascorbate transporter 2 (NAT2)	Fasoli et al., 2018
VIT_10s0003g01690	10	6674650	6676451	Unknown protein	Fasoli et al., 2018
VIT_10s0003g01770	10	6789282	6792305	Heat shock transcription factor A4A	Fasoli et al., 2018
VIT_10s0003g01830	10	6830043	6831894	Aquaporin NIP1;2	Palumbo et al., 2014, Massonet et al., 2017
VIT_10s0003g01960	10	7085992	7098852	RKF1 (receptor-like kinase in flowers 1)	Palumbo et al., 2014, Massonet et al., 2017, Fasoli et al., 2018
VIT_10s0003g02000	10	7163982	7174674	RKF1 (receptor-like kinase in flowers 1)	Palumbo et al., 2014, Massonet et al., 2017
VIT_10s0003g02060	10	7256469	7272110	Ankyrin protein kinase	Fasoli et al., 2018
VIT_10s0003g02110	10	7351583	7353616	Lipase GDSL	Palumbo et al., 2014, Massonet et al., 2017
VIT_10s0003g02440	10	7934565	7935752	Xyloglucan endotransglucosylase/hydrolase 23	Palumbo et al., 2014, Massonet et al., 2017
VIT_10s0003g02450	10	7938943	7940952	flavonol synthase	Palumbo et al., 2014, Massonet et al., 2017
VIT_10s0003g02680	10	8231314	8241633	Phytochrome E	Palumbo et al., 2014, Massonet et al., 2017		biomarker_veraison transition
VIT_10s0003g02890	10	8573230	8574061	LHCII type I CAB-1	Palumbo et al., 2014, Massonet et al., 2017
VIT_10s0003g02900	10	8585213	8586028	LHCII type I CAB-1	Palumbo et al., 2014, Massonet et al., 2017
VIT_10s0003g03190	10	8904423	8916494	RNA recognition motif (RRM)-containing	Fasoli et al., 2018
VIT_10s0003g03250	10	8958860	8962208	Unknown protein	Fasoli et al., 2018
VIT_10s0003g03270	10	9011167	9015607	Inward rectifying potassium channel	Fasoli et al., 2018
VIT_10s0003g03280	10	9015608	9026694	Alpha-mannosidase	Fasoli et al., 2018
VIT_10s0003g03750	10	9933067	9935363	9-cis-epoxycarotenoid dioxygenase 2 (NCED2) (VvNCED2)	Fasoli et al., 2018
VIT_10s0003g03910	10	10224640	10227414	TCP family transcription factor 24	Palumbo et al., 2014, Massonet et al., 2017, Fasoli et al., 2018
VIT_10s0003g04070	10	10466464	10482493	Metallo-beta-lactamase	Fasoli et al., 2018
VIT_10s0003g04090	10	10498718	10502099	Remorin	Fasoli et al., 2018
VIT_10s0003g04100	10	10515127	10522800	Auxin response factor 3	Palumbo et al., 2014, Massonet et al., 2017, Fasoli et al., 2018		biomarker_veraison transition
VIT_10s0003g04240	10	10732985	10734682	Tyrosine decarboxylase	Palumbo et al., 2014, Massonet et al., 2017
VIT_10s0003g04270	10	10909128	10911660	BCL2 binding anthogene	Fasoli et al., 2018
VIT_10s0003g04350	10	10998517	10999630	Photosystem I subunit X (PSAK)	Palumbo et al., 2014, Massonet et al., 2017
VIT_10s0003g04470	10	11324035	11380480	ABC Transporter (VvMRP20 - VvABCC20)	Fasoli et al., 2018
VIT_10s0003g04560	10	11569842	11657902	Auxin-Induced in Root cultures 9 AIR9	Palumbo et al., 2014, Massonet et al., 2017
VIT_10s0003g04670	10	11892302	11899825	Homeobox-leucine zipper transcription factor PHABULOSA	Fasoli et al., 2018
VIT_10s0003g04990	10	12463127	12466013	feronia receptor-like kinase	Palumbo et al., 2014, Massonet et al., 2017, Fasoli et al., 2018
VIT_10s0003g05030	10	12547335	12552101	Leucine-rich repeat family protein	Fasoli et al., 2018
VIT_10s0003g05040	10	12556898	12573969	3-hydroxyisobutyrate dehydrogenase	Fasoli et al., 2018
VIT_10s0003g05420	10	13567506	13569250	S-2-hydroxy-acid oxidase, peroxisomal	Fasoli et al., 2018
VIT_10s0003g05480	10	13708631	13710637	SEC14 cytosolic factor	Palumbo et al., 2014, Massonet et al., 2017, Fasoli et al., 2018
VIT_10s0003g05720	10	14234275	14257347	Protein kinase MK6	Fasoli et al., 2018
VIT_10s0092g00640	10	15887208	15888252	Unknown protein	Palumbo et al., 2014, Massonet et al., 2017
VIT_00s0125g00280	10	17044729	17045981	Photosystem I reaction center subunit III (PSAF)	Palumbo et al., 2014, Massonet et al., 2017
VIT_10s0116g01340	10	17626401	17627564	Copper-binding family protein	Palumbo et al., 2014, Massonet et al., 2017, Fasoli et al., 2018
VIT_00s0188g00140	10	17855058	17855323	Amino acid permease 4	Palumbo et al., 2014, Massonet et al., 2017
VIT_00s0188g00130	10	17855324	17856572	Amino acid permease 2	Palumbo et al., 2014, Massonet et al., 2017
VIT_00s0188g00120	10	17856573	17857006	Amino acid permease 2	Palumbo et al., 2014, Massonet et al., 2017
VIT_10s0071g00670	10	22510593	22520186	Calcium-binding EF hand	Fasoli et al., 2018
VIT_10s0071g00770	10	22647096	22648674	Aspartic Protease (VvAP29)	Fasoli et al., 2018
VIT_10s0071g00810	10	22717152	22718807	Binding	Fasoli et al., 2018
VIT_10s0071g00840	10	22743830	22745504	Unknown protein	Fasoli et al., 2018
VIT_10s0071g00850	10	22750890	22752364	Binding	Fasoli et al., 2018
VIT_10s0071g00890	10	22794905	22801301	Unknown protein	Palumbo et al., 2014, Massonet et al., 2017
VIT_11s0016g00100	11	51628	134953	Adapter protein SPIKE1 (SPK1)	Fasoli et al., 2018
VIT_11s0016g00190	11	225967	262965	Transcription factor	Palumbo et al., 2014, Massonet et al., 2017		biomarker_veraison transition
VIT_11s0016g00290	11	308018	311920	Pectinesterase PME3	Palumbo et al., 2014, Massonet et al., 2017
VIT_11s0016g00300	11	312430	318137	Pectinesterase family	Palumbo et al., 2014, Massonet et al., 2017
VIT_11s0016g00330	11	336911	338970	Pectinesterase family	Palumbo et al., 2014, Massonet et al., 2017, Fasoli et al., 2018
VIT_11s0016g00440	11	427507	442926	Phosphoinositide phosphatase	Fasoli et al., 2018
VIT_11s0016g00500	11	516890	517616	Auxin-responsive SAUR37	Fasoli et al., 2018
VIT_11s0016g00560	11	552997	554795	Peroxiredoxin bcp	Palumbo et al., 2014, Massonet et al., 2017
VIT_11s0016g00590	11	583486	584257	Invertase/pectin methylesterase inhibitor	Palumbo et al., 2014, Massonet et al., 2017
VIT_11s0016g00640	11	629393	640201	Auxin response factor 11 ARF19	Fasoli et al., 2018
VIT_11s0016g00650	11	640488	643109	Chaperonin 21, Chloroplast	Fasoli et al., 2018
VIT_11s0016g00670	11	654774	655295	ERF/AP2 Gene Family (VvERF010),Dehydration Responsive Element-Binding Transcription Factor (VvDREB14)	Palumbo et al., 2014, Massonet et al., 2017
VIT_11s0016g00710	11	683154	685552	TIFY gene family (VvJAZ9)	Fasoli et al., 2018
VIT_11s0016g00730	11	701298	703546	LHCA6 (Photosystem I light harvesting complex gene 6)	Palumbo et al., 2014, Massonet et al., 2017
VIT_11s0016g00810	11	735156	742957	Inter-alpha-trypsin inhibitor heavy chain	Fasoli et al., 2018
VIT_11s0016g00960	11	814150	817167	Subtilase	Palumbo et al., 2014, Massonet et al., 2017, Fasoli et al., 2018
VIT_11s0016g01020	11	856255	858248	flavonoid 3-monooxygenase	Palumbo et al., 2014, Massonet et al., 2017
VIT_11s0016g01220	11	967279	968160	Auxin-binding protein ABP19a precursor	Palumbo et al., 2014, Massonet et al., 2017, Fasoli et al., 2018
VIT_11s0016g01300	11	1044450	1045851	Myb protein (VvMYBPAR)	Palumbo et al., 2014, Massonet et al., 2017
VIT_11s0016g01400	11	1115218	1115820	PSBX (photosystem II subunit X)	Palumbo et al., 2014, Massonet et al., 2017
VIT_11s0016g01460	11	1158864	1163496	BRXL4 (Brevis radix like 4)	Fasoli et al., 2018
VIT_11s0016g01480	11	1176254	1181820	Nuclear transcription factor Y subunit A-3	Palumbo et al., 2014, Massonet et al., 2017, Fasoli et al., 2018
VIT_11s0016g01740	11	1395341	1398132	Zinc finger (C2H2 type) family	Fasoli et al., 2018
VIT_11s0016g01800	11	1448964	1458773	Protein kinase MK6	Fasoli et al., 2018
VIT_11s0016g01850	11	1486234	1501328	Anthocyanidin-3-glucoside rhamnosyltransferase	Palumbo et al., 2014, Massonet et al., 2017		biomarker_veraison transition
VIT_11s0016g02110	11	1702506	1704880	FAD linked oxidase, N-terminal	Palumbo et al., 2014, Massonet et al., 2017
VIT_11s0016g02200	11	1800943	1807928	Beta-galactosidase	Fasoli et al., 2018
VIT_11s0016g02280	11	1856283	1862252	Glycine dehydrogenase 2	Fasoli et al., 2018
VIT_11s0016g02380	11	1906308	1907599	1-aminocyclopropane-1-carboxylate oxidase 2	Palumbo et al., 2014, Massonet et al., 2017
VIT_11s0016g02430	11	1960930	1966617	Dual-specific kinase DSK1	Fasoli et al., 2018
VIT_11s0016g02520	11	2013259	2016617	Unknown protein	Fasoli et al., 2018
VIT_11s0016g02760	11	2177686	2178281	No hit	Fasoli et al., 2018
VIT_11s0016g02790	11	2199317	2201227	Zinc finger (CCCH-type) family protein	Palumbo et al., 2014, Massonet et al., 2017		biomarker_veraison transition
VIT_11s0016g02800	11	2216733	2218964	Myo-inositol oxygenase	Palumbo et al., 2014, Massonet et al., 2017
VIT_11s0016g02850	11	2299184	2306317	Phosphofructokinase	Fasoli et al., 2018
VIT_11s0016g02900	11	2341324	2342797	Leucine-rich repeat family protein / extensin	Palumbo et al., 2014, Massonet et al., 2017, Fasoli et al., 2018
VIT_11s0016g02910	11	2343189	2345572	Acid phosphatase class B	Fasoli et al., 2018
VIT_11s0016g02940	11	2361047	2364153	Profilin 1	Fasoli et al., 2018
VIT_11s0016g02960	11	2371104	2375284	Glucan endo-1,3-beta-glucosidase 4 precursor	Palumbo et al., 2014, Massonet et al., 2017
VIT_11s0016g03010	11	2421905	2430944	Glutamate carboxypeptidase 2	Palumbo et al., 2014, Massonet et al., 2017
VIT_11s0016g03050	11	2454950	2456551	MATE efflux family protein	Fasoli et al., 2018
VIT_11s0016g03100	11	2487195	2488352	6-phosphogluconate dehydrogenase	Fasoli et al., 2018
VIT_11s0016g03110	11	2492395	2493335	Import inner membrane translocase subunit Tim17, Mitochondrial	Fasoli et al., 2018
VIT_11s0016g03130	11	2508651	2516201	Ceramide glucosyltransferase	Fasoli et al., 2018		biomarker_veraison transition
VIT_11s0016g03140	11	2518467	2520600	ERD7 (EARLY-responsive TO dehydration 7)	Palumbo et al., 2014, Massonet et al., 2017, Fasoli et al., 2018
VIT_11s0016g03200	11	2568013	2573551	Gibberellin oxidase	Fasoli et al., 2018		biomarker_veraison transition
VIT_11s0016g03220	11	2582031	2599309	RNA-directed RNA polymerase	Fasoli et al., 2018
VIT_11s0016g03350	11	2729375	2730729	Dehydration Responsive Element-Binding Transcription Factor (VvDREB16)	Palumbo et al., 2014, Massonet et al., 2017
VIT_11s0016g03360	11	2736164	2743298	Lipase-related	Palumbo et al., 2014, Massonet et al., 2017
VIT_11s0016g03370	11	2744496	2748583	Exostosin-like	Palumbo et al., 2014, Massonet et al., 2017
VIT_11s0016g03380	11	2751985	2755238	Exostosin-like	Fasoli et al., 2018
VIT_11s0016g03540	11	2881444	2885216	Auxin-responsive protein IAA27	Palumbo et al., 2014, Massonet et al., 2017
VIT_11s0016g03560	11	2919128	2922362	Ethylene-responsive protein	Fasoli et al., 2018
VIT_11s0016g03580	11	2928940	2931169	Catalytic	Palumbo et al., 2014, Massonet et al., 2017
VIT_11s0016g03590	11	2932300	2940485	Transducin protein	Fasoli et al., 2018
VIT_11s0016g03630	11	2964436	2968009	Peroxiredoxin-5	Fasoli et al., 2018
VIT_11s0016g03640	11	2972017	2974625	Rac-like GTP-binding protein ARAC7 (GTPase protein ROP9)	Palumbo et al., 2014, Massonet et al., 2017
VIT_11s0016g03650	11	2976690	2979682	CDKF;1 (CDK-activating kinase 1A	Fasoli et al., 2018
VIT_11s0016g03660	11	2982086	2991775	Glucose transporter 2 plastidic	Fasoli et al., 2018
VIT_11s0016g03760	11	3079092	3081830	Unknown protein	Fasoli et al., 2018
VIT_11s0016g03880	11	3163900	3169609	Receptor protein kinase PERK1	Fasoli et al., 2018
VIT_11s0016g03890	11	3174051	3179257	Short-chain dehydrogenase/reductase (SDR)	Fasoli et al., 2018
VIT_11s0016g03900	11	3182349	3186809	AAA-type ATPase	Fasoli et al., 2018
VIT_11s0016g03920	11	3191384	3193086	Polyol transporter 5	Fasoli et al., 2018
VIT_11s0016g03940	11	3224068	3225265	Heat shock transcription factor C1	Palumbo et al., 2014, Massonet et al., 2017
VIT_11s0016g03980	11	3249496	3250787	Unknown protein	Fasoli et al., 2018
VIT_11s0016g04230	11	3521498	3523928	Unknown protein	Fasoli et al., 2018
VIT_11s0016g04500	11	3799268	3803891	Protein phosphatase 2 (formerly 2A), regulatory subunit B'	Palumbo et al., 2014, Massonet et al., 2017
VIT_11s0016g04510	11	3804692	3805164	No hit	Palumbo et al., 2014, Massonet et al., 2017
VIT_11s0016g04570	11	3880844	3883620	RKL1 (Receptor-like kinase 1)	Palumbo et al., 2014, Massonet et al., 2017
VIT_11s0016g04700	11	3988735	3992060	Beta-ketoacyl-CoA synthase	Fasoli et al., 2018
VIT_11s0016g04810	11	4101704	4104591	BAS1 (PHYB activation tagged suppressor 1)	Palumbo et al., 2014, Massonet et al., 2017
VIT_11s0016g04920	11	4233708	4234671	Early nodulin 93	Palumbo et al., 2014, Massonet et al., 2017, Fasoli et al., 2018	switch
VIT_11s0016g04940	11	4251587	4256013	Zinc finger (CCCH-type) family protein	Fasoli et al., 2018
VIT_11s0016g04960	11	4271091	4272924	Aspartate-glutamate racemase	Palumbo et al., 2014, Massonet et al., 2017
VIT_11s0016g05000	11	4311189	4313198	Dynein light chain LC8-type	Palumbo et al., 2014, Massonet et al., 2017
VIT_11s0016g05050	11	4345840	4350117	Kelch repeat-containing F-box protein	Fasoli et al., 2018
VIT_11s0016g05060	11	4350402	4357913	Choline/ethanolamine kinase	Fasoli et al., 2018
VIT_11s0016g05110	11	4386401	4390523	Sodium hypersensitive 1	Palumbo et al., 2014, Massonet et al., 2017		biomarker_veraison transition
VIT_11s0016g05130	11	4403929	4419218	Signal peptidase, endoplasmic reticulum-type	Fasoli et al., 2018
VIT_11s0016g05270	11	4607033	4609819	Bundle-sheath defective protein 2	Fasoli et al., 2018
VIT_11s0016g05300	11	4630314	4635216	Heme oxygenase 1	Fasoli et al., 2018		biomarker_veraison transition
VIT_11s0016g05320	11	4652400	4653819	Peroxidase	Palumbo et al., 2014, Massonet et al., 2017
VIT_11s0016g05340	11	4677731	4680660	ERF/AP2 Gene Family (VvERF043)	Palumbo et al., 2014, Massonet et al., 2017
VIT_11s0016g05410	11	4745581	4749038	EIN3-binding F-box protein 1	Fasoli et al., 2018
VIT_11s0016g05430	11	4812624	4814041	Unknown protein	Palumbo et al., 2014, Massonet et al., 2017
VIT_11s0016g05460	11	4831931	4836537	BRI1-KD interacting protein	Palumbo et al., 2014, Massonet et al., 2017, Fasoli et al., 2018		biomarker_veraison transition
VIT_11s0016g05510	11	4911135	4913179	Unknown protein	Fasoli et al., 2018		biomarker_veraison transition
VIT_11s0016g05530	11	4929245	4930614	Plastocyanin domain-containing protein	Palumbo et al., 2014, Massonet et al., 2017, Fasoli et al., 2018
VIT_11s0016g05770	11	5284606	5287422	Alkaline alpha galactosidase 2	Fasoli et al., 2018		biomarker_veraison transition
VIT_11s0016g05780	11	5287423	5287920	No hit	Fasoli et al., 2018
VIT_11s0016g05830	11	5369167	5369785	No hit	Palumbo et al., 2014, Massonet et al., 2017
VIT_11s0016g05840	11	5370081	5370895	Protease inhibitor/seed storage/lipid transfer protein (LTP)	Palumbo et al., 2014, Massonet et al., 2017
VIT_11s0118g00200	11	5782966	5793198	Sucrose-phosphate synthase	Palumbo et al., 2014, Massonet et al., 2017, Fasoli et al., 2018	switch	biomarker_veraison transition
VIT_11s0118g00220	11	5827372	5836861	Chloride channel protein CLC	Fasoli et al., 2018
VIT_11s0118g00240	11	5886913	5926623	Purple acid phosphatase 26	Fasoli et al., 2018		biomarker_veraison transition
VIT_11s0118g00300	11	5968697	5974219	ARP2/3 complex 21 kDa subunit	Fasoli et al., 2018
VIT_11s0118g00350	11	6027909	6033675	Vacuolar pyrophosphatase	Fasoli et al., 2018
VIT_11s0118g00420	11	6149585	6152760	Heparanase protein 3 precursor	Fasoli et al., 2018
VIT_11s0118g00490	11	6283659	6293792	Octicosapeptide/Phox/Bem1p (PB1) domain-containing protein	Fasoli et al., 2018
VIT_11s0118g00560	11	6351497	6356287	Nodulin	Palumbo et al., 2014, Massonet et al., 2017, Fasoli et al., 2018	switch
VIT_11s0118g00580	11	6379196	6379762	Unknown	Fasoli et al., 2018
VIT_11s0118g00710	11	6491018	6504256	Glycerol-3-phosphate transporter	Fasoli et al., 2018
VIT_11s0118g00730	11	6516629	6519427	No hit	Fasoli et al., 2018
VIT_11s0149g00090	11	6930032	6933594	Clavata1 receptor kinase (CLV1)	Fasoli et al., 2018
VIT_11s0206g00110	11	7465602	7470108	Serine carboxypeptidase S28	Palumbo et al., 2014, Massonet et al., 2017, Fasoli et al., 2018
VIT_11s0037g00010	11	7903231	7904575	ERF/AP2 Gene Family (VvRAV6)	Palumbo et al., 2014, Massonet et al., 2017		biomarker_veraison transition
VIT_11s0037g00290	11	8387580	8388661	Plastocyanin domain-containing protein	Palumbo et al., 2014, Massonet et al., 2017
VIT_11s0037g00400	11	8493366	8494745	Zinc finger (C2H2 type) family	Fasoli et al., 2018
VIT_11s0037g00470	11	8566575	8567080	No hit	Fasoli et al., 2018		biomarker_veraison transition
VIT_11s0037g00510	11	8647417	8649549	Heat shock protein 70	Fasoli et al., 2018
VIT_11s0037g00530	11	8670575	8675066	Cellulose synthase IRX3	Palumbo et al., 2014, Massonet et al., 2017
VIT_11s0037g00560	11	8687385	8696723	Unknown protein	Fasoli et al., 2018
VIT_11s0037g00570	11	8728077	8729701	Anthranilate N-benzoyltransferase	Palumbo et al., 2014, Massonet et al., 2017, Fasoli et al., 2018
VIT_11s0037g00890	11	9916395	9917631	Glutamine amidotransferase class-I domain-containing protein	Palumbo et al., 2014, Massonet et al., 2017
VIT_11s0037g01230	11	10795437	10796661	basic helix-loop-helix (bHLH) family	Fasoli et al., 2018
VIT_11s0065g00130	11	11819423	11822174	Taxane 10-beta-hydroxylase	Palumbo et al., 2014, Massonet et al., 2017
VIT_11s0065g00160	11	11938456	11946947	Splicing factor YT521-B	Fasoli et al., 2018
VIT_11s0065g00320	11	12386889	12405817	Proteasome 20S beta subunit A (PBA1) (PRCD)	Fasoli et al., 2018
VIT_11s0078g00380	11	15208926	15222413	Isoamylase isoform 1	Palumbo et al., 2014, Massonet et al., 2017
VIT_11s0103g00190	11	16100576	16101833	Phospholipase A2 alpha	Palumbo et al., 2014, Massonet et al., 2017
VIT_11s0052g00100	11	17338383	17341421	basic helix-loop-helix (bHLH) family	Palumbo et al., 2014, Massonet et al., 2017
VIT_11s0052g00120	11	17419206	17420724	Purple acid phosphatase 28- ATPAP28/PAP28	Fasoli et al., 2018
VIT_11s0052g00240	11	17710409	17715276	Accelerated cell death 11 (ACD11)	Palumbo et al., 2014, Massonet et al., 2017
VIT_11s0052g00320	11	17902695	17939980	Ca2+-ATPase 10 ACA10, plasma membrane	Fasoli et al., 2018		biomarker_veraison transition
VIT_11s0052g00410	11	18053602	18057260	Allyl alcohol dehydrogenase	Palumbo et al., 2014, Massonet et al., 2017
VIT_11s0052g00430	11	18093583	18099343	Glucose-6-phosphate/phosphate-tranlocator	Fasoli et al., 2018
VIT_11s0052g00630	11	18419208	18421219	Metallothionein	Palumbo et al., 2014, Massonet et al., 2017, Fasoli et al., 2018	switch	biomarker_veraison transition
VIT_11s0052g01090	11	19116635	19120235	4-coumarate-CoA ligase 2	Fasoli et al., 2018
VIT_11s0052g01120	11	19168085	19169249	Zinc finger protein 2	Palumbo et al., 2014, Massonet et al., 2017		biomarker_veraison transition
VIT_11s0052g01200	11	19247167	19248299	Xyloglucan endotransglucosylase/hydrolase 23	Palumbo et al., 2014, Massonet et al., 2017
VIT_11s0052g01250	11	19281181	19282533	Xyloglucan endotransglucosylase/hydrolase 23	Palumbo et al., 2014, Massonet et al., 2017		biomarker_veraison transition
VIT_11s0052g01300	11	19304145	19305257	Xyloglucan endotransglycosylase 6	Palumbo et al., 2014, Massonet et al., 2017
VIT_11s0052g01330	11	19312939	19315037	Xyloglucan endotransglucosylase/hydrolase 23	Palumbo et al., 2014, Massonet et al., 2017
VIT_11s0052g01600	11	19628376	19631495	UDP-glucose flavonoid 3-O-glucosyltransferase 7	Fasoli et al., 2018
VIT_11s0052g01650	11	19689724	19690549	Pathogenesis-related protein 1 precursor (PRP 1)	Palumbo et al., 2014, Massonet et al., 2017
VIT_12s0142g00450	12	331001	344692	Unknown protein	Fasoli et al., 2018
VIT_12s0142g00340	12	445203	451545	Galacturonosyltransferase 15	Palumbo et al., 2014, Massonet et al., 2017, Fasoli et al., 2018
VIT_12s0142g00310	12	469936	475874	Oxygen evolving enhancer 3 (PsbQ)	Fasoli et al., 2018
VIT_12s0142g00160	12	565061	565584	Unknown protein	Fasoli et al., 2018		biomarker_veraison transition
VIT_12s0028g00040	12	718221	719500	Unknown protein	Palumbo et al., 2014, Massonet et al., 2017
VIT_12s0028g00320	12	931774	932592	LHB1B1	Palumbo et al., 2014, Massonet et al., 2017
VIT_12s0028g00930	12	1438591	1439943	Glutathione S-transferase (VvGST3)	Fasoli et al., 2018
VIT_12s0028g00960	12	1467521	1470520	phytoene synthase (PSY) (VvPSY2)	Fasoli et al., 2018
VIT_12s0028g01050	12	1520936	1546462	Helicase in vascular tissue and TAPETUM	Fasoli et al., 2018
VIT_12s0028g01120	12	1682201	1691707	Amine oxidase	Fasoli et al., 2018
VIT_12s0028g01350	12	1992576	2002443	RKF1 (receptor-like kinase in flowers 1)	Palumbo et al., 2014, Massonet et al., 2017
VIT_12s0028g01640	12	2319670	2321872	S-receptor kinase	Palumbo et al., 2014, Massonet et al., 2017
VIT_12s0028g01790	12	2413863	2415500	FAD-linked oxidoreductase 1	Fasoli et al., 2018
VIT_12s0028g02000	12	2657686	2664691	Triacylglycerol lipase	Palumbo et al., 2014, Massonet et al., 2017
VIT_12s0028g02180	12	2965667	2972603	Phosphoenolpyruvate carboxylase.	Palumbo et al., 2014, Massonet et al., 2017, Fasoli et al., 2018		biomarker_veraison transition
VIT_12s0028g02420	12	3145875	3147376	1-aminocyclopropane-1-carboxylate oxidase homolog 1	Palumbo et al., 2014, Massonet et al., 2017
VIT_12s0028g02440	12	3172660	3175000	Unknown protein	Fasoli et al., 2018		biomarker_veraison transition
VIT_12s0028g02520	12	3280661	3283143	TCP family transcription factor 4	Palumbo et al., 2014, Massonet et al., 2017, Fasoli et al., 2018
VIT_12s0028g02990	12	3728013	3728960	fasciclin arabinogalactan-protein (FLA13)	Palumbo et al., 2014, Massonet et al., 2017
VIT_12s0028g03100	12	3879386	3882631	GPRI1 (GOLDEN2 1)	Palumbo et al., 2014, Massonet et al., 2017, Fasoli et al., 2018
VIT_12s0028g03120	12	3891877	3892934	No hit	Fasoli et al., 2018
VIT_12s0028g03210	12	3967633	3970055	Tyrosine aminotransferase	Palumbo et al., 2014, Massonet et al., 2017
VIT_12s0028g03350	12	4108335	4110142	Squamosa promoter-binding protein (VvSBP11)	Palumbo et al., 2014, Massonet et al., 2017		biomarker_veraison transition
VIT_12s0028g03550	12	4345172	4346354	basic helix-loop-helix (bHLH) family	Palumbo et al., 2014, Massonet et al., 2017
VIT_12s0028g03790	12	4668184	4669316	No hit	Fasoli et al., 2018
VIT_12s0028g03860	12	4723804	4727447	Zinc finger (C3HC4-type ring finger) protein (RMA1)	Palumbo et al., 2014, Massonet et al., 2017		biomarker_veraison transition
VIT_12s0028g03900	12	4750877	4751306	No hit	Fasoli et al., 2018
VIT_12s0028g03930	12	4763382	4765133	Retrotransposon protein, Unclassified	Fasoli et al., 2018
VIT_12s0059g00030	12	4942930	4944538	Unknown protein	Palumbo et al., 2014, Massonet et al., 2017
VIT_12s0059g00050	12	4976666	4981043	Ankyrin repeat	Palumbo et al., 2014, Massonet et al., 2017
VIT_12s0059g00220	12	5106280	5115115	Epoxide hydrolase	Palumbo et al., 2014, Massonet et al., 2017
VIT_12s0059g00230	12	5115116	5117511	Epoxide hydrolase 2	Palumbo et al., 2014, Massonet et al., 2017
VIT_12s0059g00270	12	5132816	5136194	NADPH-protochlorophyllide oxidoreductase	Palumbo et al., 2014, Massonet et al., 2017
VIT_12s0059g00310	12	5170138	5170617	Unknown	Palumbo et al., 2014, Massonet et al., 2017
VIT_12s0059g00370	12	5208673	5209330	EF hand	Palumbo et al., 2014, Massonet et al., 2017
VIT_12s0059g00490	12	5332214	5332785	Unknown	Palumbo et al., 2014, Massonet et al., 2017
VIT_12s0059g00530	12	5375838	5388247	EDM2	Fasoli et al., 2018
VIT_12s0059g00540	12	5391235	5393040	EDM2	Fasoli et al., 2018
VIT_12s0059g00570	12	5421135	5422848	fasciclin arabinogalactan-protein (FLA7)	Palumbo et al., 2014, Massonet et al., 2017, Fasoli et al., 2018
VIT_12s0059g00590	12	5441254	5442729	Allergenic protein Pt2L4	Fasoli et al., 2018		biomarker_veraison transition
VIT_12s0059g00600	12	5442730	5449823	Unknown protein	Fasoli et al., 2018
VIT_12s0059g00610	12	5449824	5464118	Auxin-resistance protein AXR1 (AXR1)	Fasoli et al., 2018
VIT_12s0059g00640	12	5480589	5485615	Beta-1,3-galactosyltransferase sqv-2	Fasoli et al., 2018
VIT_12s0059g00750	12	5561264	5566396	Prephenate dehydratase	Palumbo et al., 2014, Massonet et al., 2017, Fasoli et al., 2018
VIT_12s0059g00760	12	5568642	5571313	Adenosine 5' phosphosulfate reductase	Palumbo et al., 2014, Massonet et al., 2017
VIT_12s0059g00880	12	5678804	5681082	WRKY Transcription Factor (VvWRKY37)	Fasoli et al., 2018
VIT_12s0059g01050	12	5970042	5970711	No hit	Palumbo et al., 2014, Massonet et al., 2017, Fasoli et al., 2018
VIT_12s0059g01080	12	5990364	5993590	Acid phosphatase/vanadium-dependent haloperoxidase	Fasoli et al., 2018		biomarker_veraison transition
VIT_12s0059g01090	12	5995014	6007069	Early-responsive to dehydration	Fasoli et al., 2018
VIT_12s0059g01250	12	6169979	6177829	Endo-1,4-beta-glucanase	Palumbo et al., 2014, Massonet et al., 2017, Fasoli et al., 2018
VIT_12s0059g01300	12	6247769	6254665	Unknown protein	Fasoli et al., 2018
VIT_12s0059g01590	12	6491575	6511602	Lipase GDSL	Palumbo et al., 2014, Massonet et al., 2017
VIT_12s0059g01650	12	6548225	6561987	Division site determinant MinD, Plastid	Fasoli et al., 2018
VIT_12s0059g01750	12	6622259	6623762	Caffeic acid O-methyltransferase (VvOMT2)	Palumbo et al., 2014, Massonet et al., 2017		biomarker_veraison transition
VIT_12s0059g01790	12	6643777	6645063	Caffeic acid O-methyltransferase (VvOMT1)	Palumbo et al., 2014, Massonet et al., 2017		biomarker_veraison transition
VIT_12s0059g01830	12	6698524	6699078	Unknown	Palumbo et al., 2014, Massonet et al., 2017
VIT_12s0059g01980	12	6825606	6832764	Ultrapetala1	Fasoli et al., 2018
VIT_12s0059g02180	12	6968888	6971793	MATE efflux family protein	Palumbo et al., 2014, Massonet et al., 2017
VIT_12s0059g02240	12	7050083	7051375	Unknown	Fasoli et al., 2018		biomarker_veraison transition
VIT_12s0059g02270	12	7067654	7072755	Glutamate receptor protein GLR3.4b	Fasoli et al., 2018		biomarker_veraison transition
VIT_12s0059g02320	12	7124950	7126231	Unknown protein	Palumbo et al., 2014, Massonet et al., 2017
VIT_12s0059g02340	12	7133958	7137108	Syntaxin 1B/2/3/4	Fasoli et al., 2018
VIT_12s0059g02360	12	7147609	7148670	Myb CAPRICE (VvCPC1)	Palumbo et al., 2014, Massonet et al., 2017, Fasoli et al., 2018
VIT_12s0059g02510	12	7296424	7297062	Zinc finger (B-box type)	Palumbo et al., 2014, Massonet et al., 2017
VIT_12s0059g02520	12	7302769	7305304	fringe	Fasoli et al., 2018
VIT_12s0059g02530	12	7305305	7311622	fringe-related protein	Fasoli et al., 2018
VIT_12s0134g00160	12	7708822	7710848	Xyloglucan endotransglycosylase/hydrolase 16	Palumbo et al., 2014, Massonet et al., 2017, Fasoli et al., 2018
VIT_12s0134g00560	12	8182405	8184488	Unknown protein	Palumbo et al., 2014, Massonet et al., 2017
VIT_12s0134g00590	12	8209311	8210764	Anthocyanidin 3-O-glucoside-6''-O-malonyltransferase	Palumbo et al., 2014, Massonet et al., 2017
VIT_12s0134g00650	12	8266669	8268169	Anthocyanin 5-aromatic acyltransferase	Palumbo et al., 2014, Massonet et al., 2017
VIT_12s0057g00060	12	8385320	8385743	No hit	Fasoli et al., 2018
VIT_12s0057g00080	12	8392204	8392960	Wound-induced	Palumbo et al., 2014, Massonet et al., 2017
VIT_12s0057g00200	12	8475409	8478065	Vesicle-associated membrane protein	Palumbo et al., 2014, Massonet et al., 2017
VIT_12s0057g00210	12	8480537	8481201	No hit	Palumbo et al., 2014, Massonet et al., 2017
VIT_12s0057g00310	12	8558922	8561128	Gamete expressed1 (GEX1)	Palumbo et al., 2014, Massonet et al., 2017	switch
VIT_12s0057g00560	12	8738204	8740083	PAT1 (Phytochrome a signal transduction 1)	Fasoli et al., 2018
VIT_12s0057g00700	12	8941952	8943454	Glucan endo-1,3-beta-glucosidase 3 precursor	Palumbo et al., 2014, Massonet et al., 2017, Fasoli et al., 2018		biomarker_veraison transition
VIT_12s0057g00950	12	9261203	9262090	No hit	Palumbo et al., 2014, Massonet et al., 2017
VIT_12s0057g01020	12	9328129	9329783	fasciclin-like arabinogalactan protein FLA2	Palumbo et al., 2014, Massonet et al., 2017
VIT_12s0057g01060	12	9368495	9371448	Jasmonate O-methyltransferase	Fasoli et al., 2018
VIT_12s0057g01070	12	9371493	9372445	S-adenosyl-L-methionine:salicylic acid carboxyl methyltransferase	Fasoli et al., 2018
VIT_12s0057g01080	12	9372730	9374223	Kelch repeat-containing protein	Fasoli et al., 2018
VIT_12s0057g01250	12	9615838	9620579	ribulose-1,5 bisphosphate carboxylase oxygenase large subunit N-methyltransferase	Fasoli et al., 2018
VIT_12s0121g00230	12	13707212	13711079	Beta-D-xylosidase	Palumbo et al., 2014, Massonet et al., 2017
VIT_12s0055g01110	12	14778565	14779788	LHCB6 (light harvesting complex PSII)	Palumbo et al., 2014, Massonet et al., 2017
VIT_12s0055g00910	12	15150697	15153976	Kelch repeat-containing F-box protein	Fasoli et al., 2018		biomarker_veraison transition
VIT_12s0055g00810	12	15379092	15381666	Cationic peroxidase	Fasoli et al., 2018		biomarker_veraison transition
VIT_12s0055g00620	12	15721114	15722321	Glutamate synthase (NADH), chloroplast	Fasoli et al., 2018
VIT_12s0055g00590	12	15728137	15763958	SHR5-receptor-like kinase	Fasoli et al., 2018
VIT_12s0055g00480	12	16046689	16048184	Amine oxidase	Fasoli et al., 2018
VIT_12s0055g00370	12	16369974	16373154	Harpin-induced protein	Fasoli et al., 2018		biomarker_veraison transition
VIT_12s0055g00310	12	16494398	16495945	UDP-glucose glucosyltransferase	Fasoli et al., 2018
VIT_12s0055g00290	12	16521166	16543422	Anthocyanidin 3-O-glucosyltransferase	Fasoli et al., 2018
VIT_12s0055g00180	12	16724975	16726517	UDP-glucose glucosyltransferase	Fasoli et al., 2018
VIT_12s0034g00760	12	18128627	18133917	R protein L6	Fasoli et al., 2018
VIT_12s0034g01160	12	18680967	18681936	Blue (type 1) copper domain	Fasoli et al., 2018		biomarker_veraison transition
VIT_12s0034g01860	12	19653491	19657305	Phosphogluconate dehydrogenase	Fasoli et al., 2018
VIT_12s0034g01870	12	19667520	19669924	Cupin	Palumbo et al., 2014, Massonet et al., 2017	switch
VIT_12s0034g01910	12	19697888	19699309	Cupin family protein	Palumbo et al., 2014, Massonet et al., 2017	switch
VIT_12s0034g01920	12	19705550	19706131	No hit	Palumbo et al., 2014, Massonet et al., 2017
VIT_12s0034g01930	12	19706132	19718034	Globulin-like protein	Palumbo et al., 2014, Massonet et al., 2017
VIT_12s0034g01950	12	19744578	19746280	Legumin	Palumbo et al., 2014, Massonet et al., 2017
VIT_12s0034g01960	12	19746308	19746611	No hit	Palumbo et al., 2014, Massonet et al., 2017
VIT_12s0034g01970	12	19747878	19748866	Cupin	Palumbo et al., 2014, Massonet et al., 2017	switch
VIT_12s0034g02380	12	20409643	20422826	Glycine hydroxymethyltransferase	Fasoli et al., 2018
VIT_12s0034g02390	12	20453837	20464249	T-complex protein 11	Fasoli et al., 2018
VIT_12s0035g00330	12	21196421	21205243	AAA-type ATPase	Fasoli et al., 2018
VIT_12s0035g00340	12	21205730	21207486	AAA-type ATPase	Fasoli et al., 2018
VIT_12s0035g00350	12	21214667	21216497	AAA-type ATPase	Fasoli et al., 2018
VIT_12s0035g00380	12	21261502	21263312	AAA-type ATPase	Fasoli et al., 2018
VIT_12s0035g00690	12	21717257	21719269	TCP family transcription factor TCP23	Palumbo et al., 2014, Massonet et al., 2017
VIT_12s0035g00880	12	22041888	22043747	Lactoylglutathione lyase	Palumbo et al., 2014, Massonet et al., 2017
VIT_12s0035g00900	12	22081622	22085395	TIFY gene family (VvJAZI 0)	Palumbo et al., 2014, Massonet et al., 2017
VIT_12s0035g00910	12	22093840	22100123	Bile acid sodium symporter	Palumbo et al., 2014, Massonet et al., 2017, Fasoli et al., 2018
VIT_12s0035g00970	12	22162624	22177907	Evolutionarily conserved C-terminal region 11 ECT11	Palumbo et al., 2014, Massonet et al., 2017		biomarker_veraison transition
VIT_12s0035g01030	12	22335019	22336111	Unknown protein	Palumbo et al., 2014, Massonet et al., 2017
VIT_12s0035g01050	12	22378420	22381018	Octicosapeptide/Phox/Bem1p (PB1) domain-containing protein	Palumbo et al., 2014, Massonet et al., 2017, Fasoli et al., 2018	switch
VIT_12s0035g01150	12	22522452	22526469	RAB GTPase FP8	Fasoli et al., 2018		biomarker_veraison transition
VIT_12s0035g01180	12	22542124	22547435	Protein kinase CRK1 protein	Fasoli et al., 2018
VIT_12s0035g01240	12	22587902	22589693	No hit	Palumbo et al., 2014, Massonet et al., 2017
VIT_12s0035g01250	12	22596759	22598634	Disease resistance protein (NBS-LRR class)	Palumbo et al., 2014, Massonet et al., 2017		biomarker_veraison transition
VIT_12s0035g01280	12	22669016	22672221	R protein disease resistance protein	Fasoli et al., 2018
VIT_12s0035g02080	12	23970815	23972655	Unknown protein	Fasoli et al., 2018		biomarker_veraison transition
VIT_12s0035g02090	12	23983677	23999372	Leucine-rich repeat family protein	Fasoli et al., 2018
VIT_12s0035g02120	12	24046092	24050103	Unknown	Fasoli et al., 2018		biomarker_veraison transition
VIT_12s0035g02150	12	24097742	24106206	ferric reduction oxidase 7 FRO7	Palumbo et al., 2014, Massonet et al., 2017, Fasoli et al., 2018
VIT_13s0067g00110	13	98017	101750	CYP72A1	Palumbo et al., 2014, Massonet et al., 2017
VIT_13s0067g00220	13	154711	155950	Aquaporin TMP-C	Palumbo et al., 2014, Massonet et al., 2017
VIT_13s0067g00660	13	360190	363941	Steroid 23-alpha-hydroxylase	Fasoli et al., 2018		biomarker_veraison transition
VIT_13s0067g00700	13	378522	381541	Hydrolase, alpha/beta fold	Fasoli et al., 2018
VIT_13s0067g00720	13	387588	397604	AarF domain containing kinase	Fasoli et al., 2018		biomarker_veraison transition
VIT_13s0067g00870	13	497500	500769	Peptidyl-prolyl cis-trans isomerase ROC7 (rotamase CyP 7)	Fasoli et al., 2018
VIT_13s0067g01120	13	614948	617504	Omega-3 fatty acid desaturase, chloroplast, temperature-sensitive (FAD8)	Palumbo et al., 2014, Massonet et al., 2017
VIT_13s0067g01350	13	764444	766655	basic helix-loop-helix (bHLH) family	Palumbo et al., 2014, Massonet et al., 2017		biomarker_veraison transition
VIT_13s0067g01450	13	817035	817722	Lateral organ boundaries domain 21	Palumbo et al., 2014, Massonet et al., 2017
VIT_13s0067g01460	13	821719	823785	Avr9/Cf-9 rapidly elicited protein	Fasoli et al., 2018
VIT_13s0067g01550	13	871060	875931	MRH1 (morphogenesis of root hair 1)	Fasoli et al., 2018
VIT_13s0067g01840	13	1003927	1006879	ferritin	Fasoli et al., 2018
VIT_13s0067g01930	13	1057258	1061591	Unknown protein	Palumbo et al., 2014, Massonet et al., 2017
VIT_13s0067g01960	13	1081303	1084157	Dehydration Responsive Element-Binding Transcription Factor (VvDREB19)	Fasoli et al., 2018
VIT_13s0067g02220	13	1250090	1253132	Amino acid permease	Palumbo et al., 2014, Massonet et al., 2017
VIT_13s0067g02280	13	1277499	1278833	basic helix-loop-helix (bHLH) family	Palumbo et al., 2014, Massonet et al., 2017
VIT_13s0067g02300	13	1284880	1285561	Hypoxia-responsive	Palumbo et al., 2014, Massonet et al., 2017	switch
VIT_13s0067g02710	13	1454016	1454926	Unknown protein	Palumbo et al., 2014, Massonet et al., 2017
VIT_13s0067g02910	13	1570366	1571303	Non-specific lipid-transfer protein	Palumbo et al., 2014, Massonet et al., 2017
VIT_13s0067g02930	13	1578658	1580497	Expansin (VvEXPA14)	Palumbo et al., 2014, Massonet et al., 2017		biomarker_veraison transition
VIT_13s0067g02950	13	1581127	1583941	Appr-1-p processing enzyme	Fasoli et al., 2018		biomarker_veraison transition
VIT_13s0067g03070	13	1666120	1668610	ARR17 typeA	Fasoli et al., 2018		biomarker_veraison transition
VIT_13s0067g03140	13	1719393	1720803	WRKY Transcription Factor (VvWRKY41)	Palumbo et al., 2014, Massonet et al., 2017
VIT_13s0067g03260	13	1806713	1809157	Pheophorbidase	Fasoli et al., 2018
VIT_13s0067g03360	13	1843273	1852655	Adenylate kinase	Fasoli et al., 2018
VIT_13s0067g03780	13	2113325	2116214	Leucine-rich repeat protein kinase	Palumbo et al., 2014, Massonet et al., 2017
VIT_00s0317g00110	13	2260672	2262703	Esterase/lipase/thioesterase	Fasoli et al., 2018
VIT_00s0317g00050	13	2289136	2293079	Dehydroascorbate reductase	Fasoli et al., 2018
VIT_13s0019g00240	13	2476737	2479025	Glycosyltransferase family 14 Beta-1-3-galactosyl-O-glycosyl-glycoprotein	Palumbo et al., 2014, Massonet et al., 2017
VIT_13s0019g00330	13	2530126	2531850	Aquaporin TIP1;3	Fasoli et al., 2018		biomarker_veraison transition
VIT_13s0019g00740	13	2746796	2750890	Amino acid binding protein	Palumbo et al., 2014, Massonet et al., 2017		biomarker_veraison transition
VIT_13s0019g00840	13	2780578	2785331	UDP-glucuronate decarboxylase.	Fasoli et al., 2018
VIT_13s0019g00860	13	2790453	2791352	Small heat-shock protein HSP17.5 Cytosolic class I	Fasoli et al., 2018
VIT_13s0019g00890	13	2795526	2796085	Integral membrane protein, MtN24	Palumbo et al., 2014, Massonet et al., 2017, Fasoli et al., 2018
VIT_13s0019g00900	13	2796118	2796889	Integral membrane protein, MtN24	Palumbo et al., 2014, Massonet et al., 2017, Fasoli et al., 2018
VIT_13s0019g01020	13	2850543	2851022	Ring-H2 finger protein ATL3A	Palumbo et al., 2014, Massonet et al., 2017
VIT_13s0019g01040	13	2853628	2854952	Unknown protein	Palumbo et al., 2014, Massonet et al., 2017
VIT_13s0019g01100	13	2899824	2902827	Unknown protein	Fasoli et al., 2018
VIT_13s0019g01200	13	2967071	2967767	Unknown	Palumbo et al., 2014, Massonet et al., 2017
VIT_13s0019g01430	13	3115775	3118506	Heat shock protein 70	Fasoli et al., 2018
VIT_13s0019g01440	13	3118507	3118768	No hit	Fasoli et al., 2018
VIT_13s0019g01840	13	3291559	3294211	Cell division cycle 20-like protein 1	Palumbo et al., 2014, Massonet et al., 2017
VIT_13s0019g02140	13	3542963	3544860	Tropinone reductase	Palumbo et al., 2014, Massonet et al., 2017, Fasoli et al., 2018
VIT_13s0019g02180	13	3569215	3573039	Tropinone reductase	Fasoli et al., 2018
VIT_13s0019g02200	13	3578479	3580869	Protein phosphatase 2CA AHG3 PP2CA (VvPP2C-3)	Fasoli et al., 2018
VIT_13s0019g02220	13	3592763	3594535	No hit	Palumbo et al., 2014, Massonet et al., 2017
VIT_13s0019g02230	13	3594536	3608886	PAP/25A associated domain containing protein	Palumbo et al., 2014, Massonet et al., 2017
VIT_13s0019g02250	13	3616334	3623810	Ankyrin	Fasoli et al., 2018
VIT_13s0019g02280	13	3640710	3648284	Regulator of chromosome condensation (RCC1)	Palumbo et al., 2014, Massonet et al., 2017
VIT_13s0019g02320	13	3685015	3685488	No hit	Palumbo et al., 2014, Massonet et al., 2017, Fasoli et al., 2018
VIT_13s0019g02330	13	3685793	3690309	GDP-mannose pyrophosphorylase (GMP1)	Palumbo et al., 2014, Massonet et al., 2017		biomarker_veraison transition
VIT_13s0019g02460	13	3807870	3810617	Proton-dependent oligopeptide transport (POT) family protein	Fasoli et al., 2018
VIT_13s0019g02530	13	3869275	3872675	Subtilisin protease C1	Palumbo et al., 2014, Massonet et al., 2017, Fasoli et al., 2018
VIT_13s0019g02540	13	3872676	3881019	Subtilisin protease C1	Palumbo et al., 2014, Massonet et al., 2017, Fasoli et al., 2018
VIT_13s0019g02550	13	3893303	3901300	Subtilisin protease C1	Palumbo et al., 2014, Massonet et al., 2017
VIT_13s0019g02640	13	4003276	4005957	Subtilisin protease C1	Palumbo et al., 2014, Massonet et al., 2017
VIT_13s0019g02770	13	4107537	4108265	Heat shock protein 17.6 kDa class I	Fasoli et al., 2018
VIT_13s0019g02910	13	4205869	4207951	Cis-zeatin O-beta-D-glucosyltransferase	Fasoli et al., 2018
VIT_13s0019g02930	13	4213849	4214604	Heat shock protein 17.6 kDa class I	Fasoli et al., 2018
VIT_13s0019g03000	13	4250418	4251169	Heat shock protein 17.6 kDa class I	Fasoli et al., 2018
VIT_13s0019g03020	13	4256881	4262033	Glucosyltransferase-2	Fasoli et al., 2018
VIT_13s0019g03040	13	4278388	4280257	Indole-3-acetate beta-glucosyltransferase	Palumbo et al., 2014, Massonet et al., 2017, Fasoli et al., 2018
VIT_13s0019g03060	13	4284800	4286392	Glucosyltransferase-2	Fasoli et al., 2018
VIT_13s0019g03170	13	4335285	4336026	Heat shock protein 16.9 kDa class I	Palumbo et al., 2014, Massonet et al., 2017, Fasoli et al., 2018
VIT_13s0019g03210	13	4378293	4379628	Lectin-like protein	Palumbo et al., 2014, Massonet et al., 2017, Fasoli et al., 2018
VIT_13s0019g03220	13	4388877	4395820	Proline transporter 1 (ProT1)	Fasoli et al., 2018
VIT_13s0019g03410	13	4555725	4567696	Peroxisomal membrane protein (PMP36)	Fasoli et al., 2018
VIT_13s0019g03650	13	4902349	4902767	RARE-cold-inducible 2A	Fasoli et al., 2018
VIT_13s0019g04030	13	5403086	5407340	Serine carboxypeptidase SCPL27	Fasoli et al., 2018
VIT_13s0019g04140	13	5530024	5531401	LHCA1	Palumbo et al., 2014, Massonet et al., 2017
VIT_13s0019g04280	13	5703211	5706066	Aquaporin PIP2B	Fasoli et al., 2018		biomarker_veraison transition
VIT_13s0019g04380	13	5845602	5849106	Auxin response factor 10	Fasoli et al., 2018
VIT_13s0019g04440	13	5930955	5935500	Zinc finger (C3HC4-type ring finger)	Fasoli et al., 2018
VIT_13s0019g04450	13	5949290	5953447	ATSYTA/NTMC2T1.1/NTMC2TYPE1.1/SYTA	Fasoli et al., 2018
VIT_13s0019g04470	13	5992212	5996715	Adenosine kinase 2	Fasoli et al., 2018
VIT_13s0019g04600	13	6131722	6145691	ABC Transporter (VvWBC15 - VvABCG15)	Fasoli et al., 2018
VIT_13s0019g04660	13	6244319	6254861	Amino acid permease	Palumbo et al., 2014, Massonet et al., 2017
VIT_13s0019g04750	13	6484844	6502975	Kinesin morphogenesis of root hair 2 (MRH2)	Fasoli et al., 2018
VIT_13s0019g04890	13	6683663	6686408	Shugoshin-1	Fasoli et al., 2018
VIT_13s0019g04900	13	6694483	6704427	Pectate lyase	Fasoli et al., 2018
VIT_13s0019g05090	13	6938530	6943606	Stage III sporulation protein AA	Fasoli et al., 2018
VIT_13s0019g05130	13	6986014	7000944	Serine carboxypeptidase III	Fasoli et al., 2018		biomarker_veraison transition
VIT_13s0019g05170	13	7103857	7105336	Zinc finger (C2H2 type) family	Fasoli et al., 2018		biomarker_veraison transition
VIT_13s0019g05190	13	7112809	7120069	RAB GTPase RAB_ALPHA	Fasoli et al., 2018
VIT_13s0074g00040	13	7502703	7514106	Phytol kinase 2, chloroplast precursor	Palumbo et al., 2014, Massonet et al., 2017, Fasoli et al., 2018		biomarker_veraison transition
VIT_13s0074g00150	13	7618491	7635786	Dihydrolipoamide S-acetyltransferase precursor	Fasoli et al., 2018
VIT_13s0074g00690	13	8985923	8993001	ABC Transporter (VvPDR26 - VvABCG56)	Palumbo et al., 2014, Massonet et al., 2017
VIT_13s0074g00730	13	9142767	9144938	PID (PINOID)	Palumbo et al., 2014, Massonet et al., 2017
VIT_13s0106g00040	13	9452986	9455169	Ankyrin	Palumbo et al., 2014, Massonet et al., 2017
VIT_13s0106g00230	13	9794999	9811308	Ankyrin	Palumbo et al., 2014, Massonet et al., 2017
VIT_13s0106g00550	13	10317326	10318582	flavonol 3-sulfotransferase	Palumbo et al., 2014, Massonet et al., 2017
VIT_13s0106g00690	13	10568741	10570077	No hit	Fasoli et al., 2018
VIT_13s0147g00200	13	11401925	11406118	L-aminoadipate-semialdehyde dehydrogenase-phosphopantetheinyltransferase	Fasoli et al., 2018
VIT_13s0101g00100	13	11793238	11825989	Unknown protein	Fasoli et al., 2018		biomarker_veraison transition
VIT_13s0073g00050	13	13175099	13178180	Cationic amino acid transporter 6	Fasoli et al., 2018
VIT_13s0073g00440	13	14356256	14386750	BSU1-like protein 3 BSL3	Fasoli et al., 2018
VIT_13s0047g00110	13	15612173	15620374	Ripening regulated protein DDTFR8	Fasoli et al., 2018
VIT_13s0047g00230	13	15991873	15995234	Pectinesterase family	Fasoli et al., 2018
VIT_13s0047g01190	13	18346828	18361399	NADH:cytochrome b5 reductase	Fasoli et al., 2018
VIT_00s0250g00030	13	18581229	18593921	Glycosyltransferase family protein 1	Fasoli et al., 2018
VIT_13s0067g01490	13	19165286	19175181	NBS-LRR type disease resistance protein Rps1-k-1	Fasoli et al., 2018
VIT_13s0067g01100	13	19392475	19395831	RPM1 (resistance to p. syringae pv maculicola 1)	Fasoli et al., 2018
VIT_13s0067g00910	13	19484033	19491645	R protein MLA10	Fasoli et al., 2018
VIT_13s0067g02430	13	20033514	20039292	R protein MLA10	Fasoli et al., 2018
VIT_13s0084g00820	13	20345807	20348069	Aspartic Protease (VvAP33)	Fasoli et al., 2018
VIT_13s0084g00240	13	21404884	21406017	Steroid sulfotransferase	Palumbo et al., 2014, Massonet et al., 2017		biomarker_veraison transition
VIT_13s0084g00130	13	21643632	21644836	CXE carboxylesterase	Palumbo et al., 2014, Massonet et al., 2017
VIT_13s0084g00050	13	21846264	21851543	Cysteine proteinase inhibitor	Fasoli et al., 2018		biomarker_veraison transition
VIT_13s0067g03570	13	22462678	22466355	R protein MLA10	Fasoli et al., 2018
VIT_13s0019g00730	13	24732656	24736347	Annexin ANN3	Palumbo et al., 2014, Massonet et al., 2017
VIT_13s0019g00750	13	24742121	24745089	Annexin ANN4	Palumbo et al., 2014, Massonet et al., 2017
VIT_13s0019g01030	13	24838533	24844976	Binding	Fasoli et al., 2018
VIT_13s0019g01520	13	25141098	25142038	Protease inhibitor/seed storage/lipid transfer protein (LTP)	Palumbo et al., 2014, Massonet et al., 2017
VIT_13s0019g01850	13	25283468	25288863	Transposon protein, putative, CACTA	Fasoli et al., 2018
VIT_13s0158g00100	13	26016000	26024669	putative MADS-box Agamous-like 15a (VviAGL15a)	Palumbo et al., 2014, Massonet et al., 2017	switch
VIT_13s0158g00080	13	26037221	26041368	Serine carboxypeptidase	Palumbo et al., 2014, Massonet et al., 2017
VIT_13s0064g00320	13	26519740	26531797	R protein PRF disease resistance protein	Fasoli et al., 2018
VIT_13s0064g00670	13	27096590	27097136	No hit	Palumbo et al., 2014, Massonet et al., 2017, Fasoli et al., 2018
VIT_13s0064g00790	13	27253063	27255139	No hit	Fasoli et al., 2018
VIT_13s0064g00830	13	27344185	27348969	Disease resistance protein RGA2 (RGA2-blb)	Fasoli et al., 2018
VIT_13s0064g00890	13	27426972	27435588	Cellulose synthase CESA3	Palumbo et al., 2014, Massonet et al., 2017, Fasoli et al., 2018		biomarker_veraison transition
VIT_13s0064g00920	13	27453766	27458098	Zinc finger (CCCH-type) family protein	Fasoli et al., 2018
VIT_13s0064g01260	13	27805965	27807332	DNA-damage-repair/toleration protein (DRT100)	Fasoli et al., 2018
VIT_13s0064g01270	13	27816210	27819808	TRNA/rRNA methyltransferase (SpoU)	Fasoli et al., 2018		biomarker_veraison transition
VIT_13s0064g01370	13	27936945	27937943	Polygalacturonase inhibiting protein 1 PGIP1	Palumbo et al., 2014, Massonet et al., 2017
VIT_13s0064g01430	13	27963744	27966753	Pigment defective 322	Fasoli et al., 2018
VIT_13s0064g01510	13	28077353	28081425	Auxin-independent growth promoter	Fasoli et al., 2018
VIT_13s0064g01660	13	28232965	28239332	Prunasin hydrolase isoform PHA precursor	Palumbo et al., 2014, Massonet et al., 2017
VIT_13s0156g00610	13	28450157	28456490	S-receptor kinase	Fasoli et al., 2018
VIT_13s0156g00540	13	28507987	28514148	Disease resistance protein (CC-NBS-LRR class)	Fasoli et al., 2018
VIT_13s0156g00480	13	28571739	28576083	R protein disease resistance protein	Fasoli et al., 2018
VIT_13s0156g00260	13	28695729	28697437	Homeobox-leucine zipper protein HAT14	Fasoli et al., 2018
VIT_13s0320g00060	13	29035858	29039107	Carboxyl-terminal peptidase	Palumbo et al., 2014, Massonet et al., 2017
VIT_13s0320g00070	13	29051582	29069954	Myosin-like protein XIF	Fasoli et al., 2018		biomarker_veraison transition
VIT_14s0060g00120	14	130368	131480	Germin-like protein 2 [Vitis vinifera]	Fasoli et al., 2018
VIT_14s0060g00260	14	262245	267480	Phytochrome interacting factor 3 (PIF3)	Fasoli et al., 2018
VIT_14s0060g00280	14	276595	277736	RARE-cold-inducible 2B	Fasoli et al., 2018
VIT_14s0060g00330	14	328127	331186	Aspartic Protease (VvAP34)	Fasoli et al., 2018
VIT_14s0060g00410	14	390910	395612	EDA32 (embryo sac development arrest 32)	Fasoli et al., 2018
VIT_14s0060g00420	14	397361	401582	Pyruvate dehydrogenase kinase	Palumbo et al., 2014, Massonet et al., 2017, Fasoli et al., 2018	switch
VIT_14s0060g00460	14	432756	438082	Receptor-like protein kinase	Palumbo et al., 2014, Massonet et al., 2017		biomarker_veraison transition
VIT_14s0060g00680	14	588327	591231	Lipase GDSL	Palumbo et al., 2014, Massonet et al., 2017, Fasoli et al., 2018
VIT_14s0060g00760	14	624391	626171	Galactinol synthase	Fasoli et al., 2018
VIT_14s0060g00790	14	645172	647263	Galactinol synthase	Fasoli et al., 2018
VIT_14s0060g00990	14	752404	753242	Unknown	Palumbo et al., 2014, Massonet et al., 2017
VIT_14s0060g01010	14	760007	764331	basic helix-loop-helix (bHLH) family	Fasoli et al., 2018
VIT_14s0060g01090	14	836089	839967	LNG1 (LONGIFOLIA1)	Palumbo et al., 2014, Massonet et al., 2017		biomarker_veraison transition
VIT_14s0060g01190	14	941773	942959	Nicotianamine synthase	Palumbo et al., 2014, Massonet et al., 2017
VIT_14s0060g01390	14	1100953	1101444	Protein disulfide isomerase A6 precursor (P5)	Fasoli et al., 2018
VIT_14s0060g01420	14	1116691	1117974	Unknown protein	Fasoli et al., 2018
VIT_14s0060g01470	14	1159067	1164516	Calmodulin-binding protein	Palumbo et al., 2014, Massonet et al., 2017
VIT_14s0060g01490	14	1175091	1176374	DnaJ homolog, subfamily A, member 5	Palumbo et al., 2014, Massonet et al., 2017	switch	biomarker_veraison transition
VIT_14s0060g01530	14	1208862	1215381	DNA polymerase III subunit epsilon	Fasoli et al., 2018		biomarker_veraison transition
VIT_14s0060g01720	14	1425116	1426636	Dormancy/auxin associated protein	Palumbo et al., 2014, Massonet et al., 2017
VIT_14s0060g01730	14	1426637	1427052	No hit	Palumbo et al., 2014, Massonet et al., 2017
VIT_14s0060g01780	14	1466916	1467719	Unknown protein	Palumbo et al., 2014, Massonet et al., 2017
VIT_14s0060g01830	14	1501669	1502564	Unknown protein	Palumbo et al., 2014, Massonet et al., 2017
VIT_14s0060g01870	14	1519774	1520432	Unknown protein	Palumbo et al., 2014, Massonet et al., 2017
VIT_14s0060g01880	14	1522668	1523447	Unknown protein	Palumbo et al., 2014, Massonet et al., 2017
VIT_14s0060g01980	14	1592526	1597815	Unknown protein	Palumbo et al., 2014, Massonet et al., 2017, Fasoli et al., 2018	switch	biomarker_veraison transition
VIT_14s0060g01990	14	1603687	1605469	ATPP2-B15 (Phloem protein 2-B15)	Palumbo et al., 2014, Massonet et al., 2017
VIT_14s0060g02000	14	1608037	1610312	ATPP2-B14	Palumbo et al., 2014, Massonet et al., 2017, Fasoli et al., 2018
VIT_14s0060g02090	14	1674032	1676066	Copper chaperone (CCH)	Fasoli et al., 2018
VIT_14s0060g02150	14	1722512	1723184	Rapid ALkalinization Factor RALFL33	Fasoli et al., 2018
VIT_14s0060g02300	14	1882180	1883914	Hypoxia-responsive	Palumbo et al., 2014, Massonet et al., 2017	switch
VIT_14s0060g02340	14	1920620	1924241	Heat shock protein 70	Fasoli et al., 2018
VIT_14s0060g02640	14	2453955	2459040	Myb family	Fasoli et al., 2018		biomarker_veraison transition
VIT_14s0060g02730	14	2507217	2508139	Germin	Palumbo et al., 2014, Massonet et al., 2017
VIT_14s0128g00570	14	2976051	2977038	Germin	Palumbo et al., 2014, Massonet et al., 2017
VIT_14s0128g00210	14	3251779	3253496	Xyloglucanase inhibitor	Palumbo et al., 2014, Massonet et al., 2017
VIT_14s0128g00190	14	3265078	3267232	Heavy-metal-associated domain-containing protein	Palumbo et al., 2014, Massonet et al., 2017
VIT_14s0128g00080	14	3489759	3491464	Lipase GDSL	Fasoli et al., 2018
VIT_14s0030g00190	14	4023883	4025103	Unknown protein	Fasoli et al., 2018
VIT_14s0030g00220	14	4065100	4086276	Sugar transporter ERD6-like 5	Palumbo et al., 2014, Massonet et al., 2017
VIT_14s0030g00250	14	4098529	4102575	Sugar transporter ERD6-like 3	Palumbo et al., 2014, Massonet et al., 2017, Fasoli et al., 2018		biomarker_veraison transition
VIT_14s0030g00320	14	4170827	4175849	Sugar transporter ERD6-like 5	Fasoli et al., 2018
VIT_14s0030g00410	14	4253335	4255433	Arabidopsis histidine phosphotransfer AHP1	Palumbo et al., 2014, Massonet et al., 2017		biomarker_veraison transition
VIT_14s0030g00840	14	5084147	5087361	R protein disease resistance protein	Palumbo et al., 2014, Massonet et al., 2017, Fasoli et al., 2018
VIT_14s0030g00960	14	5254285	5275694	R protein MLA10	Fasoli et al., 2018
VIT_14s0030g00990	14	5293868	5311280	R protein disease resistance protein	Fasoli et al., 2018
VIT_14s0030g01160	14	5552260	5557543	R protein disease resistance protein	Fasoli et al., 2018
VIT_14s0030g01170	14	5563100	5565424	CC-NBS-LRR class	Fasoli et al., 2018
VIT_14s0030g01360	14	5966593	5969842	Kinesin motor protein	Palumbo et al., 2014, Massonet et al., 2017		biomarker_veraison transition
VIT_14s0030g01600	14	6372716	6376246	DNA-binding storekeeper protein	Fasoli et al., 2018		biomarker_veraison transition
VIT_14s0030g01670	14	6493941	6497660	Proteasome 26S regulatory subunit (RPN6)	Fasoli et al., 2018
VIT_14s0030g01700	14	6582133	6586030	Unknown	Palumbo et al., 2014, Massonet et al., 2017
VIT_14s0030g01730	14	6596103	6600677	No hit	Fasoli et al., 2018
VIT_14s0030g01740	14	6600678	6613533	Œ∂-carotene desaturase (ZDS) (VvZDS1)	Fasoli et al., 2018		biomarker_veraison transition
VIT_14s0030g01790	14	6654650	6665574	Ndr family protein	Palumbo et al., 2014, Massonet et al., 2017		biomarker_veraison transition
VIT_14s0030g01870	14	6773465	6781444	NIMA protein kinase	Palumbo et al., 2014, Massonet et al., 2017
VIT_14s0030g01880	14	6781976	6784193	Calmodulin-binding region IQD26	Palumbo et al., 2014, Massonet et al., 2017, Fasoli et al., 2018		biomarker_veraison transition
VIT_14s0081g00020	14	7571619	7577106	Pathogenesis-related protein-4 (Chitinase )	Palumbo et al., 2014, Massonet et al., 2017, Fasoli et al., 2018
VIT_14s0081g00030	14	7588347	7588991	Pathogenesis-related protein-4 (Chitinase )	Palumbo et al., 2014, Massonet et al., 2017, Fasoli et al., 2018	switch
VIT_14s0081g00060	14	7612943	7613734	Photosystem II reaction centre W (PsbW)	Palumbo et al., 2014, Massonet et al., 2017
VIT_14s0081g00200	14	7831320	7854000	AN3 (ANGUSITFOLIA3)	Fasoli et al., 2018		biomarker_veraison transition
VIT_14s0036g01030	14	11575990	11584032	Ankyrin repeat	Fasoli et al., 2018
VIT_14s0036g01060	14	11674479	11680330	Unknown protein	Palumbo et al., 2014, Massonet et al., 2017
VIT_14s0006g00300	14	13579140	13580494	Nudix hydrolase 18	Palumbo et al., 2014, Massonet et al., 2017
VIT_14s0006g00350	14	13742299	13745590	Glutamine synthetase cytosolic isozyme 2	Fasoli et al., 2018
VIT_14s0006g00660	14	14900451	14906716	No hit	Fasoli et al., 2018
VIT_14s0006g00920	14	15877712	15880893	Unknown protein	Palumbo et al., 2014, Massonet et al., 2017
[truncated: 855 more rows]
