# Supplementary material for: Selection of candidate genes controlling veraison time in grapevine through integration of meta-QTL and transcriptomic data
Source: BMC Genomics. 2019 Oct 15;20:739. doi: 10.1186/s12864-019-6124-0 (PMC6794750; doi:10.1186/s12864-019-6124-0)
Supplement: Supplementary file 18 — Additional file 18. List of 272 genes selected by integrating the list of transcriptomic candidates and positional information from the meta-QTL analysis. Positional information (Chr and position) derived by map anchoring to the genome, functional annotation and information about the transcriptomic study in which each candidate was first reported are included for each selected candidate in the table. Table 5 represents a subset of this table, including, among these candidates, those involved in signalling, development or regulation of gene expression. [file 12864_2019_6124_MOESM18_ESM.xlsx]

## Sheet: Foglio1
Meta-QTL	Gene ID	Chr	Start (bp)	End(bp)	Annotation_V1	Transcriptomic candidates
ver_1.1	VIT_01s0011g02840	1	2525946	2527902	Cytochrome B561	Palumbo et al 2014, Massonet et al 2017
	VIT_01s0011g02880	1	2546007	2547946	Cationic amino acid transporter 8	Fasoli et al 2018
	VIT_01s0011g02950	1	2618690	2632669	Zinc finger (C3HC4-type ring finger)	Fasoli et al 2018
	VIT_01s0011g03000	1	2688188	2688578	No hit	Palumbo et al 2014, Massonet et al 2017
	VIT_01s0011g03050	1	2717642	2719224	Unknown protein	Palumbo et al 2014, Massonet et al 2017
	VIT_01s0011g03070	1	2751566	2753036	ERF/AP2 Gene Family (VvRAV1)	Palumbo et al 2014, Massonet et al 2017
	VIT_01s0011g03180	1	2879352	2882108	Lysine and histidine specific transporter	Palumbo et al 2014, Massonet et al 2017
	VIT_01s0011g03210	1	2924829	2926924	Aspartic Protease (VvAP1)	Palumbo et al 2014, Massonet et al 2017
	VIT_01s0011g03360	1	3044557	3045849	Unknown	Palumbo et al 2014, Massonet et al 2017, Fasoli et al 2018
	VIT_01s0011g03400	1	3076982	3080343	Proton-dependent oligopeptide transport (POT) family protein	Palumbo et al 2014, Massonet et al 2017
	VIT_01s0011g03450	1	3127812	3132261	Alpha-glucosidase	Palumbo et al 2014, Massonet et al 2017, Fasoli et al 2018
	VIT_01s0011g03480	1	3147476	3149151	Cinnamoyl CoA reductase	Fasoli et al 2018
	VIT_01s0011g03520	1	3190826	3192777	Constans-like 16	Palumbo et al 2014, Massonet et al 2017
	VIT_01s0011g03550	1	3217781	3218222	Unknown	Palumbo et al 2014, Massonet et al 2017
ver_2_1	VIT_02s0025g04660	2	4037933	4039464	Senescence-inducible chloroplast stay-green protein 1	Palumbo et al 2014, Massonet et al 2017, Fasoli et al 2018
	VIT_02s0025g04730	2	4100066	4103095	Glyoxylate reductase	Palumbo et al 2014, Massonet et al 2017
	VIT_02s0025g04860	2	4193239	4194582	CYP76B1	Fasoli et al 2018
	VIT_02s0025g04880	2	4212083	4213721	Geraniol 10-hydroxylase	Palumbo et al 2014, Massonet et al 2017
	VIT_02s0025g04920	2	4236968	4238438	Phosphate translocator protein2, Plastidic	Fasoli et al 2018
	VIT_02s0025g05120	2	4410051	4413324	ACT domain-containing protein (ACR8)	Fasoli et al 2018
	VIT_00s2563g00010	2	4456792	4458501	Glycogenin glucosyltransferase	Fasoli et al 2018
	VIT_02s0241g00050	2	4516706	4519215	Unknown protein	Palumbo et al 2014, Massonet et al 2017, Fasoli et al 2018
	VIT_00s0323g00050	2	4703890	4704749	Invertase/pectin methylesterase inhibitor	Fasoli et al 2018
	VIT_00s0323g00070	2	4716445	4717351	Pectin methylesterase inhibitor	Palumbo et al 2014, Massonet et al 2017, Fasoli et al 2018
	VIT_02s0154g00070	2	4804832	4807460	Abnormal floral organs	Palumbo et al 2014, Massonet et al 2017
	VIT_02s0154g00080	2	4813347	4818031	Multi-copper oxidase (SKU5)	Palumbo et al 2014, Massonet et al 2017
	VIT_02s0154g00090	2	4824906	4827102	Vacuolar invertase 2, GIN2	Palumbo et al 2014, Massonet et al 2017
	VIT_02s0154g00260	2	5048952	5052974	Nitrate transporter	Palumbo et al 2014, Massonet et al 2017
	VIT_02s0154g00310	2	5077143	5078172	Protease inhibitor/seed storage/lipid transfer protein (LTP)	Palumbo et al 2014, Massonet et al 2017
	VIT_02s0154g00320	2	5084359	5085114	Protease inhibitor/seed storage/lipid transfer protein (LTP)	Palumbo et al 2014, Massonet et al 2017, Fasoli et al 2018
	VIT_02s0154g00500	2	5201356	5203907	VAP27-1 (VAMP/synaptobrevin-associated protein 27-1)	Palumbo et al 2014, Massonet et al 2017
	VIT_02s0154g00520	2	5216152	5221223	Aspartyl protease	Palumbo et al 2014, Massonet et al 2017, Fasoli et al 2018
	VIT_02s0154g00590	2	5308401	5308985	Unknown	Palumbo et al 2014, Massonet et al 2017
	VIT_00s1338g00020	2	5343106	5344525	Protein transport protein Sec61 subunit alpha	Fasoli et al 2018
ver_2_2	VIT_02s0012g00170	2	5916093	5918986	1,4-alpha-D-glucan maltohydrolase	Palumbo et al 2014, Massonet et al 2017
	VIT_02s0012g00310	2	6204735	6223899	Lon protease	Fasoli et al 2018
	VIT_02s0012g00400	2	6296189	6299377	1-aminocyclopropane-1-carboxylate oxidase	Palumbo et al 2014, Massonet et al 2017
	VIT_02s0012g00450	2	6323850	6325555	1-aminocyclopropane-1-carboxylate oxidase	Palumbo et al 2014, Massonet et al 2017
	VIT_02s0012g00500	2	6449814	6450360	Invertase/pectin methylesterase inhibitor	Palumbo et al 2014, Massonet et al 2017, Fasoli et al 2018
	VIT_02s0012g00550	2	6518911	6526733	Inositol polyphosphate 5-phosphatase II	Palumbo et al 2014, Massonet et al 2017
	VIT_02s0012g00570	2	6554241	6560259	Pseudo-response regulator 2 (APRR2) (TOC2)	Palumbo et al 2014, Massonet et al 2017
	VIT_02s0012g00590	2	6600611	6610281	Unknown protein	Fasoli et al 2018
	VIT_02s0012g00660	2	6660229	6660825	Calcium-binding EF-hand	Palumbo et al 2014, Massonet et al 2017
	VIT_02s0012g00990	2	7043508	7046965	LOL1 (LSD ONE like 1)	Palumbo et al 2014, Massonet et al 2017
	VIT_02s0012g01010	2	7087110	7089452	Leucine-rich repeat	Fasoli et al 2018
	VIT_02s0012g01040	2	7120118	7122681	NAC domain-containing protein (VvNAC13)	Palumbo et al 2014, Massonet et al 2017, Fasoli et al 2018
ver_2.3	VIT_02s0033g00030	2	13506518	13511727	No hit	Fasoli et al 2018
	VIT_02s0033g00180	2	13880089	13881941	Phenylpropanoid:glucosyltransferase 2	Fasoli et al 2018
	VIT_02s0033g00290	2	14139881	14141542	Pinoresinol-lariciresinol reductase	Palumbo et al 2014, Massonet et al 2017
	VIT_02s0033g00300	2	14144838	14148929	myb family	Palumbo et al 2014, Massonet et al 2017
	VIT_02s0033g00380	2	14291438	14291683	VvMybA2 (C-term)	Palumbo et al 2014, Massonet et al 2017
	VIT_02s0033g00390	2	14291727	14292732	VvMybA2	Palumbo et al 2014, Massonet et al 2017
	VIT_02s0033g00410	2	14351791	14352807	VvMybA1	Palumbo et al 2014, Massonet et al 2017
	VIT_02s0033g00450	2	14420525	14421283	VvMybA3	Palumbo et al 2014, Massonet et al 2017, Fasoli et al 2018
	VIT_02s0033g00700	2	15436012	15438008	Nitrilase	Palumbo et al 2014, Massonet et al 2017
	VIT_02s0033g00800	2	15606321	15608743	Nitrilase 4 (NIT4)	Palumbo et al 2014, Massonet et al 2017, Fasoli et al 2018
	VIT_02s0033g01000	2	16093114	16095441	Anthraniloyal-CoA: methanol anthraniloyal transferase	Palumbo et al 2014, Massonet et al 2017
	VIT_02s0033g01020	2	16190948	16193334	Anthraniloyal-CoA: methanol anthraniloyal transferase	Palumbo et al 2014, Massonet et al 2017
	VIT_02s0033g01030	2	16252684	16254941	Anthraniloyal-CoA: methanol anthraniloyal transferase	Palumbo et al 2014, Massonet et al 2017
	VIT_02s0033g01050	2	16299329	16301080	Anthraniloyal-CoA: methanol anthraniloyal transferase	Palumbo et al 2014, Massonet et al 2017
	VIT_02s0033g01120	2	16515095	16520470	Dehydration-responsive protein	Fasoli et al 2018
ver/ph_3.1	VIT_03s0038g00670	3	592539	594503	fructose-bisphosphate aldolase, chloroplast precursor	Palumbo et al 2014, Massonet et al 2017
	VIT_03s0038g00760	3	644491	647420	Arginine decarboxylase (Fragment)	Fasoli et al 2018
	VIT_03s0038g00860	3	689247	693308	Basic Leucine Zipper Transcription Factor (VvbZIP05)	Fasoli et al 2018
	VIT_03s0038g01090	3	862995	863398	Auxin responsive SAUR protein	Palumbo et al 2014, Massonet et al 2017
	VIT_03s0038g01110	3	866357	866897	Auxin-responsive SAUR31	Palumbo et al 2014, Massonet et al 2017
	VIT_03s0038g01310	3	921733	927965	Auxin responsive SAUR protein	Fasoli et al 2018
	VIT_03s0038g01380	3	971266	975571	Calcium-binding EF hand	Palumbo et al 2014, Massonet et al 2017, Fasoli et al 2018
	VIT_03s0038g01410	3	984045	985466	Aquaporin PIP PIP1A	Palumbo et al 2014, Massonet et al 2017, Fasoli et al 2018
	VIT_03s0038g01510	3	1041388	1041967	Unknown protein	Fasoli et al 2018
	VIT_03s0038g01830	3	1283253	1285733	Proline-rich protein 4	Palumbo et al 2014, Massonet et al 2017, Fasoli et al 2018
	VIT_03s0038g02050	3	1412118	1412819	Dirigent protein pDIR7	Palumbo et al 2014, Massonet et al 2017
	VIT_03s0038g02090	3	1441262	1442535	Phospholipase C.	Palumbo et al 2014, Massonet et al 2017, Fasoli et al 2018
	VIT_03s0038g02110	3	1449330	1451521	Co-chaperone-curved DNA binding protein A	Fasoli et al 2018
	VIT_03s0038g02130	3	1468239	1469371	Cold shock protein-1	Fasoli et al 2018
	VIT_03s0038g02150	3	1482091	1483271	Unknown	Palumbo et al 2014, Massonet et al 2017
	VIT_03s0038g02170	3	1492918	1494778	Thaumatin	Palumbo et al 2014, Massonet et al 2017, Fasoli et al 2018
	VIT_03s0038g02190	3	1502133	1506299	Nodulin	Fasoli et al 2018
	VIT_03s0038g02220	3	1528083	1528899	Cofilin	Palumbo et al 2014, Massonet et al 2017
	VIT_03s0038g02230	3	1535564	1538193	Subtilisin-like serine protease 2	Palumbo et al 2014, Massonet et al 2017
ver/ph_3.2	VIT_03s0180g00010	3	5934501	5937492	Cysteine proteinase	Fasoli et al 2018
	VIT_03s0180g00040	3	5973785	5975813	Cyclin D3_2	Fasoli et al 2018
	VIT_03s0180g00090	3	6023040	6024531	Receptor kinase	Fasoli et al 2018
	VIT_03s0180g00200	3	6124465	6126202	Limonoid UDP-glucosyltransferase (VvGT2)	Palumbo et al 2014, Massonet et al 2017, Fasoli et al 2018
	VIT_03s0180g00280	3	6255489	6257208	Indole-3-acetate beta-glucosyltransferase	Fasoli et al 2018
	VIT_03s0180g00320	3	6281986	6283705	indole-3-acetate beta-glucosyltransferase (VvGT3)	Palumbo et al 2014, Massonet et al 2017
	VIT_03s0091g00210	3	6507392	6509263	Ethylene-responsive protein	Palumbo et al 2014, Massonet et al 2017
	VIT_03s0091g00240	3	6521904	6537905	Haloacid dehalogenase hydrolase	Fasoli et al 2018
	VIT_03s0091g00260	3	6548677	6549577	Zinc finger protein 4	Palumbo et al 2014, Massonet et al 2017, Fasoli et al 2018
	VIT_03s0091g00420	3	6785458	6787059	No hit	Palumbo et al 2014, Massonet et al 2017, Fasoli et al 2018
	VIT_03s0091g00450	3	6811798	6813280	Progesterone 5-beta-reductase	Palumbo et al 2014, Massonet et al 2017
	VIT_03s0091g00490	3	6859815	6860409	Unknown protein	Palumbo et al 2014, Massonet et al 2017
	VIT_03s0091g00500	3	6871858	6872341	Unknown protein	Palumbo et al 2014, Massonet et al 2017
	VIT_03s0091g00580	3	7035451	7039010	Protein Mpv17	Fasoli et al 2018
	VIT_03s0091g00670	3	7099015	7099742	Lateral organ boundaries protein 38	Palumbo et al 2014, Massonet et al 2017, Fasoli et al 2018
	VIT_03s0091g00680	3	7103281	7113666	NPY2 (naked pins in yuc mutants 2)	Fasoli et al 2018
	VIT_03s0091g00870	3	7342165	7357074	Adenylylsulfate kinase 1 (AKN1)	Fasoli et al 2018
	VIT_03s0091g01010	3	7535063	7536574	LIM domain protein WLIM1	Palumbo et al 2014, Massonet et al 2017, Fasoli et al 2018
	VIT_03s0091g01060	3	7673917	7675754	Cyclin delta-2	Fasoli et al 2018
	VIT_03s0091g01130	3	7741682	7743818	Meprin and TRAF homology domain-containing protein	Palumbo et al 2014, Massonet et al 2017
	VIT_03s0091g01240	3	7903958	7907570	Serine carboxypeptidase S10 / Anthocyanin Acyl-transferase	Palumbo et al 2014, Massonet et al 2017, Fasoli et al 2018
	VIT_03s0091g01290	3	7951175	7955690	Serine carboxypeptidase S10	Palumbo et al 2014, Massonet et al 2017
	VIT_03s0088g00050	3	8035215	8039037	Serine carboxypeptitase 1	Palumbo et al 2014, Massonet et al 2017
	VIT_03s0088g00290	3	8315170	8315924	Phytosulfokines PSK2	Palumbo et al 2014, Massonet et al 2017
	VIT_03s0088g00320	3	8343365	8347681	Peptidase M50	Palumbo et al 2014, Massonet et al 2017
	VIT_03s0088g00710	3	8916223	8916893	Pathogenesis-related protein 1 precursor (PRP 1)	Palumbo et al 2014, Massonet et al 2017
	VIT_03s0088g00810	3	9044529	9045211	Pathogenesis-related protein 1 precursor (PRP 1)	Palumbo et al 2014, Massonet et al 2017
	VIT_03s0088g01180	3	9438885	9442060	Proline iminopeptidase	Fasoli et al 2018
	VIT_03s0088g01250	3	9538993	9552353	D-threo-aldose 1-dehydrogenase	Palumbo et al 2014, Massonet et al 2017
ver/ph_5.1	VIT_05s0029g01140	5	17405622	17411752	Sucrose-phosphate synthase	Palumbo et al 2014, Massonet et al 2017, Fasoli et al 2018
	VIT_05s0062g00240	5	18818659	18820264	Xyloglucan endotransglucosylase/hydrolase 23	Palumbo et al 2014, Massonet et al 2017
	VIT_05s0062g00250	5	18831568	18833016	Xyloglucan endotransglucosylase/hydrolase 15	Palumbo et al 2014, Massonet et al 2017
	VIT_05s0062g00270	5	18843664	18845204	UDP-glucose:flavonoid 7-O-glucosyltransferase	Fasoli et al 2018
	VIT_05s0062g00430	5	18991958	18993513	UDP-glucose:flavonoid 7-O-glucosyltransferase	Palumbo et al 2014, Massonet et al 2017
	VIT_05s0062g00480	5	19056125	19057777	Xyloglucan endo-transglycosylase, C-terminal	Palumbo et al 2014, Massonet et al 2017, Fasoli et al 2018
	VIT_05s0062g00520	5	19088785	19090792	UDP-glucose:flavonoid 7-O-glucosyltransferase	Palumbo et al 2014, Massonet et al 2017
	VIT_05s0062g00610	5	19193950	19195592	Xyloglucan endotransglucosylase/hydrolase 23	Palumbo et al 2014, Massonet et al 2017, Fasoli et al 2018
	VIT_05s0062g00630	5	19226293	19228218	UDP-glucose transferase (UGT75B2)	Palumbo et al 2014, Massonet et al 2017
	VIT_05s0062g00760	5	19469712	19473848	Receptor kinase RHG4	Fasoli et al 2018
ver/ph_7.1	VIT_07s0151g00340	7	1264579	1270254	Sulfate transporter 3.1 (AST12) (AtST1)	Palumbo et al 2014, Massonet et al 2017
	VIT_07s0151g00520	7	1334807	1343225	Homocysteine S-methyltransferase 3	Palumbo et al 2014, Massonet et al 2017
	VIT_07s0151g00800	7	1454149	1456559	Unknown	Fasoli et al 2018
ver/ph_11.1	VIT_11s0016g03590	11	2932300	2940485	Transducin protein	Fasoli et al 2018
	VIT_11s0016g03630	11	2964436	2968009	Peroxiredoxin-5	Fasoli et al 2018
	VIT_11s0016g03640	11	2972017	2974625	Rac-like GTP-binding protein ARAC7 (GTPase protein ROP9)	Palumbo et al 2014, Massonet et al 2017
	VIT_11s0016g03650	11	2976690	2979682	CDKF;1 (CDK-activating kinase 1A	Fasoli et al 2018
	VIT_11s0016g03660	11	2982086	2991775	Glucose transporter 2 plastidic	Fasoli et al 2018
	VIT_11s0016g03760	11	3079092	3081830	Unknown protein	Fasoli et al 2018
	VIT_11s0016g03880	11	3163900	3169609	Receptor protein kinase PERK1	Fasoli et al 2018
	VIT_11s0016g03890	11	3174051	3179257	Short-chain dehydrogenase/reductase (SDR)	Fasoli et al 2018
	VIT_11s0016g03900	11	3182349	3186809	AAA-type ATPase	Fasoli et al 2018
	VIT_11s0016g03920	11	3191384	3193086	Polyol transporter 5	Fasoli et al 2018
	VIT_11s0016g03940	11	3224068	3225265	Heat shock transcription factor C1	Palumbo et al 2014, Massonet et al 2017
	VIT_11s0016g03980	11	3249496	3250787	Unknown protein	Fasoli et al 2018
ver/ph_12.1	VIT_12s0035g02080	12	23970815	23972655	Unknown protein	Fasoli et al 2018
	VIT_12s0035g02090	12	23983677	23999372	Leucine-rich repeat family protein	Fasoli et al 2018
	VIT_12s0035g02120	12	24046092	24050103	Unknown	Fasoli et al 2018
	VIT_12s0035g02150	12	24097742	24106206	ferric reduction oxidase 7 FRO7	Palumbo et al 2014, Massonet et al 2017, Fasoli et al 2018
ver/ph_14.1	VIT_14s0083g00580	14	22620849	22623743	S-adenosyl-L-methionine decarboxylase	Fasoli et al 2018
	VIT_14s0083g00620	14	22672469	22675655	NIK1 (NSP- interacting kinase 1)	Palumbo et al 2014, Massonet et al 2017
	VIT_14s0083g00640	14	22696160	22698346	Constans 2 (COL2)	Palumbo et al 2014, Massonet et al 2017
	VIT_14s0083g00910	14	23106621	23115040	Auxin-independent growth promoter	Fasoli et al 2018
	VIT_14s0083g00940	14	23137130	23143930	Auxin-independent growth promoter	Palumbo et al 2014, Massonet et al 2017, Fasoli et al 2018
	VIT_14s0083g01030	14	23320331	23341036	putative MADS-box Fruitfull 2 (VviFUL2)	Palumbo et al 2014, Massonet et al 2017, Fasoli et al 2018
	VIT_14s0083g01100	14	23425741	23428785	Alpha-1,4-glucan-protein synthase 1	Palumbo et al 2014, Massonet et al 2017
	VIT_14s0083g01110	14	23435436	23438457	Brassinosteroid-6-oxidase	Palumbo et al 2014, Massonet et al 2017
	VIT_14s0083g01140	14	23478460	23480345	B12D	Palumbo et al 2014, Massonet et al 2017
	VIT_14s0083g01160	14	23527926	23532692	COBRA protein	Fasoli et al 2018
	VIT_14s0083g01170	14	23552658	23569757	Mitochondrial substrate carrier family protein	Fasoli et al 2018
	VIT_14s0083g01210	14	23631468	23634185	feronia receptor-like kinase	Palumbo et al 2014, Massonet et al 2017
	VIT_14s0083g01220	14	23647671	23648618	feronia receptor-like kinase	Palumbo et al 2014, Massonet et al 2017
	VIT_14s0068g00010	14	23691896	23694505	feronia receptor-like kinase	Palumbo et al 2014, Massonet et al 2017
	VIT_14s0068g00030	14	23710282	23713253	feronia receptor-like kinase	Palumbo et al 2014, Massonet et al 2017
	VIT_14s0068g00040	14	23730955	23731566	No hit	Palumbo et al 2014, Massonet et al 2017
	VIT_14s0068g00050	14	23741203	23741804	No hit	Palumbo et al 2014, Massonet et al 2017
	VIT_14s0068g00140	14	23848301	23848892	No hit	Palumbo et al 2014, Massonet et al 2017
	VIT_14s0068g00160	14	23866963	23867506	No hit	Palumbo et al 2014, Massonet et al 2017, Fasoli et al 2018
	VIT_14s0068g00250	14	23967557	23970244	Exocyst subunit EXO70 E1	Fasoli et al 2018
	VIT_14s0068g00300	14	23997514	24000870	ABRC5	Fasoli et al 2018
	VIT_14s0068g00330	14	24046880	24048369	PTF1 (plastid transcription factor 1) TCP13	Palumbo et al 2014, Massonet et al 2017
	VIT_14s0068g00400	14	24127197	24145861	Hydrolase, alpha/beta fold family	Fasoli et al 2018
	VIT_14s0068g00510	14	24246986	24247718	Unknown	Fasoli et al 2018
	VIT_14s0068g00520	14	24253217	24259740	F-box domain containing protein	Fasoli et al 2018
	VIT_14s0068g00640	14	24438706	24450994	Acetyl-CoA synthetase	Fasoli et al 2018
	VIT_14s0068g00830	14	24606690	24609786	2,3,4,5-tetrahydropyridine-2,6-dicarboxylate N-succinyltransferase	Fasoli et al 2018
ver/ph_16.1	VIT_16s0022g00960	16	14028716	14029381	Invertase/pectin methylesterase inhibitor	Palumbo et al 2014, Massonet et al 2017, Fasoli et al 2018
	VIT_16s0022g01430	16	14922690	14923901	Phosphate-induced protein 1	Palumbo et al 2014, Massonet et al 2017
	VIT_16s0022g01440	16	14962050	14966011	Transketolase, chloroplast precursor	Fasoli et al 2018
	VIT_16s0022g01650	16	15243820	15246842	Receptor serine/threonine kinase PR5K	Fasoli et al 2018
	VIT_16s0022g01770	16	15467138	15473529	Phosphopyruvate hydratase.	Palumbo et al 2014, Massonet et al 2017, Fasoli et al 2018
	VIT_16s0022g01870	16	15736355	15738229	Unknown protein	Fasoli et al 2018
	VIT_16s0022g02080	16	16041486	16043235	Exostosin family protein	Fasoli et al 2018
	VIT_16s0022g02100	16	16060136	16061359	Embryo-specific 3	Fasoli et al 2018
	VIT_16s0022g02200	16	16203664	16206181	Subtilase	Palumbo et al 2014, Massonet et al 2017
	VIT_16s0022g02230	16	16240572	16248680	Leucine-rich repeat receptor protein kinase EXS	Fasoli et al 2018
	VIT_16s0022g02340	16	16470141	16475595	fructokinase-2	Fasoli et al 2018
ver/ph_16.2	VIT_16s0100g00220	16	17132026	17132339	No hit	Fasoli et al 2018
	VIT_16s0100g00270	16	17150479	17150928	Peptidoglycan-binding LysM domain-containing protein	Palumbo et al 2014, Massonet et al 2017
	VIT_16s0100g00290	16	17162424	17180217	L-idonate dehydrogenase	Palumbo et al 2014, Massonet et al 2017
	VIT_16s0100g00350	16	17248816	17261155	ABC Transporter (VvTAP3 - VvABCB23)	Fasoli et al 2018
ver/ph_17.1	VIT_17s0000g04750	17	5279676	5281368	UDP-glycosyltransferase 89B2	Fasoli et al 2018
	VIT_17s0000g04840	17	5357937	5362286	Sterile alpha motif (SAM) domain-containing	Palumbo et al 2014, Massonet et al 2017
	VIT_17s0000g04890	17	5409996	5423899	D-aminoacyl-tRNA deacylase GEKO1	Fasoli et al 2018
	VIT_17s0000g05020	17	5637669	5644801	Squamosa promoter-binding protein 6 (SPL6)	Palumbo et al 2014, Massonet et al 2017
	VIT_17s0000g05030	17	5645732	5648492	Alpha-1,4-glucan-protein synthase 1	Fasoli et al 2018
	VIT_17s0000g05040	17	5654593	5656105	No hit	Fasoli et al 2018
	VIT_17s0000g05050	17	5659282	5660704	COBRA-like protein 4	Fasoli et al 2018
	VIT_17s0000g05070	17	5676169	5679862	Phytochelatin synthetase	Palumbo et al 2014, Massonet et al 2017, Fasoli et al 2018
	VIT_17s0000g05110	17	5731853	5734268	CYP78A4	Palumbo et al 2014, Massonet et al 2017
	VIT_17s0000g05240	17	5869290	5885095	Nuclear transport factor 2 (NTF2)	Fasoli et al 2018
	VIT_17s0000g05250	17	5885327	5886300	Unknown protein	Palumbo et al 2014, Massonet et al 2017
	VIT_17s0000g05460	17	6088077	6090457	Nodulin	Palumbo et al 2014, Massonet et al 2017
	VIT_17s0000g05550	17	6183508	6195130	Proton-dependent oligopeptide transport (POT) family protein	Palumbo et al 2014, Massonet et al 2017
	VIT_17s0000g05580	17	6213229	6221132	Isopiperitenol dehydrogenase	Palumbo et al 2014, Massonet et al 2017, Fasoli et al 2018
	VIT_17s0000g05600	17	6255629	6256773	(-)-isopiperitenol dehydrogenase	Fasoli et al 2018
	VIT_17s0000g05610	17	6257443	6258438	Isopiperitenol dehydrogenase	Fasoli et al 2018
	VIT_17s0000g05650	17	6279745	6280799	Unknown protein	Palumbo et al 2014, Massonet et al 2017, Fasoli et al 2018
ver/ph_17.2	VIT_17s0000g07920	17	9030527	9032996	Hypoxia-responsive	Fasoli et al 2018
ver/ph_18.1	VIT_18s0001g02000	18	2438485	2442668	Zinc finger (C2H2 type) family	Palumbo et al 2014, Massonet et al 2017, Fasoli et al 2018
	VIT_18s0001g02010	18	2442718	2443387	No hit	Palumbo et al 2014, Massonet et al 2017, Fasoli et al 2018
	VIT_18s0001g02540	18	2802829	2805078	ARR9 typeA	Palumbo et al 2014, Massonet et al 2017
	VIT_18s0001g02550	18	2813209	2821688	Delta-aminolevulinic acid dehydratase, chloroplast precursor	Fasoli et al 2018
	VIT_18s0001g02690	18	2881165	2881615	Unknown protein	Fasoli et al 2018
	VIT_18s0001g02770	18	2914955	2920663	Alpha-L-fucosidase 2 precursor	Palumbo et al 2014, Massonet et al 2017
	VIT_18s0001g02790	18	2925094	2926968	Unknown protein	Palumbo et al 2014, Massonet et al 2017, Fasoli et al 2018
	VIT_18s0001g02810	18	2929082	2940502	Acyl-CoA synthetase long-chain member 9	Fasoli et al 2018
	VIT_18s0001g03200	18	3198754	3201304	Emp24/gp25L/p24	Fasoli et al 2018
	VIT_18s0001g03230	18	3208995	3214247	Aminoacylase/ metallopeptidase	Fasoli et al 2018
	VIT_18s0001g03580	18	3389546	3393993	Ubiquitin-fold modifier 1 precursor	Fasoli et al 2018
	VIT_18s0001g03610	18	3401893	3411144	Auxin-independent growth promoter	Palumbo et al 2014, Massonet et al 2017
	VIT_18s0001g03670	18	3422279	3424214	Zinc finger (C2H2 type) family	Palumbo et al 2014, Massonet et al 2017
	VIT_18s0001g03880	18	3565751	3567556	Polcalcin	Fasoli et al 2018
	VIT_18s0001g04150	18	3732776	3738425	Avr9 elicitor response protein	Fasoli et al 2018
	VIT_18s0001g04340	18	3822948	3829597	Glycine hydroxymethyltransferase	Fasoli et al 2018
	VIT_18s0001g04680	18	3938582	3956444	RPG related protein 1 RR1	Palumbo et al 2014, Massonet et al 2017
	VIT_18s0001g04790	18	3994178	4000375	Aspartic Protease (VvAP42)	Palumbo et al 2014, Massonet et al 2017
	VIT_18s0001g04920	18	4068936	4069711	No hit	Palumbo et al 2014, Massonet et al 2017
	VIT_18s0001g04930	18	4070013	4071952	Sulfate transporter 1.3	Palumbo et al 2014, Massonet et al 2017
	VIT_18s0001g05020	18	4122072	4123281	Senescence-associated protein	Palumbo et al 2014, Massonet et al 2017
	VIT_18s0001g05040	18	4138118	4140727	Pollen Ole e 1 allergen and extensin	Palumbo et al 2014, Massonet et al 2017
	VIT_18s0001g05180	18	4185500	4189977	Beta-D-xylosidase	Palumbo et al 2014, Massonet et al 2017, Fasoli et al 2018
	VIT_18s0001g05220	18	4205002	4212978	WD-40 repeat	Fasoli et al 2018
	VIT_18s0001g05300	18	4254678	4257480	Trehalose-6-phosphate phosphatase	Fasoli et al 2018
	VIT_18s0001g05570	18	4363673	4368991	Hexose transporter HT2	Fasoli et al 2018
	VIT_18s0001g05910	18	4550436	4552401	Cis-zeatin O-beta-D-glucosyltransferase	Palumbo et al 2014, Massonet et al 2017
	VIT_18s0001g05990	18	4574889	4586041	UDP-glycosyltransferase 85A1	Palumbo et al 2014, Massonet et al 2017
	VIT_18s0001g06060	18	4605365	4607009	UDP-glycosyltransferase 85A1	Palumbo et al 2014, Massonet et al 2017, Fasoli et al 2018
	VIT_18s0001g06180	18	4659693	4663192	Phosphate-induced protein 1	Palumbo et al 2014, Massonet et al 2017
	VIT_18s0001g06220	18	4684266	4686537	F-box protein (FBW2)	Palumbo et al 2014, Massonet et al 2017
	VIT_18s0001g06370	18	4765814	4772318	L-ascorbate peroxidase, chloroplast	Palumbo et al 2014, Massonet et al 2017
	VIT_18s0001g06430	18	4806981	4808947	Homeobox-leucine zipper protein ATHB-6	Palumbo et al 2014, Massonet et al 2017, Fasoli et al 2018
	VIT_18s0001g06580	18	4966021	4966915	Plastocyanin domain-containing protein	Palumbo et al 2014, Massonet et al 2017
	VIT_18s0001g06690	18	5029717	5032277	Gibberellin 20 oxidase 2	Palumbo et al 2014, Massonet et al 2017
	VIT_18s0001g06820	18	5077418	5081480	MATE efflux family protein ripening responsive	Fasoli et al 2018
	VIT_18s0001g07090	18	5290562	5293561	Unknown protein	Fasoli et al 2018
ver/ph_18.2	VIT_18s0001g12830	18	10937041	10940329	1,4-beta-mannan endohydrolase	Palumbo et al 2014, Massonet et al 2017, Fasoli et al 2018
	VIT_18s0001g12840	18	10940330	10945165	ADP-glucose pyrophosphorylase large subunit CagpL2	Fasoli et al 2018
	VIT_18s0001g12960	18	11043696	11049454	Wound-responsive protein	Fasoli et al 2018
	VIT_18s0001g12990	18	11099778	11102242	Anthranilate N-benzoyltransferase protein 1	Fasoli et al 2018
	VIT_18s0001g13010	18	11126023	11129236	Mitogen-activated Protein Kinase (VvMPK11)	Fasoli et al 2018
	VIT_18s0001g13200	18	11256653	11261569	Cytokinin dehydrogenase 5 precursor	Palumbo et al 2014, Massonet et al 2017
	VIT_18s0001g13230	18	11286706	11293739	Beta-galactosidase BG1 [Vitis vinifera]	Palumbo et al 2014, Massonet et al 2017
	VIT_18s0001g13360	18	11384285	11387145	Nodulin MtN21 family	Palumbo et al 2014, Massonet et al 2017
	VIT_18s0001g13610	18	11613829	11620092	Abhydrolase domain-containing protein 5	Fasoli et al 2018
	VIT_18s0001g13770	18	11767560	11769317	Cytochrome P450, family 83, subfamily B, polypeptide 1	Fasoli et al 2018
	VIT_18s0001g13780	18	11774368	11775896	Cytochrome P450, family 83, subfamily B, polypeptide 1	Fasoli et al 2018
	VIT_18s0001g13790	18	11779263	11781156	Cytochrome P450, family 83, subfamily B, polypeptide 1	Fasoli et al 2018
	VIT_18s0001g13970	18	11974983	11980862	Myosin-related	Palumbo et al 2014, Massonet et al 2017, Fasoli et al 2018
	VIT_18s0001g14040	18	12086327	12090970	Endo-1,4-beta-glucanase	Palumbo et al 2014, Massonet et al 2017
	VIT_18s0001g14130	18	12179540	12181647	Zinc finger (C2H2 type) family	Palumbo et al 2014, Massonet et al 2017
	VIT_18s0001g14260	18	12273788	12276090	No hit	Palumbo et al 2014, Massonet et al 2017, Fasoli et al 2018
	VIT_18s0001g14270	18	12276091	12276597	Gibberellin-regulated protein 1 (GASA1)	Palumbo et al 2014, Massonet et al 2017, Fasoli et al 2018
	VIT_18s0001g14360	18	12337145	12340985	Tubulin beta-1 chain	Palumbo et al 2014, Massonet et al 2017
	VIT_18s0001g14440	18	12432955	12439459	Molecular chaperone DnaJ	Palumbo et al 2014, Massonet et al 2017
	VIT_18s0001g14450	18	12453766	12456583	Ferredoxin:nadp+ Oxidoreductase PETH	Palumbo et al 2014, Massonet et al 2017
	VIT_18s0001g14640	18	12698089	12699502	No hit	Fasoli et al 2018
	VIT_18s0001g14780	18	12841218	12848820	Lipase 3 (EXL3) family II extracellular	Fasoli et al 2018
	VIT_18s0001g14980	18	12992480	12996562	3-methyl-2-oxobutanoate dehydrogenase	Palumbo et al 2014, Massonet et al 2017
	VIT_18s0001g15000	18	13026931	13036065	ACT domain containing protein (ACR4)	Palumbo et al 2014, Massonet et al 2017, Fasoli et al 2018
	VIT_18s0001g15120	18	13199060	13200303	Unknown protein	Palumbo et al 2014, Massonet et al 2017, Fasoli et al 2018
	VIT_18s0001g15360	18	13495083	13497819	Thylakoid lumenal 29.8 kDa protein	Fasoli et al 2018
	VIT_18s0001g15390	18	13521135	13522636	Gaiacol peroxidase	Fasoli et al 2018
	VIT_18s0001g15410	18	13539135	13541625	Alcohol dehydrogenase 1	Palumbo et al 2014, Massonet et al 2017, Fasoli et al 2018
	VIT_18s0001g15460	18	13616618	13618309	Stearyl acyl carrier protein desaturase	Palumbo et al 2014, Massonet et al 2017
	VIT_18s0001g15520	18	13650247	13655312	Leaf senescence protein	Palumbo et al 2014, Massonet et al 2017, Fasoli et al 2018
	VIT_18s0001g15720	18	13856940	13861020	Leucine Rich Repeat receptor-like kinase	Palumbo et al 2014, Massonet et al 2017, Fasoli et al 2018
	VIT_18s0001g15730	18	13865318	13866466	Dof zinc finger protein DOF3.5	Fasoli et al 2018
	VIT_18s0166g00250	18	14230226	14231594	No hit	Fasoli et al 2018
	VIT_18s0076g00330	18	14494814	14503181	Basic Leucine Zipper Transcription Factor (VvbZIP50)	Fasoli et al 2018
	VIT_18s0076g00310	18	14550818	14563944	Translation initiation factor eIF-5B	Fasoli et al 2018
	VIT_18s0076g00250	18	14786911	14789327	Sucrose-proton symporter 2 SUC2 (SUT2-2)	Palumbo et al 2014, Massonet et al 2017
	VIT_18s0076g00210	18	14868749	14920388	Alpha/beta hydrolase fold	Palumbo et al 2014, Massonet et al 2017
References
Palumbo MC, Zenoni S, Fasoli M, Massonnet M, Farina L, Castiglione F, Pezzotti M, Paci P: Integrated Network Analysis Identifies Fight-Club Nodes as a Class of Hubs Encompassing Key Putative Switch Genes That Induce Major Transcriptome Reprogramming during Grapevine Development. The Plant Cell Online 2014, 26(12):4617-4635
Massonnet M, Fasoli M, Tornielli GB, Altieri M, Sandri M, Zuccolotto P, Paci P, Gardiman M, Zenoni S, Pezzotti M: Ripening Transcriptomic Program in Red and White Grapevine Varieties Correlates with Berry Skin Anthocyanin Accumulation. Plant Physiology 2017, 174(4):2376-2396
Fasoli M, Richter CL, Zenoni S, Bertini E, Vitulo N, Dal Santo S, Dokoozlian N, Pezzotti M, Tornielli GB: Timing and Order of the Molecular Events Marking the Onset of Berry Ripening in Grapevine. Plant physiology 2018, 178(3):1187-1206.
