# Supplementary material for: Selection of candidate genes controlling veraison time in grapevine through integration of meta-QTL and transcriptomic data
Source: BMC Genomics. 2019 Oct 15;20:739. doi: 10.1186/s12864-019-6124-0 (PMC6794750; doi:10.1186/s12864-019-6124-0)
Supplement: Supplementary file 19 — Additional file 19. Phenotypic scoring details for selected veraison QTLs used in the work. Details about the phenotypic scoring have been collected from original publications and reported here alongside with QTL short name, QTL description and the reference publication. [file 12864_2019_6124_MOESM19_ESM.xlsx]

## Sheet: Foglio1
QTL study	QTL short name	QTL description	Long description
BayoCanha et al. 2015	Vr	veraison	Veraison was considered as the date when 50% of the berries were coloring and/or softening.
Carreno et al. 2012	VT	veraison time	It was noted as the date on which the softening and / or coloring of 50% of the plant's berries was appreciated.
Costantini et al. 2008	VT	veraison time	Veraison was established according to berry colour and consistency change. Date corresponding to veraison of 50% of the berries.
Costantini et al. 2008	VP	veraison period	Time between the veraison of the first berries and that of all the berries.
Fechter et al. 2014	VT	veraison time	The date of veraison time (begin of ripening) was recorded according to the BBCH scale stage 81 (beginning of ripening: berries begin to develop variety-specific color).
Grzeskowiak et al. 2013	VE	veraison end	End of veraison (VE stage E–L 37) in which all berries were soft.
Grzeskowiak et al. 2013	VB	veraison beginning	Beginning of veraison (VB, stage E–L 34), when berries started to soften.
Zyprian et al. 2016	VT	veraison time	Veraison was defined as the stage in which 15–20 % of fruits softened (manually assessed) and turned bright green. For QTL analyses, the veraison dates were recorded relative to June 1.
References:
Bayo Canha A: Genetic analysis of traits of interest in Vitis vinifera using a progeny of wine grapes: Monastrell x Syrah. 2016. PhD thesis
Carreño Ruiz I: Identificación de regiones cromosómicas implicadas en el control genético de caracteres de interés para la mejora genética de la uva de mesa. PhD thesis: 2012.
Costantini L, Battilana J, Lamaj F, Fanizza G, Grando M: Berry and phenology-related traits in grapevine (Vitis vinifera L.): From Quantitative Trait Loci to underlying genes. BMC Plant Biology 2008, 8(1):38.
Fechter I, Hausmann L, Zyprian E, Daum M, Holtgräwe D, Weisshaar B, Töpfer R: QTL analysis of flowering time and ripening traits suggests an impact of a genomic region on linkage group 1 in Vitis. Theoretical and Applied Genetics 2014, 127(9):1857-1872.
Grzeskowiak L, Costantini L, Lorenzi S, Grando MS: Candidate loci for phenology and fruitfulness contributing to the phenotypic variability observed in grapevine. Theoretical and Applied Genetics 2013, 126(11):2763-2776.
Zyprian E, Ochßner I, Schwander F, Šimon S, Hausmann L, Bonow-Rex M, Moreno-Sanz P, Grando MS, Wiedemann-Merdinoglu S, Merdinoglu D et al: Quantitative trait loci affecting pathogen resistance and ripening of grapevines. Molecular Genetics and Genomics 2016, 291(4):1573-1594.
